# Supplementary material for: Proteomic Analysis Uncovers Enhanced Inflammatory Phenotype and Distinct Metabolic Changes in IDH1 Mutant Glioma Cells
Source: Int J Mol Sci. 2025 Sep 18;26(18):9075. doi: 10.3390/ijms26189075 (PMC12470816; doi:10.3390/ijms26189075)
Supplement: Supplementary file 1 [file ijms-26-09075-s001.zip]

Archive with 5 entries (5 files):
- Supplementary Figure S1.pdf
- Supplementary Table S1.xlsx
- Supplementary Table S2.xlsx
- Supplementary Table S3.pdf
- Supplementary Table S4.pdf
