# Supplementary material for: Proteomic Analysis Uncovers Enhanced Inflammatory Phenotype and Distinct Metabolic Changes in IDH1 Mutant Glioma Cells
Source: Int J Mol Sci. 2025 Sep 18;26(18):9075. doi: 10.3390/ijms26189075 (PMC12470816; doi:10.3390/ijms26189075)
Supplement: Supplementary file 1 [file ijms-26-09075-s001.zip › Supplementary Table S1.xlsx]

## Sheet: All
RowGeneUniProtScorePeps	Uniprot	Gene	Protein	logFCmedianPD-AS	logFCmedian PD-GB	PValueMinusLog10	FoldChange median	TtestPval	PD-AS repl 1	PD-AS repl 2	PD-AS repl 3	PD-GB repl 1	PD-GB repl 2	PD-GB repl 3	FDR	Log2MedianChange
5897;;sp|Q9NRK6|ABCBA_ ATP-binding cassette sub-family B member 10, mitochondrial OS=Homo sapiens OX=9606 GN=ABCB10 PE=1 SV=2;;Q9NRK6;;ATP-binding cassette sub-family B member 10, mitochondrial;;ABCB10;;8.7098;;3	Q9NRK6	ABCB10	ATP-binding cassette sub-family B member 10, mitochondrial	13.3165	16.8809	2.9128	0.0845242	0.00122236	13.021	13.6119		16.6117	17.1376	16.8809	0.0159873	-3.56449
5835;;sp|Q9NP58|ABCB6_ ATP-binding cassette sub-family B member 6 OS=Homo sapiens OX=9606 GN=ABCB6 PE=1 SV=1;sp|Q9NP58-4|ABCB6_ Isoform 2 of ATP-binding cassette sub-family B member 6 OS=Homo sapiens OX=9606 GN=ABCB6;;Q9NP58;Q9NP58-4;;ATP-binding cassette sub-family B member 6, mitochondrial;;ABCB6;;21.149;;3;3	Q9NP58	ABCB6	ATP-binding cassette sub-family B member 6	19.6228	19.6547	0.291602	0.978108	0.510973	17.7908	19.6422	19.6228	19.6547	19.0575	19.7513	0.686233	-0.0319349
536;;sp|O75027|ABCB7_ Iron-sulfur clusters transporter ABCB7, mitochondrial OS=Homo sapiens OX=9606 GN=ABCB7 PE=1 SV=2;tr|A0A590UJS8|A0A590UJS8_ ATP binding cassette subfamily B member 7 OS=Homo sapiens OX=9606 GN=ABCB7 PE=1 SV=1;tr|B4DGL8|B4DGL8_HUMA;;O75027;A0A590UJS8;B4DGL8;A0A5F9ZA98;O75027-2;A0A087WW65;O75027-3;A0A2R8Y473;;ATP-binding cassette sub-family B member 7, mitochondrial;;ABCB7;;37.…	O75027	ABCB7	Iron-sulfur clusters transporter ABCB7, mitochondrial	18.0561	18.5125	0.186249	0.728768	0.651255	18.0561	17.4362	19.9225	19.7673	18.5125	18.4022	0.791858	-0.456469
5957;;sp|Q9NUT2|MITOS_ Mitochondrial potassium channel ATP-binding subunit OS=Homo sapiens OX=9606 GN=ABCB8 PE=1 SV=3;sp|Q9NUT2-5|MITOS_ Isoform 5 of Mitochondrial potassium channel ATP-binding subunit OS=Homo sapiens OX=9606 GN=ABCB8;sp|Q9NUT2-4|MITOS;;Q9NUT2;Q9NUT2-5;Q9NUT2-4;Q9NUT2-3;Q9NUT2-2;;ATP-binding cassette sub-family B member 8, mitochondrial;;ABCB8;;5.5287;;2;1;1;1;1	Q9NUT2	ABCB8	Mitochondrial potassium channel ATP-binding subunit	16.658	17.4002	0.211695	0.597815	0.614193	17.9965	16.658	15.9593	17.8389	17.4002	16.5367	0.763933	-0.74223
141;;sp|P33527|MRP1_ Multidrug resistance-associated protein 1 OS=Homo sapiens OX=9606 GN=ABCC1 PE=1 SV=3;tr|A0A0A0MS99|A0A0A0MS99_ ABC-type glutathione-S-conjugate transporter OS=Homo sapiens OX=9606 GN=ABCC1 PE=1 SV=1;tr|I3L4X2|I3L4X2_ ABC-type;;P33527;A0A0A0MS99;I3L4X2;P33527-3;P33527-9;A0A7I2V2E0;P33527-7;P33527-5;P33527-4;P33527-2;P33527-8;P33527-6;A0A7I2V4C6;;Multidrug resistance-associated…	P33527	ABCC1	Multidrug resistance-associated protein 1	17.3053	18.7058	1.46017	0.378801	0.03466	17.3053	17.0439	18.0855	19.3436	18.7058	18.3747	0.137345	-1.40049
2088;;sp|O15438|MRP3_ ATP-binding cassette sub-family C member 3 OS=Homo sapiens OX=9606 GN=ABCC3 PE=1 SV=3;sp|O15438-2|MRP3_ Isoform 2 of ATP-binding cassette sub-family C member 3 OS=Homo sapiens OX=9606 GN=ABCC3;sp|O15438-4|MRP3_ Isoform 4 of A;;O15438;O15438-2;O15438-4;;Canalicular multispecific organic anion transporter 2;;ABCC3;;3.1242;;1;1;1	O15438	ABCC3	ATP-binding cassette sub-family C member 3	13.4406	16.5675	1.93488	0.114478	0.0116177		13.6069	13.2743	17.2646	16.5675	15.7984	0.0709883	-3.12686
2089;;sp|O15439|MRP4_ ATP-binding cassette sub-family C member 4 OS=Homo sapiens OX=9606 GN=ABCC4 PE=1 SV=3;sp|O15439-2|MRP4_ Isoform 2 of ATP-binding cassette sub-family C member 4 OS=Homo sapiens OX=9606 GN=ABCC4;sp|O15439-4|MRP4_ Isoform 4 of A;;O15439;O15439-2;O15439-4;O15439-3;A0A2R8YDC1;A0A2R8Y6V8;;Multidrug resistance-associated protein 4;;ABCC4;;6.5294;;4;4;3;3;2;2	O15439	ABCC4	ATP-binding cassette sub-family C member 4	16.9816	17.4248	0.443808	0.735507	0.359908		16.6727	17.2905	17.4248	16.9965	17.5378	0.556998	-0.443189
3042;;sp|P33897|ABCD1_ ATP-binding cassette sub-family D member 1 OS=Homo sapiens OX=9606 GN=ABCD1 PE=1 SV=2;;P33897;A6NEP8;;ATP-binding cassette sub-family D member 1;;ABCD1;;7.7335;;5;1	P33897	ABCD1	ATP-binding cassette sub-family D member 1	14.044	16.653	1.27978	0.163911	0.0525078	15.7281	13.5558	14.044	16.6867	16.653	15.8361	0.177494	-2.60902
2958;;sp|P28288|ABCD3_ ATP-binding cassette sub-family D member 3 OS=Homo sapiens OX=9606 GN=ABCD3 PE=1 SV=1;tr|A0A3B3ITW3|A0A3B3ITW3_ ATP binding cassette subfamily D member 3 OS=Homo sapiens OX=9606 GN=ABCD3 PE=1 SV=2;sp|P28288-2|ABCD3_ Isoform ;;P28288;A0A3B3ITW3;P28288-2;P28288-3;;ATP-binding cassette sub-family D member 3;;ABCD3;;146.41;;20;19;18;6	P28288	ABCD3	ATP-binding cassette sub-family D member 3	20.603	20.8419	0.652452	0.847353	0.222612	20.2627	20.603	20.9526	21.3294	20.7868	20.8419	0.417677	-0.238965
3466;;sp|P61221|ABCE1_ ATP-binding cassette sub-family E member 1 OS=Homo sapiens OX=9606 GN=ABCE1 PE=1 SV=1;tr|D6R9I9|D6R9I9_ ATP binding cassette subfamily E member 1 OS=Homo sapiens OX=9606 GN=ABCE1 PE=1 SV=1;;P61221;D6R9I9;D6RGF4;H0Y990;;ATP-binding cassette sub-family E member 1;;ABCE1;;244.16;;30;17;9;6	P61221	ABCE1	ATP-binding cassette sub-family E member 1	20.1052	20.2651	1.03311	0.895088	0.0926603	19.8495	20.1052	20.1299	20.1629	20.3898	20.2651	0.24745	-0.159899
4279;;sp|Q8NE71|ABCF1_ ATP-binding cassette sub-family F member 1 OS=Homo sapiens OX=9606 GN=ABCF1 PE=1 SV=2;tr|Q5STZ8|Q5STZ8_ ATP binding cassette subfamily F member 1 OS=Homo sapiens OX=9606 GN=ABCF1 PE=1 SV=10;sp|Q8NE71-2|ABCF1_ Isoform 2 of AT;;Q8NE71;Q5STZ8;Q8NE71-2;H0YGW7;A0A0G2JIC2;A0A0G2JJB9;F5GYK6;;ATP-binding cassette sub-family F member 1;;ABCF1;;247.6;;27;27;27;23;11;5;1	Q8NE71	ABCF1	ATP-binding cassette sub-family F member 1	21.2061	21.3203	0.128638	0.923923	0.743639	21.5859	21.2061	20.8856	21.1898	21.3203	21.3891	0.853203	-0.114155
6167;;sp|Q9UG63|ABCF2_ ATP-binding cassette sub-family F member 2 OS=Homo sapiens OX=9606 GN=ABCF2 PE=1 SV=2;sp|Q9UG63-2|ABCF2_ Isoform 2 of ATP-binding cassette sub-family F member 2 OS=Homo sapiens OX=9606 GN=ABCF2;;Q9UG63;Q9UG63-2;C9JHK9;C9JZV3;;ATP-binding cassette sub-family F member 2;;ABCF2;;30.324;;15;15;5;5	Q9UG63	ABCF2	ATP-binding cassette sub-family F member 2	17.0088	18.0586	1.14145	0.483023	0.0722027	17.0088	17.3905	15.2319	18.0586	18.0354	18.5077	0.212731	-1.04984
5954;;sp|Q9NUQ8|ABCF3_ ATP-binding cassette sub-family F member 3 OS=Homo sapiens OX=9606 GN=ABCF3 PE=1 SV=2;sp|Q9NUQ8-2|ABCF3_ Isoform 2 of ATP-binding cassette sub-family F member 3 OS=Homo sapiens OX=9606 GN=ABCF3;;Q9NUQ8;Q9NUQ8-2;F8WCU6;;ATP-binding cassette sub-family F member 3;;ABCF3;;42.173;;12;11;1	Q9NUQ8	ABCF3	ATP-binding cassette sub-family F member 3	18.3549	18.7302	0.367301	0.77092	0.429238	18.3549	18.3369	18.7814	19.0864	18.341	18.7302	0.62252	-0.375347
5944;;sp|Q9NUJ1|ABHDA_ Palmitoyl-protein thioesterase ABHD10, mitochondrial OS=Homo sapiens OX=9606 GN=ABHD10 PE=1 SV=1;sp|Q9NUJ1-2|ABHDA_ Isoform 2 of Palmitoyl-protein thioesterase ABHD10, mitochondrial OS=Homo sapiens OX=9606 GN=ABHD10;;Q9NUJ1;Q9NUJ1-2;Q9NUJ1-3;;Mycophenolic acid acyl-glucuronide esterase, mitochondrial;;ABHD10;;37.739;;10;8;2	Q9NUJ1	ABHD10	Palmitoyl-protein thioesterase ABHD10, mitochondrial	16.9404	18.1724	0.937718	0.425733	0.11542	16.628	16.9404	18.2235	18.5315	18.1246	18.1724	0.282396	-1.23198
4870;;sp|Q8NFV4|ABHDB_ Protein ABHD11 OS=Homo sapiens OX=9606 GN=ABHD11 PE=1 SV=1;sp|Q8NFV4-4|ABHDB_ Isoform 4 of Protein ABHD11 OS=Homo sapiens OX=9606 GN=ABHD11;sp|Q8NFV4-6|ABHDB_ Isoform 6 of Protein ABHD11 OS=Homo sapiens OX=9606 GN=ABHD11;;Q8NFV4;Q8NFV4-4;Q8NFV4-6;H0YC52;C9J7Q4;H7BZ58;Q8NFV4-3;Q8NFV4-2;H7C396;Q8NFV4-5;;Alpha/beta hydrolase domain-containing protein 11;;ABHD11;;44.735;;6;5;3;…	Q8NFV4	ABHD11	Protein ABHD11	20.1435	20.6039	0.649963	0.726737	0.223891	18.5316	20.1435	20.8069	21.544	20.6039	20.5599	0.418581	-0.460496
4755;;sp|Q8N2K0|ABD12_ Lysophosphatidylserine lipase ABHD12 OS=Homo sapiens OX=9606 GN=ABHD12 PE=1 SV=2;sp|Q8N2K0-2|ABD12_ Isoform 2 of Lysophosphatidylserine lipase ABHD12 OS=Homo sapiens OX=9606 GN=ABHD12;sp|Q8N2K0-3|ABD12_ Isoform 3 of Lysophos;;Q8N2K0;Q8N2K0-2;Q8N2K0-3;A0A5F9ZHQ8;A0A5F9ZGT4;A0A5F9ZH71;A0A5F9ZH49;A0A5F9ZHH2;I3L206;A0A5F9ZHQ0;Q5T712;A0A5F9ZGW7;A0A5F9ZH28;A0A5F9ZHM3;I3L294;A0A5F…	Q8N2K0	ABHD12	Lysophosphatidylserine lipase ABHD12	17.866	18.2342	0.16788	0.774769	0.679392	17.742	17.866	18.5176	18.2342	17.9819	18.2509	0.810168	-0.368162
5248;;sp|Q96IU4|ABHEB_ Putative protein-lysine deacylase ABHD14B OS=Homo sapiens OX=9606 GN=ABHD14B PE=1 SV=1;tr|F8W9U3|F8W9U3_ Abhydrolase domain containing 14B OS=Homo sapiens OX=9606 GN=ABHD14B PE=1 SV=1;tr|B4DQI4|B4DQI4_ Abhydrolase domain con;;Q96IU4;F8W9U3;B4DQI4;Q96IU4-2;;Alpha/beta hydrolase domain-containing protein 14B;;ABHD14B;;67.823;;8;7;6;3	Q96IU4	ABHD14B	Putative protein-lysine deacylase ABHD14B	19.4593	18.7471	2.64541	1.63826	0.00226248	19.4593	19.2761	19.5117	18.8789	18.7471	18.6717	0.0244075	0.712168
252;;sp|O95870|ABHGA_ Phosphatidylserine lipase ABHD16A OS=Homo sapiens OX=9606 GN=ABHD16A PE=1 SV=3;tr|A0A0G2JJD3|A0A0G2JJD3_ HLA-B associated transcript 5, isoform CRA_b OS=Homo sapiens OX=9606 GN=ABHD16A PE=1 SV=1;sp|O95870-2|ABHGA_ Isoform 2 ;;O95870;A0A0G2JJD3;O95870-2;A0A0G2JI89;F2Z3G6;F2Z3H2;;Abhydrolase domain-containing protein 16A;;ABHD16A;;3.833;;6;6;5;4;1;1	O95870	ABHD16A	Phosphatidylserine lipase ABHD16A	15.6802	16.0272	0.342092	0.786242	0.454892	15.3715	15.6802	16.2101	16.3939	15.649	16.0272	0.642945	-0.346955
2621;;sp|P08910|ABHD2_ Monoacylglycerol lipase ABHD2 OS=Homo sapiens OX=9606 GN=ABHD2 PE=1 SV=1;;P08910;;Abhydrolase domain-containing protein 2;;ABHD2;;2.8185;;2	P08910	ABHD2	Monoacylglycerol lipase ABHD2	16.4967	0		100		17.234	16.4967	14.8589					16.4967
131;;sp|Q8IZP0|ABI1_ Abl interactor 1 OS=Homo sapiens OX=9606 GN=ABI1 PE=1 SV=4;sp|Q8IZP0-3|ABI1_ Isoform 3 of Abl interactor 1 OS=Homo sapiens OX=9606 GN=ABI1;sp|Q8IZP0-2|ABI1_ Isoform 2 of Abl interactor 1 OS=Homo sapiens OX=9606 GN=ABI1;tr|B6V;;Q8IZP0;Q8IZP0-3;Q8IZP0-2;B6VEX4;A0A0A0MRT6;Q8IZP0-10;Q8IZP0-8;Q8IZP0-7;Q8IZP0-4;Q8IZP0-5;Q8IZP0-6;Q8IZP0-9;Q8IZP0-12;Q8IZP0-11;;Abl interactor 1;;ABI1;…	Q8IZP0	ABI1	Abl interactor 1	18.9527	17.7029	1.22903	2.37795	0.0590163	19.5403	18.2568	18.9527	17.4763	18.2044	17.7029	0.189621	1.24972
204;;sp|Q9NYB9|ABI2_ Abl interactor 2 OS=Homo sapiens OX=9606 GN=ABI2 PE=1 SV=1;sp|Q9NYB9-2|ABI2_ Isoform 2 of Abl interactor 2 OS=Homo sapiens OX=9606 GN=ABI2;tr|A0A7D9NKC8|A0A7D9NKC8_ Abl interactor 2 OS=Homo sapiens OX=9606 GN=ABI2 PE=1 SV=1;t;;Q9NYB9;Q9NYB9-2;A0A7D9NKC8;A0A0C4DG21;Q9NYB9-4;E7EP65;E7EW77;F8WAL6;E9PEZ7;Q9NYB9-3;H0Y6B5;H7C3Q7;A0A0A0MQU9;F8WBL5;F8WEB9;F8WAU3;F8WAZ8;F8WCD7;E7EUA1;…	Q9NYB9	ABI2	Abl interactor 2	16.2206	17.8567	1.59605	0.321727	0.0253484	15.6388	17.0848	16.2206	17.8567	17.6501	17.8943	0.115181	-1.63609
6116;;sp|Q9P2A4|ABI3_ ABI gene family member 3 OS=Homo sapiens OX=9606 GN=ABI3 PE=1 SV=2;sp|Q9P2A4-2|ABI3_ Isoform 2 of ABI gene family member 3 OS=Homo sapiens OX=9606 GN=ABI3;;Q9P2A4;Q9P2A4-2;;ABI gene family member 3;;ABI3;;93.794;;3;3	Q9P2A4	ABI3	ABI gene family member 3	21.1654	16.3355	2.60976	28.4401	0.00245604	21.1654	20.8636	21.3904		16.9587	15.7124	0.025485	4.82985
3163;;sp|P42684|ABL2_ Tyrosine-protein kinase ABL2 OS=Homo sapiens OX=9606 GN=ABL2 PE=1 SV=1;sp|P42684-4|ABL2_ Isoform 4 of Tyrosine-protein kinase ABL2 OS=Homo sapiens OX=9606 GN=ABL2;sp|P42684-10|ABL2_ Isoform 10 of Tyrosine-protein kinase ABL2 ;;P42684;P42684-4;P42684-10;P42684-6;P42684-8;P42684-7;P42684-5;P42684-2;P42684-3;;Abelson tyrosine-protein kinase 2;;ABL2;;3.2163;;1;1;1;1;1;1;1;1;1	P42684	ABL2	Tyrosine-protein kinase ABL2	16.5165	17.7734	2.13835	0.418434	0.00727201	16.5165			17.8801	17.6928	17.7734	0.0523	-1.25693
260;;sp|Q12979|ABR_ Active breakpoint cluster region-related protein OS=Homo sapiens OX=9606 GN=ABR PE=1 SV=2;tr|A0A1C7CYZ0|A0A1C7CYZ0_ Active breakpoint cluster region-related protein OS=Homo sapiens OX=9606 GN=ABR PE=1 SV=1;sp|Q12979-4|ABR_ Iso;;Q12979;A0A1C7CYZ0;Q12979-4;A0A0G2JQ41;I3L4Y1;Q12979-2;B7Z683;I3L2P5;A0A0G2JRJ1;I3NI05;I3L1U8;Q12979-3;I3L3W0;I3L0R7;A0A0G2JQB5;I3L379;A0A0G2JQT5;;Activ…	Q12979	ABR	Active breakpoint cluster region-related protein	17.8763	17.9084	0.106894	0.97805	0.781819	17.796	18.0635	17.8763	17.9084	17.3895	18.8146	0.874636	-0.0320204
6102;;sp|Q9P1F3|ABRAL_ Costars family protein ABRACL OS=Homo sapiens OX=9606 GN=ABRACL PE=1 SV=1;;Q9P1F3;Q5SZC9;;Costars family protein ABRACL;;ABRACL;;187.84;;7;1	Q9P1F3	ABRACL	Costars family protein ABRACL	21.1813	21.9454	0.825323	0.588808	0.149512	21.1813	19.2555	21.4541	21.9454	21.7022	21.9678	0.328559	-0.764131
4006;;sp|Q15018|ABRX2_ BRISC complex subunit Abraxas 2 OS=Homo sapiens OX=9606 GN=ABRAXAS2 PE=1 SV=2;;Q15018;;BRISC complex subunit Abro1;;FAM175B;;7.8483;;4	Q15018	ABRAXAS2	BRISC complex subunit Abraxas 2	18.086	16.6444	0.860471	2.71613	0.137889	18.3731	18.086	16.5234	14.791	16.6444	16.7713	0.315317	1.44155
3809;;sp|Q13085|ACACA_ Acetyl-CoA carboxylase 1 OS=Homo sapiens OX=9606 GN=ACACA PE=1 SV=2;sp|Q13085-4|ACACA_ Isoform 4 of Acetyl-CoA carboxylase 1 OS=Homo sapiens OX=9606 GN=ACACA;sp|Q13085-3|ACACA_ Isoform 3 of Acetyl-CoA carboxylase 1 OS=Homo s;;Q13085;Q13085-4;Q13085-3;Q13085-2;Q59FY4;O00763;O00763-3;O00763-2;A0A087WYK6;A0A0C4DGT1;F8W8T8;H0YGH5;A0A087WWN5;A0A087X2F8;A0A087WYS8;A0A087X126;;Ace…	Q13085	ACACA	Acetyl-CoA carboxylase 1	19.5593	20.4829	2.4304	0.527208	0.00371192	19.5593	19.5682	19.514	20.4829	20.5095	20.097	0.0341551	-0.923557
4512;;sp|Q709F0|ACD11_ Acyl-CoA dehydrogenase family member 11 OS=Homo sapiens OX=9606 GN=ACAD11 PE=1 SV=3;tr|D6RDI8|D6RDI8_ Acyl-CoA dehydrogenase family member 11 OS=Homo sapiens OX=9606 GN=ACAD11 PE=1 SV=2;sp|Q709F0-3|ACD11_ Isoform 3 of Acyl-C;;Q709F0;D6RDI8;Q709F0-3;Q709F0-2;F8WEV0;;Acyl-CoA dehydrogenase family member 11;;ACAD11;;3.1754;;5;4;4;4;3	Q709F0	ACAD11	Acyl-CoA dehydrogenase family member 11	17.4227	17.917	0.165587	0.7099	0.682987	17.4227	18.5291	16.9613	18.1247		17.7093	0.812907	-0.494312
5752;;sp|Q9H845|ACAD9_ Complex I assembly factor ACAD9, mitochondrial OS=Homo sapiens OX=9606 GN=ACAD9 PE=1 SV=1;tr|A0A7P0T8U3|A0A7P0T8U3_ Acyl-CoA dehydrogenase family member 9 OS=Homo sapiens OX=9606 GN=ACAD9 PE=1 SV=1;tr|A0A7P0T871|A0A7P0T871_ ;;Q9H845;A0A7P0T8U3;A0A7P0T871;A0A7P0TB58;A0A7P0T7Z1;A0A7P0T9N9;Q9H9W4;H0Y8Z9;A0A7P0TB68;A0A7P0Z450;D6RCD8;;Acyl-CoA dehydrogenase family member 9, mito…	Q9H845	ACAD9	Complex I assembly factor ACAD9, mitochondrial	19.2792	20.1782	1.10186	0.536286	0.0790938	19.0516	19.2792	19.9916	20.2252	20.1782	19.979	0.224588	-0.898925
2683;;sp|P11310|ACADM_ Medium-chain specific acyl-CoA dehydrogenase, mitochondrial OS=Homo sapiens OX=9606 GN=ACADM PE=1 SV=1;tr|Q5T4U5|Q5T4U5_ Medium-chain specific acyl-CoA dehydrogenase, mitochondrial OS=Homo sapiens OX=9606 GN=ACADM PE=1 SV=1;sp|P1;;P11310;Q5T4U5;P11310-2;F6YB23;A0A7P0TB51;A0A7P0T932;A0A7P0T8G6;A0A7P0TB55;A0A7P0TAB2;A0A7P0TBD1;A0A7P0T8J9;A0A7P0TA63;H0YDT5;;Medium-chain specif…	P11310	ACADM	Medium-chain specific acyl-CoA dehydrogenase, mitochondrial	21.3311	22.4381	2.99188	0.464251	0.00101887	21.2801	21.3311	21.4063	22.4381	22.6401	22.2171	0.0142939	-1.10702
1401;;sp|P16219|ACADS_ Short-chain specific acyl-CoA dehydrogenase, mitochondrial OS=Homo sapiens OX=9606 GN=ACADS PE=1 SV=1;tr|E9PE82|E9PE82_ Acyl-CoA dehydrogenase short chain OS=Homo sapiens OX=9606 GN=ACADS PE=1 SV=1;;P16219;E9PE82;;Short-chain specific acyl-CoA dehydrogenase, mitochondrial;;ACADS;;71.942;;2;2	P16219	ACADS	Short-chain specific acyl-CoA dehydrogenase, mitochondrial	18.7861	19.814	1.18117	0.490436	0.065892	16.8591	18.7861	18.8474	20.5087	19.814	19.5449	0.201522	-1.02786
3179;;sp|P45954|ACDSB_ Short/branched chain specific acyl-CoA dehydrogenase, mitochondrial OS=Homo sapiens OX=9606 GN=ACADSB PE=1 SV=1;sp|P45954-2|ACDSB_ Isoform 2 of Short/branched chain specific acyl-CoA dehydrogenase, mitochondrial OS=Homo sapiens O;;P45954;P45954-2;;Short/branched chain specific acyl-CoA dehydrogenase, mitochondrial;;ACADSB;;31.065;;3;3	P45954	ACADSB	Short/branched chain specific acyl-CoA dehydrogenase, mitochondrial	17.4686	17.6342	0.120605	0.891516	0.757522	16.5739	17.4686	18.2152	17.7456	17.3618	17.6342	0.860193	-0.165668
3259;;sp|P49748|ACADV_ Very long-chain specific acyl-CoA dehydrogenase, mitochondrial OS=Homo sapiens OX=9606 GN=ACADVL PE=1 SV=1;sp|P49748-3|ACADV_ Isoform 3 of Very long-chain specific acyl-CoA dehydrogenase, mitochondrial OS=Homo sapiens OX=9606 GN=;;P49748;P49748-3;P49748-2;G3V1M7;J3QRJ8;K7EQP4;J3KSR4;K7EJW8;J3KS89;J3QKU9;K7EMF8;;Very long-chain specific acyl-CoA dehydrogenase, mitochondrial;…	P49748	ACADVL	Very long-chain specific acyl-CoA dehydrogenase, mitochondrial	20.1584	20.5813	0.969846	0.745937	0.10719	19.956	20.1584	20.5234	20.6348	20.5813	20.4872	0.271078	-0.422875
4018;;sp|Q15057|ACAP2_ Arf-GAP with coiled-coil, ANK repeat and PH domain-containing protein 2 OS=Homo sapiens OX=9606 GN=ACAP2 PE=1 SV=3;tr|H7C3K3|H7C3K3_ Arf-GAP with coiled-coil, ANK repeat and PH domain-containing protein OS=Homo sapiens OX=9606 GN;;Q15057;H7C3K3;A0A0U1RQT1;A0A5F9ZHJ9;F8WAU0;C9J8L1;H7C3Q8;;Arf-GAP with coiled-coil, ANK repeat and PH domain-containing protein 2;;ACAP2;;59.072;…	Q15057	ACAP2	Arf-GAP with coiled-coil, ANK repeat and PH domain-containing protein 2	19.7248	19.0363	1.48186	1.6116	0.032972	19.8091	19.7248	19.6152	18.1652	19.0648	19.0363	0.133359	0.688493
2911;;sp|P24752|THIL_ Acetyl-CoA acetyltransferase, mitochondrial OS=Homo sapiens OX=9606 GN=ACAT1 PE=1 SV=1;tr|A0A5F9ZHL1|A0A5F9ZHL1_ Acetyl-CoA acetyltransferase 1 OS=Homo sapiens OX=9606 GN=ACAT1 PE=1 SV=1;tr|A0A5F9ZHJ7|A0A5F9ZHJ7_ Acetyl-CoA a;;P24752;A0A5F9ZHL1;A0A5F9ZHJ7;A0A5F9ZHJ0;A0A5F9ZHD4;A0A5F9ZI66;A0A5F9ZHH9;H0YEL7;P24752-2;A0A5F9ZHL7;E9PRQ6;;Acetyl-CoA acetyltransferase, mitochondria…	P24752	ACAT1	Acetyl-CoA acetyltransferase, mitochondrial	22.9117	23.0454	1.21844	0.91148	0.0604721	22.8423	22.9117	23.0026	23.0454	23.0223	23.1279	0.192356	-0.133717
5535;;sp|Q9BWD1|THIC_ Acetyl-CoA acetyltransferase, cytosolic OS=Homo sapiens OX=9606 GN=ACAT2 PE=1 SV=2;sp|Q9BWD1-2|THIC_ Isoform 2 of Acetyl-CoA acetyltransferase, cytosolic OS=Homo sapiens OX=9606 GN=ACAT2;;Q9BWD1;Q9BWD1-2;;Acetyl-CoA acetyltransferase, cytosolic;;ACAT2;;323.31;;26;21	Q9BWD1	ACAT2	Acetyl-CoA acetyltransferase, cytosolic	22.0283	21.746	0.566649	1.2161	0.271238	22.5276	21.8233	22.0283	22.04	21.6924	21.746	0.468305	0.282266
5695;;sp|Q9H3P7|GCP60_ Golgi resident protein GCP60 OS=Homo sapiens OX=9606 GN=ACBD3 PE=1 SV=4;;Q9H3P7;;Golgi resident protein GCP60;;ACBD3;;53.489;;15	Q9H3P7	ACBD3	Golgi resident protein GCP60	18.949	18.4813	1.00119	1.38288	0.0997255	19.2096	18.949	18.5058	18.2923	18.5061	18.4813	0.259237	0.467679
653;;tr|A0A7I2V5E1|A0A7I2V5E1_ Acyl-CoA-binding domain-containing protein 5 OS=Homo sapiens OX=9606 GN=ACBD5 PE=1 SV=1;;A0A7I2V5E1;;;;;;6.6737;;1	A0A7I2V5E1	ACBD5	Acyl-CoA-binding domain-containing protein 5	16.6601	0	5	100	0	16.6601	17.2925	15.9208				0	16.6601
368;;sp|Q9BR61|ACBD6_ Acyl-CoA-binding domain-containing protein 6 OS=Homo sapiens OX=9606 GN=ACBD6 PE=1 SV=1;tr|A0A2R8Y544|A0A2R8Y544_ Acyl-CoA-binding domain-containing protein 6 OS=Homo sapiens OX=9606 GN=ACBD6 PE=1 SV=1;;Q9BR61;A0A2R8Y544;;Acyl-CoA-binding domain-containing protein 6;;ACBD6;;13.247;;5;5	Q9BR61	ACBD6	Acyl-CoA-binding domain-containing protein 6	15.6117	17.1364	1.55436	0.347546	0.027902	16.4905	15.6117	15.5724	17.1364	17.0092	18.0658	0.121232	-1.52472
4796;;sp|Q8N6N7|ACBD7_ Acyl-CoA-binding domain-containing protein 7 OS=Homo sapiens OX=9606 GN=ACBD7 PE=1 SV=1;;Q8N6N7;;Acyl-CoA-binding domain-containing protein 7;;ACBD7;;14.75;;2	Q8N6N7	ACBD7	Acyl-CoA-binding domain-containing protein 7	16.7524	17.9129	0.309811	0.447361	0.489992	15.9156		17.5892	17.9129	16.4022	18.1695	0.669552	-1.16049
1350;;sp|Q9UKV3|ACINU_ Apoptotic chromatin condensation inducer in the nucleus OS=Homo sapiens OX=9606 GN=ACIN1 PE=1 SV=2;tr|S4R3H4|S4R3H4_ Apoptotic chromatin condensation inducer 1 OS=Homo sapiens OX=9606 GN=ACIN1 PE=1 SV=1;tr|E7EQT4|E7EQT4_ Apo;;Q9UKV3;S4R3H4;E7EQT4;Q9UKV3-5;Q9UKV3-2;Q9UKV3-3;G3V3B0;G3V3T3;A0A087WYN3;;Apoptotic chromatin condensation inducer in the nucleus;;ACIN1;;163.89;;33;3…	Q9UKV3	ACIN1	Apoptotic chromatin condensation inducer in the nucleus	20.3292	20.0777	0.263025	1.1904	0.545726	20.4952	20.3292	19.9026	20.0646	20.2216	20.0777	0.71197	0.25145
3360;;sp|P53396|ACLY_ ATP-citrate synthase OS=Homo sapiens OX=9606 GN=ACLY PE=1 SV=3;sp|P53396-2|ACLY_ Isoform 2 of ATP-citrate synthase OS=Homo sapiens OX=9606 GN=ACLY;sp|P53396-3|ACLY_ Isoform 3 of ATP-citrate synthase OS=Homo sapiens OX=9606 GN;;P53396;P53396-2;P53396-3;K7ESG8;K7EIE7;;ATP-citrate synthase;;ACLY;;323.31;;62;61;50;9;5	P53396	ACLY	ATP-citrate synthase	21.9475	22.0556	1.54175	0.927829	0.0287242	21.9747	21.9475	21.8507	22.0403	22.0556	22.1101	0.123439	-0.108069
2861;;sp|P21399|ACOHC_ Cytoplasmic aconitate hydratase OS=Homo sapiens OX=9606 GN=ACO1 PE=1 SV=3;;P21399;;Cytoplasmic aconitate hydratase;;ACO1;;125.88;;25	P21399	ACO1	Cytoplasmic aconitate hydratase	20.1186	19.2817	2.52333	1.78612	0.00299689	20.3722	20.1186	19.9501	19.3943	19.2817	19.2513	0.0294373	0.836827
658;;sp|Q99798|ACON_ Aconitate hydratase, mitochondrial OS=Homo sapiens OX=9606 GN=ACO2 PE=1 SV=2;tr|A0A7I2V5T4|A0A7I2V5T4_ Aconitate hydratase, mitochondrial OS=Homo sapiens OX=9606 GN=ACO2 PE=1 SV=1;tr|A0A7I2V3U0|A0A7I2V3U0_ Aconitate hydratase;;Q99798;A0A7I2V5T4;A0A7I2V3U0;A0A7I2V586;A0A7I2V3F1;A2A274;A0A7I2V5A1;A0A7I2V614;A0A7I2V538;A0A7I2V6A6;A0A7I2V5W7;A0A7I2V3C8;A0A7I2V4I8;A0A7I2V3U7;A0A7I…	Q99798	ACO2	Aconitate hydratase, mitochondrial	21.7753	22.1165	0.842826	0.789365	0.143606	22.1252	21.7543	21.7753	22.3004	22.0264	22.1165	0.322192	-0.341236
5852;;sp|Q9NPJ3|ACO13_ Acyl-coenzyme A thioesterase 13 OS=Homo sapiens OX=9606 GN=ACOT13 PE=1 SV=1;sp|Q9NPJ3-2|ACO13_ Isoform 2 of Acyl-coenzyme A thioesterase 13 OS=Homo sapiens OX=9606 GN=ACOT13;;Q9NPJ3;Q9NPJ3-2;;Acyl-coenzyme A thioesterase 13;Acyl-coenzyme A thioesterase 13, N-terminally processed;;ACOT13;;13.268;;4;4	Q9NPJ3	ACOT13	Acyl-coenzyme A thioesterase 13	17.3414	16.81	0.821284	1.44534	0.150909	17.2723	17.3414	18.2547	16.5456	17.3798	16.81	0.330195	0.531413
17;;sp|P49753|ACOT2_ Acyl-coenzyme A thioesterase 2, mitochondrial OS=Homo sapiens OX=9606 GN=ACOT2 PE=1 SV=6;tr|A0A087WT95|A0A087WT95_ Acyl-CoA thioesterase 2 OS=Homo sapiens OX=9606 GN=ACOT2 PE=1 SV=1;tr|G3V4F2|G3V4F2_ Acyl-CoA thioesterase 1 ;;P49753;A0A087WT95;G3V4F2;P49753-2;;Acyl-coenzyme A thioesterase 2, mitochondrial;;ACOT2;ACOT1;;57.936;;1;1;0;1	P49753	ACOT2	Acyl-coenzyme A thioesterase 2, mitochondrial	16.2666	15.2126	0.745876	2.07632	0.179525			16.2666	15.6674	14.7721	15.2126	0.365653	1.05403
1953;;sp|O00154-4|BACH_ Isoform 4 of Cytosolic acyl coenzyme A thioester hydrolase OS=Homo sapiens OX=9606 GN=ACOT7;sp|O00154|BACH_ Cytosolic acyl coenzyme A thioester hydrolase OS=Homo sapiens OX=9606 GN=ACOT7 PE=1 SV=3;sp|O00154-6|BACH_ Isoform ;;O00154-4;O00154;O00154-6;O00154-7;O00154-5;O00154-2;O00154-3;K7EKP8;;Cytosolic acyl coenzyme A thioester hydrolase;;ACOT7;;40.355;;14;13;13;13;12;10;1…	O00154-4	ACOT7	Isoform 4 of Cytosolic acyl coenzyme A thioester hydrolase	17.8973	18.0972	0.362886	0.870618	0.433625	17.8973	18.1436	17.6267	17.8381	18.2198	18.0972	0.62536	-0.199888
1441;;sp|O14734|ACOT8_ Acyl-coenzyme A thioesterase 8 OS=Homo sapiens OX=9606 GN=ACOT8 PE=1 SV=1;tr|E9PJN0|E9PJN0_ Acyl-CoA thioesterase 8 OS=Homo sapiens OX=9606 GN=ACOT8 PE=1 SV=1;tr|Q9BR14|Q9BR14_ Acyl-CoA thioesterase 8 (Fragment) OS=Homo sapi;;O14734;E9PJN0;Q9BR14;E9PIS4;E9PRD4;H7C5A7;H0Y698;F6VBM3;A0A494C0N6;;Acyl-coenzyme A thioesterase 8;;ACOT8;;60.679;;3;3;2;2;2;2;1;1;1	O14734	ACOT8	Acyl-coenzyme A thioesterase 8	20.5005	20.6873	0.211766	0.878531	0.614093	20.5005	20.5608	20.3914	20.9155	20.2032	20.6873	0.763933	-0.186835
6394;;sp|Q9Y305|ACOT9_ Acyl-coenzyme A thioesterase 9, mitochondrial OS=Homo sapiens OX=9606 GN=ACOT9 PE=1 SV=2;sp|Q9Y305-2|ACOT9_ Isoform 2 of Acyl-coenzyme A thioesterase 9, mitochondrial OS=Homo sapiens OX=9606 GN=ACOT9;sp|Q9Y305-4|ACOT9_ Isofo;;Q9Y305;Q9Y305-2;Q9Y305-4;Q9Y305-3;H7C5Q2;C9J7L8;;Acyl-coenzyme A thioesterase 9, mitochondrial;;ACOT9;;92.135;;21;21;21;20;12;9	Q9Y305	ACOT9	Acyl-coenzyme A thioesterase 9, mitochondrial	20.7673	20.2437	1.96317	1.43754	0.0108849	20.7673	20.5993	20.8164	20.4073	20.1291	20.2437	0.068095	0.523597
4023;;sp|Q15067-2|ACOX1_ Isoform 2 of Peroxisomal acyl-coenzyme A oxidase 1 OS=Homo sapiens OX=9606 GN=ACOX1;sp|Q15067|ACOX1_ Peroxisomal acyl-coenzyme A oxidase 1 OS=Homo sapiens OX=9606 GN=ACOX1 PE=1 SV=3;sp|Q15067-3|ACOX1_ Isoform 3 of Peroxiso;;Q15067-2;Q15067;Q15067-3;K7ELT1;I3L0T4;I3L2U4;K7ENF1;K7ESC7;;Peroxisomal acyl-coenzyme A oxidase 1;;ACOX1;;115.91;;14;12;11;3;3;2;2;2	Q15067-2	ACOX1	Isoform 2 of Peroxisomal acyl-coenzyme A oxidase 1	18.5038	19.1169	1.53977	0.653797	0.0288556	18.6128	18.3619	18.5038	19.5741	19.1169	18.902	0.123744	-0.613084
2075;;sp|O15254|ACOX3_ Peroxisomal acyl-coenzyme A oxidase 3 OS=Homo sapiens OX=9606 GN=ACOX3 PE=1 SV=2;sp|O15254-2|ACOX3_ Isoform 2 of Peroxisomal acyl-coenzyme A oxidase 3 OS=Homo sapiens OX=9606 GN=ACOX3;;O15254;O15254-2;;Peroxisomal acyl-coenzyme A oxidase 3;;ACOX3;;21.906;;5;5	O15254	ACOX3	Peroxisomal acyl-coenzyme A oxidase 3	17.832	16.7462	0.935729	2.12253	0.11595	17.832	16.847	18.5507	16.7462	16.6419	16.854	0.283287	1.08579
2910;;sp|P24666|PPAC_ Low molecular weight phosphotyrosine protein phosphatase OS=Homo sapiens OX=9606 GN=ACP1 PE=1 SV=3;sp|P24666-2|PPAC_ Isoform 2 of Low molecular weight phosphotyrosine protein phosphatase OS=Homo sapiens OX=9606 GN=ACP1;sp|P24666-3;;P24666;P24666-2;P24666-3;G5E9R5;P24666-4;F2Z2Q9;D3YTI2;;Low molecular weight phosphotyrosine protein phosphatase;;ACP1;;112.35;;12;8;8;7;7;5;3	P24666	ACP1	Low molecular weight phosphotyrosine protein phosphatase	19.9396	19.7147	0.0800958	1.16869	0.83158	19.9396	20.0527	19.2818	19.7147	19.5983	19.793	0.904144	0.224893
547;;sp|P11117|PPAL_ Lysosomal acid phosphatase OS=Homo sapiens OX=9606 GN=ACP2 PE=1 SV=3;tr|E9PHY0|E9PHY0_ Acid phosphatase 2, lysosomal OS=Homo sapiens OX=9606 GN=ACP2 PE=1 SV=1;tr|E9PQY3|E9PQY3_ Acid phosphatase 2, lysosomal OS=Homo sapiens OX;;P11117;E9PHY0;E9PQY3;A0A5F9ZHR7;A0A5F9ZI20;A0A5F9ZH40;B7Z6U3;A0A5F9ZH82;P11117-2;B7Z7D2;;Lysosomal acid phosphatase;;ACP2;;6.3073;;3;3;3;3;2;2;2;2;2;1	P11117	ACP2	Lysosomal acid phosphatase	16.1914	15.9407	0.288649	1.18977	0.51446	14.1563	16.4755	16.1914	16.8405	15.9407	15.7628	0.687345	0.250687
5847;;sp|Q9NPH0|PPA6_ Lysophosphatidic acid phosphatase type 6 OS=Homo sapiens OX=9606 GN=ACP6 PE=1 SV=3;tr|V9GZ71|V9GZ71_ Acid phosphatase 6, lysophosphatidic (Fragment) OS=Homo sapiens OX=9606 GN=ACP6 PE=1 SV=2;;Q9NPH0;V9GZ71;;Lysophosphatidic acid phosphatase type 6;;ACP6;;2.8172;;3;2	Q9NPH0	ACP6	Lysophosphatidic acid phosphatase type 6	13.4256	17.9282	1.22668	0.0441148	0.0593356		12.6372	14.2139	17.9282	15.5038	18.4045	0.190099	-4.50259
5137;;sp|Q96CM8|ACSF2_ Medium-chain acyl-CoA ligase ACSF2, mitochondrial OS=Homo sapiens OX=9606 GN=ACSF2 PE=1 SV=2;sp|Q96CM8-3|ACSF2_ Isoform 3 of Medium-chain acyl-CoA ligase ACSF2, mitochondrial OS=Homo sapiens OX=9606 GN=ACSF2;sp|Q96CM8-2|ACSF2_HUM;;Q96CM8;Q96CM8-3;Q96CM8-2;E9PF16;Q96CM8-4;D6RF87;;Acyl-CoA synthetase family member 2, mitochondrial;;ACSF2;;323.31;;9;9;9;8;6;3	Q96CM8	ACSF2	Medium-chain acyl-CoA ligase ACSF2, mitochondrial	21.166	22.0151	0.732681	0.555139	0.185063	20.7808	21.166	22.1555	22.2929	21.8528	22.0151	0.372687	-0.84908
453;;sp|Q4G176|ACSF3_ Malonate--CoA ligase ACSF3, mitochondrial OS=Homo sapiens OX=9606 GN=ACSF3 PE=1 SV=3;tr|F5H5A1|F5H5A1_ Acyl-CoA synthetase family member 3 OS=Homo sapiens OX=9606 GN=ACSF3 PE=1 SV=1;tr|A0A3B3ISK9|A0A3B3ISK9_ Acyl-CoA synthet;;Q4G176;F5H5A1;A0A3B3ISK9;;Acyl-CoA synthetase family member 3, mitochondrial;;ACSF3;;3.1005;;1;1;1	Q4G176	ACSF3	Malonate--CoA ligase ACSF3, mitochondrial	15.8635	16.2621	0.0147022	0.758576	0.966713	17.7809		13.9461	16.2621	17.5248	14.0665	0.979868	-0.398634
1339;;sp|P33121|ACSL1_ Long-chain-fatty-acid--CoA ligase 1 OS=Homo sapiens OX=9606 GN=ACSL1 PE=1 SV=1;tr|E7EPM6|E7EPM6_ Long-chain-fatty-acid--CoA ligase OS=Homo sapiens OX=9606 GN=ACSL1 PE=1 SV=1;sp|P33121-2|ACSL1_ Isoform 2 of Long-chain-fatty-a;;P33121;E7EPM6;P33121-2;D6RER0;P33121-3;B7Z3Z9;D6RG07;H0Y9Z9;H0Y9U7;;Long-chain-fatty-acid--CoA ligase 1;;ACSL1;;12.254;;6;6;6;5;5;3;2;1;1	P33121	ACSL1	Long-chain-fatty-acid--CoA ligase 1	17.8369	17.8749	0.119255	0.973998	0.759879	16.8751	18.6065	17.8369	17.8749	16.8836	17.9624	0.861803	-0.0380087
721;;sp|O95573|ACSL3_ Fatty acid CoA ligase Acsl3 OS=Homo sapiens OX=9606 GN=ACSL3 PE=1 SV=3;tr|A0A7P0TA76|A0A7P0TA76_ Acyl-CoA synthetase long chain family member 3 OS=Homo sapiens OX=9606 GN=ACSL3 PE=1 SV=1;tr|A0A7P0TBB1|A0A7P0TBB1_ Acyl-CoA sy;;O95573;A0A7P0TA76;A0A7P0TBB1;A0A7P0TB52;A0A7P0T8L6;A0A7P0T905;H7BYZ7;A0A7P0TBL9;C9JC11;F5GWH2;;Long-chain-fatty-acid--CoA ligase 3;;ACSL3;;323.31;;34;3…	O95573	ACSL3	Fatty acid CoA ligase Acsl3	20.4292	20.3397	0.0127304	1.06398	0.971113	20.1338	20.4803	20.4292	20.4343	20.3397	20.2555	0.982236	0.0894695
2200;;sp|O60488|ACSL4_ Long-chain-fatty-acid--CoA ligase 4 OS=Homo sapiens OX=9606 GN=ACSL4 PE=1 SV=2;sp|O60488-2|ACSL4_ Isoform Short of Long-chain-fatty-acid--CoA ligase 4 OS=Homo sapiens OX=9606 GN=ACSL4;tr|A0A804HI36|A0A804HI36_ Acyl-CoA synth;;O60488;O60488-2;A0A804HI36;H0Y9A0;D6RF95;D6RDA8;;Long-chain-fatty-acid--CoA ligase 4;;ACSL4;;63.827;;15;15;14;4;3;2	O60488	ACSL4	Long-chain-fatty-acid--CoA ligase 4	18.8888	19.3782	1.59824	0.712346	0.0252211	18.8888	18.5075	18.8922	19.3782	19.1667	19.5885	0.114853	-0.489349
5942;;sp|Q9NUB1|ACS2L_ Acetyl-coenzyme A synthetase 2-like, mitochondrial OS=Homo sapiens OX=9606 GN=ACSS1 PE=1 SV=2;sp|Q9NUB1-3|ACS2L_ Isoform 3 of Acetyl-coenzyme A synthetase 2-like, mitochondrial OS=Homo sapiens OX=9606 GN=ACSS1;sp|Q9NUB1-2|ACS2L_H;;Q9NUB1;Q9NUB1-3;Q9NUB1-2;;Acetyl-coenzyme A synthetase 2-like, mitochondrial;;ACSS1;;13.832;;1;1;1	Q9NUB1	ACSS1	Acetyl-coenzyme A synthetase 2-like, mitochondrial	16.7468	16.5487	0.0571342	1.14714	0.87673	16.7468	15.1334	17.3234	16.2535	16.8439		0.929149	0.198035
5880;;sp|Q9NR19|ACSA_ Acetyl-coenzyme A synthetase, cytoplasmic OS=Homo sapiens OX=9606 GN=ACSS2 PE=1 SV=1;sp|Q9NR19-2|ACSA_ Isoform 2 of Acetyl-coenzyme A synthetase, cytoplasmic OS=Homo sapiens OX=9606 GN=ACSS2;tr|C9J7L5|C9J7L5_ Acyl-CoA synthet;;Q9NR19;Q9NR19-2;C9J7L5;C9JY31;;Acetyl-coenzyme A synthetase, cytoplasmic;;ACSS2;;52.434;;4;4;2;2	Q9NR19	ACSS2	Acetyl-coenzyme A synthetase, cytoplasmic	18.7194	19.0871	0.118358	0.775017	0.761451	18.0843	18.7194	20.1083	19.493	18.9367	19.0871	0.862639	-0.367701
176;;sp|Q9H6R3|ACSS3_ Acyl-CoA synthetase short-chain family member 3, mitochondrial OS=Homo sapiens OX=9606 GN=ACSS3 PE=1 SV=1;tr|A0A0B4J1R2|A0A0B4J1R2_ propionate--CoA ligase OS=Homo sapiens OX=9606 GN=ACSS3 PE=1 SV=1;sp|Q9H6R3-2|ACSS3_ Isoform;;Q9H6R3;A0A0B4J1R2;Q9H6R3-2;;Acyl-CoA synthetase short-chain family member 3, mitochondrial;;ACSS3;;5.1023;;2;2;1	Q9H6R3	ACSS3	Acyl-CoA synthetase short-chain family member 3, mitochondrial	18.1055	17.833	0.571463	1.20793	0.268248	17.9378	18.1751	18.1055	17.4113	18.128	17.833	0.465325	0.272539
416;;tr|A0A2R8YEA7|A0A2R8YEA7_ Actin beta (Fragment) OS=Homo sapiens OX=9606 GN=ACTB PE=1 SV=1;;A0A2R8YEA7;;;;;;11.953;;2	A0A2R8YEA7	ACTB	Actin beta (Fragment)	15.7618	0		100		15.1652		16.3583					15.7618
3442;;sp|P60709|ACTB_ Actin, cytoplasmic 1 OS=Homo sapiens OX=9606 GN=ACTB PE=1 SV=1;tr|A0A6Q8PFE4|A0A6Q8PFE4_ Actin beta OS=Homo sapiens OX=9606 GN=ACTB PE=1 SV=1;tr|E7EVS6|E7EVS6_ Actin beta OS=Homo sapiens OX=9606 GN=ACTB PE=1 SV=9;tr|A0A2R8Y79;;P60709;A0A6Q8PFE4;E7EVS6;A0A2R8Y793;A0A2R8YGF8;G5E9R0;A0A6Q8PH58;A0A2R8YFE2;C9JUM1;C9JZR7;C9JTX5;Q9BYX7;A0A6Q8PGD7;;Actin, cytoplasmic 1;Actin, cytopl…	P60709	ACTB	Actin, cytoplasmic 1	23.143	24.2288	0.901202	0.47116	0.125545	24.2719	23.143	23.0202	24.6823	24.2288	24.0673	0.29758	-1.08571
3579;;sp|P68032|ACTC_ Actin, alpha cardiac muscle 1 OS=Homo sapiens OX=9606 GN=ACTC1 PE=1 SV=1;sp|P68133|ACTS_ Actin, alpha skeletal muscle OS=Homo sapiens OX=9606 GN=ACTA1 PE=1 SV=1;tr|A6NL76|A6NL76_ Actin alpha 1, skeletal muscle OS=Homo sapiens;;P68032;P68133;A6NL76;A0A804HKV3;;Actin, alpha cardiac muscle 1;Actin, alpha skeletal muscle;;ACTC1;ACTA1;;323.31;;1;1;1;1	P68032	ACTC1	Actin, alpha cardiac muscle 1	22.0472	22.1789	0.142797	0.912723	0.719785	22.0472	22.017	22.6076	22.1789	22.7426	21.1765	0.838702	-0.131751
3571;;sp|P63261|ACTG_ Actin, cytoplasmic 2 OS=Homo sapiens OX=9606 GN=ACTG1 PE=1 SV=1;tr|I3L4N8|I3L4N8_ Actin gamma 1 OS=Homo sapiens OX=9606 GN=ACTG1 PE=1 SV=9;tr|A0A804GS07|A0A804GS07_ Actin gamma 1 OS=Homo sapiens OX=9606 GN=ACTG1 PE=1 SV=1;tr|;;P63261;I3L4N8;A0A804GS07;I3L3I0;I3L1U9;I3L3R2;K7EM38;J3KT65;A0A7P0TBL1;;Actin, cytoplasmic 2;Actin, cytoplasmic 2, N-terminally processed;;ACTG1;;323.…	P63261	ACTG1	Actin, cytoplasmic 2	23.5896	24.7581	0.544614	0.444879	0.285356	24.606	17.0725	23.5896	24.7581	24.4815	24.7592	0.483538	-1.16851
3572;;sp|P63267|ACTH_ Actin, gamma-enteric smooth muscle OS=Homo sapiens OX=9606 GN=ACTG2 PE=1 SV=1;sp|P63267-2|ACTH_ Isoform 2 of Actin, gamma-enteric smooth muscle OS=Homo sapiens OX=9606 GN=ACTG2;;P63267;P63267-2;C9JFL5;F8WB63;B8ZZJ2;F8WCH0;;Actin, gamma-enteric smooth muscle;;ACTG2;;7.0608;;1;1;1;1;1;1	P63267	ACTG2	Actin, gamma-enteric smooth muscle	0	13.919	5	0.01	0				14.0166		13.8213	0	-13.919
2477;;sp|O96019|ACL6A_ Actin-like protein 6A OS=Homo sapiens OX=9606 GN=ACTL6A PE=1 SV=1;sp|O96019-2|ACL6A_ Isoform 2 of Actin-like protein 6A OS=Homo sapiens OX=9606 GN=ACTL6A;tr|H7C5S0|H7C5S0_ Actin like 6A (Fragment) OS=Homo sapiens OX=9606 GN=;;O96019;O96019-2;H7C5S0;C9JQT2;;Actin-like protein 6A;;ACTL6A;;323.31;;14;11;8;1	O96019	ACTL6A	Actin-like protein 6A	21.6083	22.253	1.09742	0.63965	0.079906	20.6948	21.8309	21.6083	22.3023	22.253	22.0648	0.226232	-0.644645
498;;tr|A0A494C060|A0A494C060_ Actinin alpha 2 (Fragment) OS=Homo sapiens OX=9606 GN=ACTN2 PE=1 SV=1;;A0A494C060;;;;;;-2;;1	A0A494C060	ACTN2	Actinin alpha 2 (Fragment)	21.0645	21.1146		0.965911		21.0645			21.1146				-0.0500384
1766;;tr|H7C144|H7C144_ Actinin alpha 4 OS=Homo sapiens OX=9606 GN=ACTN4 PE=1 SV=2;;H7C144;;;;ACTN4;;5.9227;;1	H7C144	ACTN4	Actinin alpha 4	0	16.563		0.01						16.563			-16.563
2153;;sp|O43707|ACTN4_ Alpha-actinin-4 OS=Homo sapiens OX=9606 GN=ACTN4 PE=1 SV=2;tr|A0A8V8TL71|A0A8V8TL71_ Actinin alpha 4 OS=Homo sapiens OX=9606 GN=ACTN4 PE=1 SV=1;;O43707;A0A8V8TL71;;Alpha-actinin-4;;ACTN4;;323.31;;1;1	O43707	ACTN4	Alpha-actinin-4	20.8138	19.5279	2.96287	2.43826	0.00108924	20.8138	21.0347	20.6989	19.7722	19.5279	19.3667	0.0149133	1.28585
6061;;sp|Q9NZ32|ARP10_ Actin-related protein 10 OS=Homo sapiens OX=9606 GN=ACTR10 PE=1 SV=1;tr|V9GYX7|V9GYX7_ Actin related protein 10 (Fragment) OS=Homo sapiens OX=9606 GN=ACTR10 PE=1 SV=1;;Q9NZ32;V9GYX7;H0YJD9;G3V524;G3V2Q5;G3V5Y4;F6S9Y6;H0YJE8;G3V4K6;;Actin-related protein 10;;ACTR10;;127.36;;13;7;5;2;2;2;2;1;1	Q9NZ32	ACTR10	Actin-related protein 10	19.5161	18.7269	0.207318	1.72805	0.620415	17.8416	19.5161	19.8162	19.0887	18.3058	18.7269	0.768243	0.789147
3463;;sp|P61163|ACTZ_ Alpha-centractin OS=Homo sapiens OX=9606 GN=ACTR1A PE=1 SV=1;tr|R4GMT0|R4GMT0_ Actin related protein 1A OS=Homo sapiens OX=9606 GN=ACTR1A PE=1 SV=1;;P61163;R4GMT0;A0A1B0GVS3;;Alpha-centractin;;ACTR1A;;263.5;;12;10;4	P61163	ACTR1A	Alpha-centractin	19.8092	19.056	2.36275	1.68555	0.00433763	19.8092	20.2067	19.7434	19.056	19.1106	19.0354	0.037698	0.753216
3150;;sp|P42025|ACTY_ Beta-centractin OS=Homo sapiens OX=9606 GN=ACTR1B PE=1 SV=1;;P42025;;Beta-centractin;;ACTR1B;;58.412;;5	P42025	ACTR1B	Beta-centractin	18.4286	18.5563	0.0787476	0.915324	0.834166	18.7061	18.4286	18.2912	17.6008	18.5563	18.983	0.90554	-0.127645
3462;;sp|P61160|ARP2_ Actin-related protein 2 OS=Homo sapiens OX=9606 GN=ACTR2 PE=1 SV=1;sp|P61160-2|ARP2_ Isoform 2 of Actin-related protein 2 OS=Homo sapiens OX=9606 GN=ACTR2;;P61160;P61160-2;A0A1B0GWD0;A0A1B0GWH0;;Actin-related protein 2;;ACTR2;;208.84;;21;19;4;4	P61160	ACTR2	Actin-related protein 2	20.3913	20.2099	0.595292	1.13399	0.253927	20.1726	20.3958	20.3913	20.2099	20.2498	20.1994	0.452268	0.181405
3461;;sp|P61158|ARP3_ Actin-related protein 3 OS=Homo sapiens OX=9606 GN=ACTR3 PE=1 SV=3;tr|B4DXW1|B4DXW1_ Actin related protein 3 OS=Homo sapiens OX=9606 GN=ACTR3 PE=1 SV=1;;P61158;B4DXW1;F8WDR7;H7C4J1;F8WEW2;F8WE84;;Actin-related protein 3;;ACTR3;;323.31;;22;20;4;0;1;1	P61158	ACTR3	Actin-related protein 3	22.8566	22.711	0.902875	1.10623	0.125062	22.7869	22.8566	23.0715	22.711	22.6255	22.8009	0.297194	0.145645
5778;;sp|Q9H9F9|ARP5_ Actin-related protein 5 OS=Homo sapiens OX=9606 GN=ACTR5 PE=1 SV=2;;Q9H9F9;;Actin-related protein 5;;ACTR5;;3.9847;;2	Q9H9F9	ACTR5	Actin-related protein 5	16.5162	15.8061	0.91042	1.63587	0.122908	16.5162	16.6102	15.9967	15.8061	16.1954	15.5039	0.293749	0.710061
5771;;sp|Q9H981|ARP8_ Actin-related protein 8 OS=Homo sapiens OX=9606 GN=ACTR8 PE=1 SV=2;sp|Q9H981-2|ARP8_ Isoform 2 of Actin-related protein 8 OS=Homo sapiens OX=9606 GN=ACTR8;;Q9H981;Q9H981-2;H0Y849;Q9H981-3;;Actin-related protein 8;;ACTR8;;3.8206;;4;3;1;1	Q9H981	ACTR8	Actin-related protein 8	15.8827	15.8179	0.12322	1.04591	0.752974	15.276	15.8827	16.7025	15.5496	16.0507	15.8179	0.858855	0.0647589
3694;;sp|Q03154|ACY1_ Aminoacylase-1 OS=Homo sapiens OX=9606 GN=ACY1 PE=1 SV=1;tr|A0A1B0GU86|A0A1B0GU86_ N-acyl-aliphatic-L-amino acid amidohydrolase OS=Homo sapiens OX=9606 GN=ACY1 PE=1 SV=1;tr|C9JMV9|C9JMV9_ N-acyl-aliphatic-L-amino acid amidohy;;Q03154;A0A1B0GU86;C9JMV9;A0A1B0GW23;Q03154-2;Q03154-4;Q03154-3;A0A1B0GV31;F8WC59;C9JYZ0;A0A1B0GVA5;A0A1B0GTG3;A0A1B0GVZ3;A0A1B0GVG0;A0A1B0GU36;;Aminoa…	Q03154	ACY1	Aminoacylase-1	18.8445	15.95	1.47461	7.43571	0.0335264	19.4844	17.6077	18.8445	17.2627	15.6313	15.95	0.135062	2.89447
2580;;sp|P07311|ACYP1_ Acylphosphatase-1 OS=Homo sapiens OX=9606 GN=ACYP1 PE=1 SV=2;tr|G3V2U7|G3V2U7_ Acylphosphatase OS=Homo sapiens OX=9606 GN=ACYP1 PE=1 SV=1;;P07311;G3V2U7;G3V3F8;G3V597;P07311-2;;Acylphosphatase-1;Acylphosphatase;;ACYP1;;9.0225;;3;2;1;1;1	P07311	ACYP1	Acylphosphatase-1	18.6255	17.4019	0.976349	2.33532	0.105597	18.9466	18.6255	17.5393	17.6265	17.3753	17.4019	0.268804	1.22362
2624;;sp|P09110|THIK_ 3-ketoacyl-CoA thiolase, peroxisomal OS=Homo sapiens OX=9606 GN=ACAA1 PE=1 SV=2;tr|C9JDE9|C9JDE9_ Acetyl-CoA acyltransferase 1 OS=Homo sapiens OX=9606 GN=ACAA1 PE=1 SV=1;tr|H7C131|H7C131_ Acetyl-CoA acyltransferase 1 (Fragmen;;P09110;C9JDE9;H7C131;P09110-2;B4DVF4;H0Y4D4;F2Z2Q6;F2Z3P7;;3-ketoacyl-CoA thiolase, peroxisomal;;ACAA1;;83.982;;10;9;6;6;4;3;2;2	P09110	ACAA1	3-ketoacyl-CoA thiolase, peroxisomal	19.7543	19.4093	0.0747759	1.2701	0.84183	18.3233	19.7543	19.8352	19.8677	19.4093	18.9888	0.9091	0.344941
185;;sp|P42765|THIM_ 3-ketoacyl-CoA thiolase, mitochondrial OS=Homo sapiens OX=9606 GN=ACAA2 PE=1 SV=2;tr|A0A0B4J2A4|A0A0B4J2A4_ Acetyl-CoA acyltransferase 2 OS=Homo sapiens OX=9606 GN=ACAA2 PE=1 SV=1;tr|K7EME0|K7EME0_ Acetyl-CoA acyltransferase ;;P42765;A0A0B4J2A4;K7EME0;K7EJ68;K7EJB1;K7ER88;;3-ketoacyl-CoA thiolase, mitochondrial;;ACAA2;;214.31;;25;25;19;4;3;2	P42765	ACAA2	3-ketoacyl-CoA thiolase, mitochondrial	18.2481	20.2817	2.03189	0.244238	0.00929205	19.1971	17.8496	18.2481	20.4404	20.2657	20.2817	0.0612649	-2.03364
870;;sp|P00813|ADA_ Adenosine deaminase OS=Homo sapiens OX=9606 GN=ADA PE=1 SV=3;tr|A0A8Q3SIC7|A0A8Q3SIC7_ Adenosine deaminase OS=Homo sapiens OX=9606 GN=ADA PE=1 SV=1;tr|A0A8Q3WL01|A0A8Q3WL01_ Adenosine deaminase OS=Homo sapiens OX=9606 GN=ADA P;;P00813;A0A8Q3SIC7;A0A8Q3WL01;A0A8Q3WM09;F5GWI4;A0A8Q3WKZ5;A0A8Q3SIH0;A0A8Q3WKZ1;A0A8Q3SIA9;A0A8Q3SJ63;A0A8Q3WM84;A0A8Q3SIG8;A0A8Q3WKY2;A0A0S2Z3B9;A0A8Q…	P00813	ADA	Adenosine deaminase	18.5179	20.1087	1.42904	0.332001	0.037236	18.5179	19.4911	17.9248	20.1087	19.8722	20.3405	0.143288	-1.59074
2019;;sp|O14672|ADA10_ Disintegrin and metalloproteinase domain-containing protein 10 OS=Homo sapiens OX=9606 GN=ADAM10 PE=1 SV=1;sp|O14672-2|ADA10_ Isoform 2 of Disintegrin and metalloproteinase domain-containing protein 10 OS=Homo sapiens OX=9606 GN=;;O14672;O14672-2;H0YNC5;;Disintegrin and metalloproteinase domain-containing protein 10;;ADAM10;;14.596;;9;7;3	O14672	ADAM10	Disintegrin and metalloproteinase domain-containing protein 10	16.1747	16.0863	0.0413022	1.06323	0.90928	16.1747	16.2501	14.9908	16.0863	16.0863	15.4125	0.948228	0.0884505
943;;sp|P78536|ADA17_ Disintegrin and metalloproteinase domain-containing protein 17 OS=Homo sapiens OX=9606 GN=ADAM17 PE=1 SV=1;tr|A0A8V8TPV7|A0A8V8TPV7_ ADAM metallopeptidase domain 17 OS=Homo sapiens OX=9606 GN=ADAM17 PE=1 SV=1;tr|A0A8V8TNK7|A0A8V8;;P78536;A0A8V8TPV7;A0A8V8TNK7;P78536-2;A0A8V8TN27;A0A8V8TPG8;;Disintegrin and metalloproteinase domain-containing protein 17;;ADAM17;;12.853;;5;5;5…	P78536	ADAM17	Disintegrin and metalloproteinase domain-containing protein 17	17.5693	16.0866	3.95972	2.79469	0.000109718	17.7527	17.5693	17.4909	15.925	16.0866	16.1479	0.00279224	1.48269
6429;;sp|Q9Y3Q7-3|ADA18_ Isoform 3 of Disintegrin and metalloproteinase domain-containing protein 18 OS=Homo sapiens OX=9606 GN=ADAM18;;Q9Y3Q7-3;;;;;;-2;;1	Q9Y3Q7-3	ADAM18	Isoform 3 of Disintegrin and metalloproteinase domain-containing protein 18	18.7709	17.0687	0.371666	3.25411	0.424947		17.0611	20.4808	16.9744	17.1629		0.618491	1.70227
634;;sp|Q13443|ADAM9_ Disintegrin and metalloproteinase domain-containing protein 9 OS=Homo sapiens OX=9606 GN=ADAM9 PE=1 SV=1;tr|A0A7I2V3W3|A0A7I2V3W3_ ADAM metallopeptidase domain 9 OS=Homo sapiens OX=9606 GN=ADAM9 PE=1 SV=1;tr|A0A7I2V4B3|A0A7I2V4B3;;Q13443;A0A7I2V3W3;A0A7I2V4B3;A0A7I2YQ97;A0A7I2V2Z6;F8WC54;A0AVL1;A0A7I2V5N8;Q13443-2;A0A7I2V2E1;A0A7I2V3B5;A0A7I2V303;A0A7I2V3C1;A0A0J9YY58;A0A7I2…	Q13443	ADAM9	Disintegrin and metalloproteinase domain-containing protein 9	19.0378	17.6764	1.0272	2.56939	0.093928	19.0378	18.7633	19.1276	17.6191	18.8674	17.6764	0.249982	1.36143
307;;sp|O95450|ATS2_ A disintegrin and metalloproteinase with thrombospondin motifs 2 OS=Homo sapiens OX=9606 GN=ADAMTS2 PE=2 SV=2;tr|A0A8V8TMU7|A0A8V8TMU7_ ADAM metallopeptidase with thrombospondin type 1 motif 2 OS=Homo sapiens OX=9606 GN=ADAMTS2 PE;;O95450;A0A8V8TMU7;A0A1B0GTY3;O95450-2;;A disintegrin and metalloproteinase with thrombospondin motifs 2;;ADAMTS2;;2.3516;;2;2;2;1	O95450	ADAMTS2	A disintegrin and metalloproteinase with thrombospondin motifs 2	18.8869	17.6716	1.3901	2.32177	0.0407282	18.8869	19.0582	18.5813	18.4624	17.5543	17.6716	0.151482	1.21523
437;;tr|A0A3B3IRQ9|A0A3B3IRQ9_ Double-stranded RNA-specific adenosine deaminase (Fragment) OS=Homo sapiens OX=9606 GN=ADAR PE=1 SV=1;sp|P55265-3|DSRAD_ Isoform 3 of Double-stranded RNA-specific adenosine deaminase OS=Homo sapiens OX=9606 GN=ADAR;sp|P5;;A0A3B3IRQ9;P55265-3;P55265-2;A0A3B3ISX1;A0A3B3ITG9;A0A7P0TA14;;Double-stranded RNA-specific adenosine deaminase;;ADAR;;6.6951;;1;1;1;0;0;0	A0A3B3IRQ9	ADAR	Double-stranded RNA-specific adenosine deaminase (Fragment)	18.7002	17.3038	0.47776	2.63242	0.332844	16.1709	18.7328	18.7002	14.5099	17.5312	17.3038	0.528915	1.39639
3401;;sp|P55265|DSRAD_ Double-stranded RNA-specific adenosine deaminase OS=Homo sapiens OX=9606 GN=ADAR PE=1 SV=4;sp|P55265-4|DSRAD_ Isoform 4 of Double-stranded RNA-specific adenosine deaminase OS=Homo sapiens OX=9606 GN=ADAR;tr|A0A7P0Z4F9|A0A7P0Z4F9_;;P55265;P55265-4;A0A7P0Z4F9;P55265-5;A0A7P0Z4K3;A0A3B3ISU1;;Double-stranded RNA-specific adenosine deaminase;;ADAR;;292.81;;3;3;3;3;3;3	P55265	ADAR	Double-stranded RNA-specific adenosine deaminase	18.1723	18.3477	0.213661	0.885515	0.611419	17.0575	18.7074	18.1723	18.6704	17.8197	18.3477	0.762645	-0.175412
2119;;sp|O43306|ADCY6_ Adenylate cyclase type 6 OS=Homo sapiens OX=9606 GN=ADCY6 PE=1 SV=2;sp|O43306-2|ADCY6_ Isoform 2 of Adenylate cyclase type 6 OS=Homo sapiens OX=9606 GN=ADCY6;;O43306;O43306-2;;Adenylate cyclase type 6;;ADCY6;;13.924;;1;1	O43306	ADCY6	Adenylate cyclase type 6	16.3544	19.0743	0.797969	0.151786	0.159232	16.3544	11.9684	18.737	19.4194	18.87	19.0743	0.340442	-2.71989
1807;;sp|O60503|ADCY9_ Adenylate cyclase type 9 OS=Homo sapiens OX=9606 GN=ADCY9 PE=1 SV=4;tr|I3NI20|I3NI20_ Adenylate cyclase 9 (Fragment) OS=Homo sapiens OX=9606 GN=ADCY9 PE=1 SV=1;;O60503;I3NI20;;Adenylate cyclase type 9;;ADCY9;;3.2721;;1;1	O60503	ADCY9	Adenylate cyclase type 9	14.5825	14.1088	0.0575456	1.38867	0.8759	15.9676		13.1973		14.1088		0.928755	0.473701
1337;;sp|P35611|ADDA_ Alpha-adducin OS=Homo sapiens OX=9606 GN=ADD1 PE=1 SV=2;sp|P35611-2|ADDA_ Isoform 2 of Alpha-adducin OS=Homo sapiens OX=9606 GN=ADD1;tr|E7EV99|E7EV99_ Adducin 1 OS=Homo sapiens OX=9606 GN=ADD1 PE=1 SV=1;tr|E7ENY0|E7ENY0_;;P35611;P35611-2;E7EV99;E7ENY0;P35611-6;P35611-3;P35611-4;A0A804HL01;P35611-5;H0Y9H2;D6RAH3;D6RF25;H0YG19;D6RJE2;H0YFD8;;Alpha-adducin;;ADD1;;237.03;;23;23;…	P35611	ADD1	Alpha-adducin	21.3915	20.4587	3.16963	1.90896	0.000676658	21.3419	21.6693	21.3915	20.4587	20.4954	20.3814	0.0107003	0.932786
6162;;sp|Q9UEY8-2|ADDG_ Isoform 1 of Gamma-adducin OS=Homo sapiens OX=9606 GN=ADD3;sp|Q9UEY8|ADDG_ Gamma-adducin OS=Homo sapiens OX=9606 GN=ADD3 PE=1 SV=1;;Q9UEY8-2;Q9UEY8;;Gamma-adducin;;ADD3;;224.5;;21;20	Q9UEY8-2	ADD3	Isoform 1 of Gamma-adducin	20.4733	19.0613	3.05683	2.66105	0.000877338	20.4733	20.4256	20.7904	19.0613	18.8096	19.248	0.0129165	1.41199
3231;;sp|P48960|AGRE5_ Adhesion G protein-coupled receptor E5 OS=Homo sapiens OX=9606 GN=ADGRE5 PE=1 SV=4;sp|P48960-2|AGRE5_ Isoform 2 of Adhesion G protein-coupled receptor E5 OS=Homo sapiens OX=9606 GN=ADGRE5;sp|P48960-3|AGRE5_ Isoform 3 of Adhe;;P48960;P48960-2;P48960-3;Q9UHX3;M0QY55;B4DWB8;M0R0K5;Q9UHX3-5;Q9UHX3-4;Q9UHX3-6;Q9UHX3-3;Q9UHX3-2;;CD97 antigen;CD97 antigen subunit alpha;CD97 antige…	P48960	ADGRE5	Adhesion G protein-coupled receptor E5	19.3176	19.0855	0.182903	1.17453	0.656292	20.3123	18.8082	19.3176	19.6884	19.0855	18.9489	0.795509	0.232081
577;;sp|O95490|AGRL2_ Adhesion G protein-coupled receptor L2 OS=Homo sapiens OX=9606 GN=ADGRL2 PE=1 SV=2;sp|O95490-2|AGRL2_ Isoform 2 of Adhesion G protein-coupled receptor L2 OS=Homo sapiens OX=9606 GN=ADGRL2;tr|A0A6I8PRQ0|A0A6I8PRQ0_ Adhesion G;;O95490;O95490-2;A0A6I8PRQ0;A0A6I8PUE4;H0Y5C0;B1ALU1;A0A8I5KUX3;A0A6I8PIV6;A0A6I8PRM6;B1ALU3;A0A6I8PTT2;O95490-3;O95490-7;O95490-5;O95490-4;A0A6I8PLG0;A…	O95490	ADGRL2	Adhesion G protein-coupled receptor L2	13.0243	18.3313	2.07354	0.02526	0.00844228			13.0243	18.6848	17.8454	18.3313	0.0576045	-5.307
785;;sp|Q9HAR2|AGRL3_ Adhesion G protein-coupled receptor L3 OS=Homo sapiens OX=9606 GN=ADGRL3 PE=1 SV=2;tr|E7EMR3|E7EMR3_ Adhesion G protein-coupled receptor L3 OS=Homo sapiens OX=9606 GN=ADGRL3 PE=1 SV=1;tr|E7ETE3|E7ETE3_ Adhesion G protein-cou;;Q9HAR2;E7EMR3;E7ETE3;A0A804HKL8;E7EVD6;E7EW95;E9PBG4;E7EN28;H0Y9K5;Q9HAR2-2;E7ESV6;E7ENK1;E7ES20;E7EUW2;Q9HAR2-4;E7EUP0;E7EX52;;Latrophilin-3;;LPHN3;AD…	Q9HAR2	ADGRL3	Adhesion G protein-coupled receptor L3	0	20.2838	5	0.01	0				20.6946	20.2585	20.2838	0	-20.2838
6615;;sp|Q8WXG9|AGRV1_ Adhesion G-protein coupled receptor V1 OS=Homo sapiens OX=9606 GN=ADGRV1 PE=1 SV=2;sp|Q8WXG9-2|AGRV1_ Isoform 2 of Adhesion G-protein coupled receptor V1 OS=Homo sapiens OX=9606 GN=ADGRV1;tr|A0A1X7SBU6|A0A1X7SBU6_ Adhesion G;;REV__Q8WXG9;REV__Q8WXG9-2;REV__A0A1X7SBU6;REV__A0A1W2PQK7;REV__A0A1W2PPA4;REV__Q8WXG9-4;REV__A0A1W2PRC7;REV__Q8WXG9-3;;;;;;2.1684;;3;2;2;1;1;1;1;1	Q8WXG9	ADGRV1	Adhesion G-protein coupled receptor V1	19.8883	17.3987	0.0832857	5.61603	0.825495	19.9701	19.8883	12.6896	20.8913	16.2281	17.3987	0.900788	2.48955
2691;;sp|P11766|ADHX_ Alcohol dehydrogenase class-3 OS=Homo sapiens OX=9606 GN=ADH5 PE=1 SV=4;;P11766;H0YAG8;D6RFE4;D6R9G2;D6RAY0;;Alcohol dehydrogenase class-3;;ADH5;;136.83;;17;6;4;2;1	P11766	ADH5	Alcohol dehydrogenase class-3	19.895	19.7235	0.12054	1.12624	0.757635	19.4837	19.895	20.2795	20.0765	19.5885	19.7235	0.860193	0.171511
5506;;sp|Q9BV57|MTND_ Acireductone dioxygenase OS=Homo sapiens OX=9606 GN=ADI1 PE=1 SV=1;sp|Q9BV57-2|MTND_ Isoform 2 of Acireductone dioxygenase OS=Homo sapiens OX=9606 GN=ADI1;;Q9BV57;Q9BV57-2;A0A0G2JQN5;H7C382;;1,2-dihydroxy-3-keto-5-methylthiopentene dioxygenase;;ADI1;;19.541;;10;6;4;1	Q9BV57	ADI1	Acireductone dioxygenase	17.1156	18.2082	0.279011	0.468912	0.526004	19.3537	17.1156	16.2032	17.8745	18.5839	18.2082	0.697881	-1.09261
4107;;sp|Q15847|ADIRF_ Adipogenesis regulatory factor OS=Homo sapiens OX=9606 GN=ADIRF PE=1 SV=1;;Q15847;Q5TBU2;;Adipogenesis regulatory factor;;ADIRF;;88.788;;5;1	Q15847	ADIRF	Adipogenesis regulatory factor	19.1033	16.7513	1.49819	5.10533	0.0317545	19.6095	18.853	19.1033		16.7513		0.13063	2.352
1759;;sp|Q9GZN8|CT027_ UPF0687 protein C20orf27 OS=Homo sapiens OX=9606 GN=C20orf27 PE=1 SV=3;tr|H7BYU9|H7BYU9_ Chromosome 20 open reading frame 27 (Fragment) OS=Homo sapiens OX=9606 GN=C20orf27 PE=1 SV=1;sp|Q9GZN8-2|CT027_ Isoform 2 of UPF0687 pr;;Q9GZN8;H7BYU9;Q9GZN8-2;;UPF0687 protein C20orf27;;C20orf27;;12.488;;2;2;2	Q9GZN8	ADISSP	Adipose-secreted signaling protein	14.5927	14.9557	0.407873	0.777519	0.390955	13.7107	14.5927	14.802	14.2227	14.9557	15.2178	0.587042	-0.36305
3400;;sp|P55263|ADK_ Adenosine kinase OS=Homo sapiens OX=9606 GN=ADK PE=1 SV=2;sp|P55263-2|ADK_ Isoform 2 of Adenosine kinase OS=Homo sapiens OX=9606 GN=ADK;sp|P55263-4|ADK_ Isoform 4 of Adenosine kinase OS=Homo sapiens OX=9606 GN=ADK;tr|A0A5K1VW5;;P55263;P55263-2;P55263-4;A0A5K1VW54;P55263-3;A0A5K1VW94;A0A5F9ZH31;A0A5F9ZHJ1;A0A5F9ZH72;A0A5F9ZGZ8;A0A5F9ZH83;;Adenosine kinase;;ADK;;173.86;;20;19;1…	P55263	ADK	Adenosine kinase	20.8629	19.1973	2.7702	3.17247	0.00169746	21.5641	20.8263	20.8629	19.1973	18.9231	19.259	0.0202076	1.66561
573;;sp|Q9H2P0|ADNP_ Activity-dependent neuroprotector homeobox protein OS=Homo sapiens OX=9606 GN=ADNP PE=1 SV=1;tr|A0A669KBJ7|A0A669KBJ7_ Activity dependent neuroprotector homeobox OS=Homo sapiens OX=9606 GN=ADNP PE=1 SV=1;tr|A0A2R8Y6X0|A0A2R8Y6X0_H;;Q9H2P0;A0A669KBJ7;A0A2R8Y6X0;A0A2R8YCL6;;Activity-dependent neuroprotector homeobox protein;;ADNP;;98.622;;24;24;17;1	Q9H2P0	ADNP	Activity-dependent neuroprotector homeobox protein	18.263	18.512	0.93956	0.841475	0.114932	18.3983	18.263	17.6902	18.4846	18.7839	18.512	0.28179	-0.249009
5450;;sp|Q9BRR6|ADPGK_ ADP-dependent glucokinase OS=Homo sapiens OX=9606 GN=ADPGK PE=1 SV=1;sp|Q9BRR6-2|ADPGK_ Isoform 2 of ADP-dependent glucokinase OS=Homo sapiens OX=9606 GN=ADPGK;tr|H3BRS6|H3BRS6_ ADP dependent glucokinase (Fragment) OS=Homo s;;Q9BRR6;Q9BRR6-2;H3BRS6;Q9BRR6-3;Q9BRR6-4;Q9BRR6-5;H3BU35;H3BTH4;H3BN66;Q9BRR6-6;;ADP-dependent glucokinase;;ADPGK;;130.77;;12;12;6;6;5;4;3;2;2;2	Q9BRR6	ADPGK	ADP-dependent glucokinase	19.2773	19.084	0.551884	1.14338	0.280618	19.0717	19.2773	19.6508	19.2757	19.084	18.8689	0.478818	0.193304
6014;;sp|Q9NX46|ADPRS_ ADP-ribosylhydrolase ARH3 OS=Homo sapiens OX=9606 GN=ADPRS PE=1 SV=1;;Q9NX46;;Poly(ADP-ribose) glycohydrolase ARH3;;ADPRHL2;;183.19;;13	Q9NX46	ADPRS	ADP-ribosylhydrolase ARH3	20.4764	19.7211	0.606736	1.68798	0.247323	19.6327	20.4764	20.6332	19.7211	19.3572	20.1186	0.444939	0.755295
4114;;sp|Q16186|ADRM1_ Proteasomal ubiquitin receptor ADRM1 OS=Homo sapiens OX=9606 GN=ADRM1 PE=1 SV=2;tr|A0A087WX59|A0A087WX59_ ADRM1 26S proteasome ubiquitin receptor OS=Homo sapiens OX=9606 GN=ADRM1 PE=1 SV=1;;Q16186;A0A087WX59;A0A087WUX6;;Proteasomal ubiquitin receptor ADRM1;;ADRM1;;42.428;;7;6;3	Q16186	ADRM1	Proteasomal ubiquitin receptor ADRM1	18.4202	18.5231	0.0971339	0.931116	0.799588	18.4355	18.2398	18.4202	17.6316	18.6715	18.5231	0.88706	-0.102967
299;;sp|P30566|PUR8_ Adenylosuccinate lyase OS=Homo sapiens OX=9606 GN=ADSL PE=1 SV=2;tr|A0A7P0Z472|A0A7P0Z472_ Adenylosuccinate lyase OS=Homo sapiens OX=9606 GN=ADSL PE=1 SV=1;tr|A0A7P0T9A7|A0A7P0T9A7_ Adenylosuccinate lyase OS=Homo sapiens OX=9;;P30566;A0A7P0Z472;A0A7P0T9A7;A0A1B0GTJ7;A0A1B0GWJ0;A0A096LNY6;A0A0A6YY92;A0A7P0T8E4;P30566-2;A0A1B0GTG9;A0A1B0GWF8;A0A096LNY5;A0A096LP92;A0A096LNY4;A0A…	P30566	ADSL	Adenylosuccinate lyase	20.7068	20.8654	1.06277	0.895886	0.0865425	20.4434	20.7068	20.7686	20.8703	20.8654	20.8598	0.236771	-0.158613
3000;;sp|P30520|PURA2_ Adenylosuccinate synthetase isozyme 2 OS=Homo sapiens OX=9606 GN=ADSS2 PE=1 SV=3;;P30520;Q8N142;;Adenylosuccinate synthetase isozyme 2;;ADSS;;63.126;;17;1	P30520	ADSS2	Adenylosuccinate synthetase isozyme 2	18.3793	18.6747	0.410448	0.81486	0.388644	18.3793	18.964	18.0932	18.6747	18.9377	18.6196	0.585047	-0.295376
4780;;sp|Q8N556|AFAP1_ Actin filament-associated protein 1 OS=Homo sapiens OX=9606 GN=AFAP1 PE=1 SV=2;sp|Q8N556-2|AFAP1_ Isoform 2 of Actin filament-associated protein 1 OS=Homo sapiens OX=9606 GN=AFAP1;;Q8N556;Q8N556-2;;Actin filament-associated protein 1;;AFAP1;;43.372;;16;16	Q8N556	AFAP1	Actin filament-associated protein 1	18.7939	18.3442	1.46418	1.36578	0.0343417	19.252	18.7227	18.7939	18.3264	18.3442	18.4704	0.136429	0.449723
886;;sp|Q8N4X5|AF1L2_ Actin filament-associated protein 1-like 2 OS=Homo sapiens OX=9606 GN=AFAP1L2 PE=1 SV=1;tr|A0A8Q3SIY9|A0A8Q3SIY9_ Actin filament associated protein 1 like 2 OS=Homo sapiens OX=9606 GN=AFAP1L2 PE=1 SV=1;sp|Q8N4X5-2|AF1L2_ Iso;;Q8N4X5;A0A8Q3SIY9;Q8N4X5-2;Q8N4X5-4;Q8N4X5-3;;Actin filament-associated protein 1-like 2;;AFAP1L2;;7.7945;;2;2;2;2;1	Q8N4X5	AFAP1L2	Actin filament-associated protein 1-like 2	17.7531	15.3231	2.94088	5.38897	0.00114582	17.6378	17.7651	17.7531			15.3231	0.0154181	2.43001
759;;sp|P55196|AFAD_ Afadin OS=Homo sapiens OX=9606 GN=AFDN PE=1 SV=3;tr|H0Y8U8|H0Y8U8_ Afadin, adherens junction formation factor OS=Homo sapiens OX=9606 GN=AFDN PE=1 SV=3;tr|A0A804HJ20|A0A804HJ20_ Afadin, adherens junction formation factor OS=H;;P55196;H0Y8U8;A0A804HJ20;J3KN01;A8MQ02;Q5TIG5;P55196-3;P55196-5;P55196-6;P55196-1;P55196-2;H0YA98;H0Y8L4;H0Y948;F8W9I4;H0Y9I0;E9PFY5;;Afadin;;MLLT4;;44…	P55196	AFDN	Afadin	18.0184	16.6945	0.0465498	2.50339	0.89836	18.0485	13.9595	18.0184	14.6218	18.0242	16.6945	0.941705	1.32389
6185;;sp|Q9UHB7|AFF4_ AF4/FMR2 family member 4 OS=Homo sapiens OX=9606 GN=AFF4 PE=1 SV=1;sp|Q9UHB7-2|AFF4_ Isoform 2 of AF4/FMR2 family member 4 OS=Homo sapiens OX=9606 GN=AFF4;;Q9UHB7;Q9UHB7-2;;AF4/FMR2 family member 4;;AFF4;;9.3587;;4;3	Q9UHB7	AFF4	AF4/FMR2 family member 4	17.6555	17.6479	0.136585	1.00531	0.730155	17.6555	16.9615	18.765	17.6479	18.4013	16.4821	0.84572	0.00763685
4813;;sp|Q8NB90|SPAT5_ Ribosome biogenesis protein SPATA5 OS=Homo sapiens OX=9606 GN=SPATA5 PE=1 SV=3;tr|A0A6Q8PGU6|A0A6Q8PGU6_ vesicle-fusing ATPase OS=Homo sapiens OX=9606 GN=SPATA5 PE=1 SV=1;sp|Q8NB90-2|SPAT5_ Isoform 2 of Ribosome biogenesis p;;Q8NB90;A0A6Q8PGU6;Q8NB90-2;Q8NB90-3;;Spermatogenesis-associated protein 5;;SPATA5;;156.81;;14;13;13;11	Q8NB90	AFG2A	ATPase family gene 2 protein homolog A	19.5122	19.3397	0.182072	1.127	0.657548	19.3142	19.5122	19.8142	19.6972	19.3397	19.333	0.796554	0.172484
5523;;sp|Q9BVQ7|SPA5L_ Ribosome biogenesis protein SPATA5L1 OS=Homo sapiens OX=9606 GN=SPATA5L1 PE=1 SV=2;sp|Q9BVQ7-2|SPA5L_ Isoform 2 of Ribosome biogenesis protein SPATA5L1 OS=Homo sapiens OX=9606 GN=SPATA5L1;sp|Q9BVQ7-3|SPA5L_ Isoform 3 of Ribo;;Q9BVQ7;Q9BVQ7-2;Q9BVQ7-3;H0YCA5;;Spermatogenesis-associated protein 5-like protein 1;;SPATA5L1;;26.274;;7;7;4;1	Q9BVQ7	AFG2B	ATPase family gene 2 protein homolog B	19.442	20.2084	0.720888	0.587899	0.190157	18.7869	19.442	20.2552	20.2326	20.0661	20.2084	0.379283	-0.766359
6462;;sp|Q9Y4W6|AFG32_ AFG3-like protein 2 OS=Homo sapiens OX=9606 GN=AFG3L2 PE=1 SV=2;tr|A0A8I5QJR7|A0A8I5QJR7_ AFG3 like matrix AAA peptidase subunit 2 OS=Homo sapiens OX=9606 GN=AFG3L2 PE=1 SV=1;tr|A0A8I5KVV1|A0A8I5KVV1_ AFG3 like matrix AAA pe;;Q9Y4W6;A0A8I5QJR7;A0A8I5KVV1;A0A8I5KYF5;K7EP56;;AFG3-like protein 2;;AFG3L2;;61.888;;15;14;14;8;3	Q9Y4W6	AFG3L2	AFG3-like protein 2	18.0118	18.4816	1.04389	0.722045	0.0903888	18.0118	18.1855	17.8326	18.7469	18.1455	18.4816	0.244515	-0.46984
869;;sp|Q6ULP2|AFTIN_ Aftiphilin OS=Homo sapiens OX=9606 GN=AFTPH PE=1 SV=3;tr|A0A8Q3WKU6|A0A8Q3WKU6_ Aftiphilin OS=Homo sapiens OX=9606 GN=AFTPH PE=1 SV=1;tr|A0A8Q3WM48|A0A8Q3WM48_ Aftiphilin OS=Homo sapiens OX=9606 GN=AFTPH PE=1 SV=1;tr|A0A8Q3S;;Q6ULP2;A0A8Q3WKU6;A0A8Q3WM48;A0A8Q3SIA4;Q6ULP2-8;Q6ULP2-6;Q6ULP2-9;A0A8Q3SI81;Q6ULP2-7;B8ZZI9;A0A8Q3SI61;;Aftiphilin;;AFTPH;;17.08;;5;5;5;5;5;5;5;4;4;3…	Q6ULP2	AFTPH	Aftiphilin	16.4563	16.9634	0.438318	0.703615	0.364487	15.4986	16.9634	16.4563	16.9634	17.5587	16.1888	0.561584	-0.507141
1655;;sp|P20933|ASPG_ N(4)-(beta-N-acetylglucosaminyl)-L-asparaginase OS=Homo sapiens OX=9606 GN=AGA PE=1 SV=2;tr|H0Y9C7|H0Y9C7_ Aspartylglucosaminidase (Fragment) OS=Homo sapiens OX=9606 GN=AGA PE=1 SV=8;;P20933;H0Y9C7;;N(4)-(beta-N-acetylglucosaminyl)-L-asparaginase;Glycosylasparaginase alpha chain;Glycosylasparaginase beta chain;;AGA;;4.0856;;2;2	P20933	AGA	N(4)-(beta-N-acetylglucosaminyl)-L-asparaginase	16.9799	18.0368	0.537833	0.480681	0.289846	16.9799	14.5661	17.7299	18.4865	18.0368	16.7358	0.487649	-1.05685
3339;;sp|P52594|AGFG1_ Arf-GAP domain and FG repeat-containing protein 1 OS=Homo sapiens OX=9606 GN=AGFG1 PE=1 SV=2;sp|P52594-2|AGFG1_ Isoform 2 of Arf-GAP domain and FG repeat-containing protein 1 OS=Homo sapiens OX=9606 GN=AGFG1;sp|P52594-3|AGFG1_HUM;;P52594;P52594-2;P52594-3;P52594-4;B8ZZY2;C9J2I0;;Arf-GAP domain and FG repeat-containing protein 1;;AGFG1;;38.723;;6;6;6;6;5;4	P52594	AGFG1	Arf-GAP domain and FG repeat-containing protein 1	17.5281	17.2373	0.22052	1.22329	0.601839	17.8263	17.5281	17.1436	17.1925	17.2373	17.6512	0.756622	0.290762
4216;;sp|Q53H12|AGK_ Acylglycerol kinase, mitochondrial OS=Homo sapiens OX=9606 GN=AGK PE=1 SV=2;tr|A0A3B3ISZ0|A0A3B3ISZ0_ Acylglycerol kinase, mitochondrial OS=Homo sapiens OX=9606 GN=AGK PE=1 SV=1;tr|E9PC15|E9PC15_ Acylglycerol kinase, mitochond;;Q53H12;A0A3B3ISZ0;E9PC15;E9PG39;A0A3B3ITX7;A0A3B3IS09;A0A3B3IRM6;Q53H12-2;F8WDD1;;Acylglycerol kinase, mitochondrial;;AGK;;54.303;;3;3;1;3;3;3;2;2;1	Q53H12	AGK	Acylglycerol kinase, mitochondrial	16.5364	16.7993	0.0164247	0.833398	0.962887	16.5364	16.4193	17.4971	16.7993	17.1217	16.4739	0.977891	-0.262923
3072;;sp|P35573|GDE_ Glycogen debranching enzyme OS=Homo sapiens OX=9606 GN=AGL PE=1 SV=3;sp|P35573-2|GDE_ Isoform 5 of Glycogen debranching enzyme OS=Homo sapiens OX=9606 GN=AGL;sp|P35573-3|GDE_ Isoform 6 of Glycogen debranching enzyme OS=Homo sa;;P35573;P35573-2;P35573-3;A0A1C7CYW1;;Glycogen debranching enzyme;4-alpha-glucanotransferase;Amylo-alpha-1,6-glucosidase;;AGL;;197.41;;16;15;15;1	P35573	AGL	Glycogen debranching enzyme	19.5447	20.2386	2.16467	0.618146	0.00684429	19.0988	19.5447	19.5647	20.1356	20.2386	20.3334	0.050567	-0.693981
6260;;sp|Q9UKV8|AGO2_ Protein argonaute-2 OS=Homo sapiens OX=9606 GN=AGO2 PE=1 SV=3;sp|Q9UKV8-2|AGO2_ Isoform 2 of Protein argonaute-2 OS=Homo sapiens OX=9606 GN=AGO2;;Q9UKV8;Q9UKV8-2;;Protein argonaute-2;;AGO2;;34.755;;3;3	Q9UKV8	AGO2	Protein argonaute-2	17.5288	17.7954	0.455713	0.831245	0.350176	17.0254	17.5288	18.0146	18.5015	17.7954	17.551	0.547431	-0.266654
5412;;sp|Q99943|PLCA_ 1-acyl-sn-glycerol-3-phosphate acyltransferase alpha OS=Homo sapiens OX=9606 GN=AGPAT1 PE=1 SV=2;;Q99943;;1-acyl-sn-glycerol-3-phosphate acyltransferase alpha;;AGPAT1;;275.18;;4	Q99943	AGPAT1	1-acyl-sn-glycerol-3-phosphate acyltransferase alpha	19.8063	20.3302	0.494592	0.695456	0.32019	19.8063	20.6087	18.2425	20.5162	20.3302	20.1954	0.517015	-0.523968
5950;;sp|Q9NUQ2|PLCE_ 1-acyl-sn-glycerol-3-phosphate acyltransferase epsilon OS=Homo sapiens OX=9606 GN=AGPAT5 PE=1 SV=3;tr|H0YC22|H0YC22_ 1-acylglycerol-3-phosphate O-acyltransferase 5 (Fragment) OS=Homo sapiens OX=9606 GN=AGPAT5 PE=1 SV=1;;Q9NUQ2;H0YC22;;1-acyl-sn-glycerol-3-phosphate acyltransferase epsilon;;AGPAT5;;6.7572;;4;2	Q9NUQ2	AGPAT5	1-acyl-sn-glycerol-3-phosphate acyltransferase epsilon	15.3332	15.8251	0.0295329	0.711092	0.934259	15.3332	15.2127	15.5299	15.9524	15.8251	14.1428	0.963358	-0.491893
1950;;sp|O00116|ADAS_ Alkyldihydroxyacetonephosphate synthase, peroxisomal OS=Homo sapiens OX=9606 GN=AGPS PE=1 SV=1;tr|B7Z3Q4|B7Z3Q4_ Alkylglycerone-phosphate synthase OS=Homo sapiens OX=9606 GN=AGPS PE=1 SV=1;tr|A0A7P0T984|A0A7P0T984_ Alkylglyce;;O00116;B7Z3Q4;A0A7P0T984;A0A1B0GWA2;A0A7P0TAL3;A0A2R8YEL0;A0A7P0TAU9;A0A7P0T9C9;A0A7P0T8Q7;A0A7P0TA54;B8ZZ81;A0A7P0T857;;Alkyldihydroxyacetonephosphat…	O00116	AGPS	Alkyldihydroxyacetonephosphate synthase, peroxisomal	18.515	19.3078	3.38437	0.577231	0.000412695	18.515	18.3274	18.5712	19.3441	19.2659	19.3078	0.0075065	-0.792779
98;;sp|O00468|AGRIN_ Agrin OS=Homo sapiens OX=9606 GN=AGRN PE=1 SV=6;sp|O00468-6|AGRIN_ Isoform 6 of Agrin OS=Homo sapiens OX=9606 GN=AGRN;tr|A0A087X208|A0A087X208_ Agrin OS=Homo sapiens OX=9606 GN=AGRN PE=1 SV=1;tr|A0A494C0G5|A0A494C0G5_ A;;O00468;O00468-6;A0A087X208;A0A494C0G5;A0A494C1I6;O00468-2;O00468-3;O00468-5;O00468-4;O00468-7;;Agrin;Agrin N-terminal 110 kDa subunit;Agrin C-terminal 110 kD…	O00468	AGRN	Agrin	17.5011	18.4741	0.677168	0.509419	0.210296	18.6276	16.1743	17.5011	19.1357	18.4741	18.1283	0.403875	-0.973074
4460;;sp|Q6RW13|ATRAP_ Type-1 angiotensin II receptor-associated protein OS=Homo sapiens OX=9606 GN=AGTRAP PE=1 SV=1;sp|Q6RW13-2|ATRAP_ Isoform 2 of Type-1 angiotensin II receptor-associated protein OS=Homo sapiens OX=9606 GN=AGTRAP;;Q6RW13;Q6RW13-2;;Type-1 angiotensin II receptor-associated protein;;AGTRAP;;2.6601;;1;1	Q6RW13	AGTRAP	Type-1 angiotensin II receptor-associated protein	15.7007	17.8976	0.426474	0.21811	0.374564		15.7007		15.9033	18.196	17.8976	0.571064	-2.19687
4996;;sp|Q8WYP5|ELYS_ Protein ELYS OS=Homo sapiens OX=9606 GN=AHCTF1 PE=1 SV=3;sp|Q8WYP5-2|ELYS_ Isoform 2 of Protein ELYS OS=Homo sapiens OX=9606 GN=AHCTF1;sp|Q8WYP5-3|ELYS_ Isoform 3 of Protein ELYS OS=Homo sapiens OX=9606 GN=AHCTF1;;Q8WYP5;Q8WYP5-2;Q8WYP5-3;H7C4S1;;Protein ELYS;;AHCTF1;;163.17;;20;20;20;1	Q8WYP5	AHCTF1	Protein ELYS	18.996	20.34	1.47697	0.393927	0.0333447	18.6102	19.627	18.996	20.7399	19.8692	20.34	0.134518	-1.344
2897;;sp|P23526|SAHH_ Adenosylhomocysteinase OS=Homo sapiens OX=9606 GN=AHCY PE=1 SV=4;sp|P23526-2|SAHH_ Isoform 2 of Adenosylhomocysteinase OS=Homo sapiens OX=9606 GN=AHCY;;P23526;P23526-2;;Adenosylhomocysteinase;;AHCY;;312.39;;23;20	P23526	AHCY	Adenosylhomocysteinase	20.5572	20.9029	1.60294	0.786953	0.0249492	20.4731	20.5572	20.6477	21.0447	20.7551	20.9029	0.114002	-0.345651
2175;;sp|O43865|SAHH2_ S-adenosylhomocysteine hydrolase-like protein 1 OS=Homo sapiens OX=9606 GN=AHCYL1 PE=1 SV=2;sp|O43865-2|SAHH2_ Isoform 2 of S-adenosylhomocysteine hydrolase-like protein 1 OS=Homo sapiens OX=9606 GN=AHCYL1;;O43865;O43865-2;;Putative adenosylhomocysteinase 2;;AHCYL1;;80.11;;9;7	O43865	AHCYL1	S-adenosylhomocysteine hydrolase-like protein 1	19.2428	19.8586	0.394792	0.652561	0.40291	19.2428	20.1367	18.7438	20.2044	19.8586	19.3833	0.59782	-0.615815
5232;;sp|Q96HN2|SAHH3_ Adenosylhomocysteinase 3 OS=Homo sapiens OX=9606 GN=AHCYL2 PE=1 SV=1;sp|Q96HN2-2|SAHH3_ Isoform 2 of Adenosylhomocysteinase 3 OS=Homo sapiens OX=9606 GN=AHCYL2;tr|H0Y8B3|H0Y8B3_ Adenosylhomocysteinase like 2 (Fragment) OS=Ho;;Q96HN2;Q96HN2-2;H0Y8B3;Q96HN2-4;Q96HN2-3;C9K0S0;;Putative adenosylhomocysteinase 3;Adenosylhomocysteinase;;AHCYL2;;4.9661;;2;2;1;1;1;0	Q96HN2	AHCYL2	Adenosylhomocysteinase 3	21.9377	18.6633	0.614415	9.67531	0.242988	22.9908	21.9377	19.0438	18.6633	21.3466	15.6356	0.440051	3.27431
4325;;sp|Q5TGY3|AHDC1_ Transcription factor Gibbin OS=Homo sapiens OX=9606 GN=AHDC1 PE=1 SV=1;;Q5TGY3;;AT-hook DNA-binding motif-containing protein 1;;AHDC1;;4.3994;;5	Q5TGY3	AHDC1	Transcription factor Gibbin	17.3145	16.5218	0.22577	1.73231	0.594607	17.3145	17.403	15.7136	17.4067	16.5218	14.9262	0.751244	0.792697
3755;;sp|Q09666|AHNK_ Neuroblast differentiation-associated protein AHNAK OS=Homo sapiens OX=9606 GN=AHNAK PE=1 SV=2;;Q09666;E9PKR9;E9PLK4;E9PQE3;E9PJZ0;E9PJC6;Q09666-2;;Neuroblast differentiation-associated protein AHNAK;;AHNAK;;323.31;;364;6;6;5;5;5;5	Q09666	AHNAK	Neuroblast differentiation-associated protein AHNAK	22.8393	21.0944	4.71312	3.35191	1.93591e-05	22.7494	22.9119	22.8393	21.2463	21.0725	21.0944	0.000596698	1.74499
6608;;sp|Q8IVF2|AHNK2_ Protein AHNAK2 OS=Homo sapiens OX=9606 GN=AHNAK2 PE=1 SV=2;sp|Q8IVF2-3|AHNK2_ Isoform 3 of Protein AHNAK2 OS=Homo sapiens OX=9606 GN=AHNAK2;sp|Q8IVF2-2|AHNK2_ Isoform 2 of Protein AHNAK2 OS=Homo sapiens OX=9606 GN=AHNAK2;;REV__Q8IVF2;REV__Q8IVF2-3;REV__Q8IVF2-2;;;;;;2.5882;;5;5;4	Q8IVF2	AHNAK2	Protein AHNAK2	16.0955	17.7172	0.160805	0.324963	0.690549	13.6702	16.0955	21.3576	19.5675	17.7172	16.9223	0.818172	-1.62165
4678;;sp|Q8IVF2|AHNK2_ Protein AHNAK2 OS=Homo sapiens OX=9606 GN=AHNAK2 PE=1 SV=2;sp|Q8IVF2-3|AHNK2_ Isoform 3 of Protein AHNAK2 OS=Homo sapiens OX=9606 GN=AHNAK2;;Q8IVF2;Q8IVF2-3;Q8IVF2-2;;Protein AHNAK2;;AHNAK2;;84.048;;32;32;3	Q8IVF2	AHNAK2	Protein AHNAK2	18.2835	17.7751	1.49648	1.42247	0.0318799	18.4192	18.2835	18.0204	17.7751	17.9192	17.6233	0.130973	0.508398
323;;sp|P35869|AHR_ Aryl hydrocarbon receptor OS=Homo sapiens OX=9606 GN=AHR PE=1 SV=2;tr|A0A1B0GVI7|A0A1B0GVI7_ Aryl hydrocarbon receptor (Fragment) OS=Homo sapiens OX=9606 PE=4 SV=1;tr|A0A2R8Y7G1|A0A2R8Y7G1_ Aryl hydrocarbon receptor OS=Homo sa;;P35869;A0A1B0GVI7;A0A2R8Y7G1;;Aryl hydrocarbon receptor;;AHR;;14.969;;6;6;6	P35869	AHR	Aryl hydrocarbon receptor	18.7745	15.6349	0.957153	8.81257	0.110369	18.3598	18.7745	20.4767			15.6349	0.275131	3.13956
2431;;sp|O95433|AHSA1_ Activator of 90 kDa heat shock protein ATPase homolog 1 OS=Homo sapiens OX=9606 GN=AHSA1 PE=1 SV=1;sp|O95433-2|AHSA1_ Isoform 2 of Activator of 90 kDa heat shock protein ATPase homolog 1 OS=Homo sapiens OX=9606 GN=AHSA1;tr|G3V438;;O95433;O95433-2;G3V438;H0YJG7;H0YJU2;H0YJ63;G3V3W9;;Activator of 90 kDa heat shock protein ATPase homolog 1;;AHSA1;;197.53;;17;13;11;9;6;5;3	O95433	AHSA1	Activator of 90 kDa heat shock protein ATPase homolog 1	19.8535	19.5719	0.6747	1.21552	0.211495	20.1908	19.8535	19.7107	19.878	19.5719	19.4627	0.40526	0.281569
5119;;sp|Q96BJ3|AIDA_ Axin interactor, dorsalization-associated protein OS=Homo sapiens OX=9606 GN=AIDA PE=1 SV=1;;Q96BJ3;Q96BJ3-2;Q96BJ3-3;;Axin interactor, dorsalization-associated protein;;AIDA;;29.606;;11;5;5	Q96BJ3	AIDA	Axin interactor, dorsalization-associated protein	18.2382	17.1176	2.0186	2.17447	0.00958073	18.2382	18.0817	18.542	16.8868	17.1176	17.5494	0.0627721	1.12067
5434;;sp|Q9BQI0|AIF1L_ Allograft inflammatory factor 1-like OS=Homo sapiens OX=9606 GN=AIF1L PE=1 SV=1;sp|Q9BQI0-2|AIF1L_ Isoform 2 of Allograft inflammatory factor 1-like OS=Homo sapiens OX=9606 GN=AIF1L;tr|A6PVM9|A6PVM9_ Allograft inflammatory f;;Q9BQI0;Q9BQI0-2;A6PVM9;Q5JUP3;Q9BQI0-4;Q9BQI0-3;;Allograft inflammatory factor 1-like;;AIF1L;;11.137;;2;2;1;1;1;1	Q9BQI0	AIF1L	Allograft inflammatory factor 1-like	0	17.854		0.01					18.1543	12.6594	17.854		-17.854
599;;sp|O95831|AIFM1_ Apoptosis-inducing factor 1, mitochondrial OS=Homo sapiens OX=9606 GN=AIFM1 PE=1 SV=1;tr|A0A6Q8PG15|A0A6Q8PG15_ Apoptosis inducing factor mitochondria associated 1 OS=Homo sapiens OX=9606 GN=AIFM1 PE=1 SV=1;tr|A0A7I2PK44|A0A7I2PK;;O95831;A0A6Q8PG15;A0A7I2PK44;O95831-3;A0A6Q8PFM5;A0A6Q8PFE1;A0A6Q8PFQ8;A0A6Q8PHJ9;A0A6Q8PHC0;A0A6Q8PFS4;A0A6Q8PFA7;A0A7I2RLJ8;A0A6Q8PFW2;O95831-2;…	O95831	AIFM1	Apoptosis-inducing factor 1, mitochondrial	18.6802	19.0975	0.42753	0.748801	0.373655	19.2986	18.6802	18.3705	19.1151	19.0975	18.9675	0.570372	-0.417345
5449;;sp|Q9BRQ8|FSP1_ Ferroptosis suppressor protein 1 OS=Homo sapiens OX=9606 GN=AIFM2 PE=1 SV=1;sp|Q9BRQ8-2|FSP1_ Isoform 2 of Ferroptosis suppressor protein 1 OS=Homo sapiens OX=9606 GN=AIFM2;;Q9BRQ8;Q9BRQ8-2;;Apoptosis-inducing factor 2;;AIFM2;;3.2036;;2;2	Q9BRQ8	AIFM2	Ferroptosis suppressor protein 1	14.3963	15.0472	0.288224	0.636893	0.514963		13.5752	15.2175	15.1667	14.9277		0.687689	-0.650877
3787;;sp|Q12904|AIMP1_ Aminoacyl tRNA synthase complex-interacting multifunctional protein 1 OS=Homo sapiens OX=9606 GN=AIMP1 PE=1 SV=2;sp|Q12904-2|AIMP1_ Isoform 2 of Aminoacyl tRNA synthase complex-interacting multifunctional protein 1 OS=Homo sapien;;Q12904;Q12904-2;A0A8C8MUD1;A0A804HJ47;A0A5F9ZHC5;A0A8C8KIA0;D6R937;;Aminoacyl tRNA synthase complex-interacting multifunctional protein 1;Endothe…	Q12904	AIMP1	Aminoacyl tRNA synthase complex-interacting multifunctional protein 1	19.5309	19.6568	0.707306	0.91644	0.196198	19.6676	19.5309	19.1865	19.7762	19.6452	19.6568	0.386771	-0.125888
3819;;sp|Q13155|AIMP2_ Aminoacyl tRNA synthase complex-interacting multifunctional protein 2 OS=Homo sapiens OX=9606 GN=AIMP2 PE=1 SV=2;tr|A8MU58|A8MU58_ Aminoacyl tRNA synthetase complex interacting multifunctional protein 2 OS=Homo sapiens OX=9606 GN;;Q13155;A8MU58;Q13155-2;F8WCL2;;Aminoacyl tRNA synthase complex-interacting multifunctional protein 2;;AIMP2;;154.64;;14;11;10;2	Q13155	AIMP2	Aminoacyl tRNA synthase complex-interacting multifunctional protein 2	19.3113	19.521	0.542078	0.86475	0.287026	19.0032	19.6058	19.3113	19.5561	19.4877	19.521	0.484991	-0.209645
784;;sp|O00170|AIP_ AH receptor-interacting protein OS=Homo sapiens OX=9606 GN=AIP PE=1 SV=3;tr|A0A804HKH9|A0A804HKH9_ peptidylprolyl isomerase (Fragment) OS=Homo sapiens OX=9606 GN=AIP PE=1 SV=1;tr|A0A804HIX8|A0A804HIX8_ peptidylprolyl isomerase;;O00170;A0A804HKH9;A0A804HIX8;A0A804HJ38;E9PMH2;A0A804HKK3;A0A804HKL7;V9GYQ3;A0A804HKP8;A0A804HJ46;;AH receptor-interacting protein;;AIP;;55.519;;17;17;…	O00170	AIP	AH receptor-interacting protein	19.5664	18.8459	0.67659	1.64778	0.210577	19.5664	19.8915	18.7895	18.8459	19.0699	18.8305	0.404124	0.720522
6006;;sp|Q9NX04|CA109_ Ribosome biogenesis protein C1orf109 OS=Homo sapiens OX=9606 GN=C1orf109 PE=1 SV=1;tr|V9GYT8|V9GYT8_ Chromosome 1 open reading frame 109 (Fragment) OS=Homo sapiens OX=9606 GN=C1orf109 PE=1 SV=7;tr|V9GYI2|V9GYI2_ Uncharacteri;;Q9NX04;V9GYT8;V9GYI2;V9GY35;V9GYN4;V9GYQ8;Q9NX04-2;;Uncharacterized protein C1orf109;;C1orf109;;21.351;;1;1;1;1;1;1;1	Q9NX04	AIRIM	AFG2-interacting ribosome maturation factor	18.5541	19.0917	0.974785	0.688921	0.105978	17.4472	18.8399	18.5541	19.5129	19.0451	19.0917	0.2694	-0.53759
2493;;sp|P00568|KAD1_ Adenylate kinase isoenzyme 1 OS=Homo sapiens OX=9606 GN=AK1 PE=1 SV=3;tr|Q5T9B7|Q5T9B7_ Adenylate kinase isoenzyme 1 OS=Homo sapiens OX=9606 GN=AK1 PE=1 SV=1;;P00568;Q5T9B7;H0YID2;Q9Y6K8-2;;Adenylate kinase isoenzyme 1;;AK1;;233.01;;14;14;4;0	P00568	AK1	Adenylate kinase isoenzyme 1	22.4692	21.2644	5	2.30508	6.88202e-07	22.4245	22.4948	22.4692	21.2431	21.2644	21.2705	2.32761e-05	1.20482
1550;;tr|F8VZG5|F8VZG5_ nucleoside-diphosphate kinase OS=Homo sapiens OX=9606 GN=AK2 PE=1 SV=1;tr|A0A5F9ZHP2|A0A5F9ZHP2_ nucleoside-diphosphate kinase OS=Homo sapiens OX=9606 GN=AK2 PE=1 SV=1;tr|G3V213|G3V213_ nucleoside-diphosphate kinase OS=Homo;;F8VZG5;A0A5F9ZHP2;G3V213;F8VPP1;A0A8Q3SHW4;;;;AK2;;-2;;1;0;0;0;0	F8VZG5	AK2	nucleoside-diphosphate kinase	19.1529	18.6834	0.673325	1.38468	0.212165			19.1529	18.3275	18.8296	18.6834	0.406006	0.469556
1557;;sp|P54819|KAD2_ Adenylate kinase 2, mitochondrial OS=Homo sapiens OX=9606 GN=AK2 PE=1 SV=2;tr|F8W1A4|F8W1A4_ Adenylate kinase 2, mitochondrial OS=Homo sapiens OX=9606 GN=AK2 PE=1 SV=1;sp|P54819-2|KAD2_ Isoform 2 of Adenylate kinase 2, mitoch;;P54819;F8W1A4;P54819-2;P54819-5;P54819-6;P54819-3;F8VY04;A0A5K1VW67;P54819-4;;Adenylate kinase 2, mitochondrial;Adenylate kinase 2, mitochondrial, N-t…	P54819	AK2	Adenylate kinase 2, mitochondrial	22.5076	22.5195	0.230669	0.99175	0.587938	22.4505	22.5076	23.1009	22.6941	22.5195	22.4576	0.745587	-0.011951
6213;;sp|Q9UIJ7|KAD3_ GTP:AMP phosphotransferase AK3, mitochondrial OS=Homo sapiens OX=9606 GN=AK3 PE=1 SV=4;sp|Q9UIJ7-2|KAD3_ Isoform 2 of GTP:AMP phosphotransferase AK3, mitochondrial OS=Homo sapiens OX=9606 GN=AK3;sp|Q9UIJ7-3|KAD3_ Isoform 3 of;;Q9UIJ7;Q9UIJ7-2;Q9UIJ7-3;;GTP:AMP phosphotransferase AK3, mitochondrial;;AK3;;45.353;;11;10;10	Q9UIJ7	AK3	GTP:AMP phosphotransferase AK3, mitochondrial	18.6165	17.7749	0.733933	1.79205	0.18453	18.6165	18.6391	17.5712	17.7749	17.7996	17.4968	0.372093	0.841607
2939;;sp|P27144|KAD4_ Adenylate kinase 4, mitochondrial OS=Homo sapiens OX=9606 GN=AK4 PE=1 SV=1;tr|F8VS11|F8VS11_ Adenylate kinase 8 OS=Homo sapiens OX=9606 GN=AK4 PE=1 SV=1;tr|A0A8I5KW96|A0A8I5KW96_ Adenylate kinase 4, mitochondrial OS=Homo sapi;;P27144;F8VS11;A0A8I5KW96;;Adenylate kinase 4, mitochondrial;;AK4;;57.357;;14;12;12	P27144	AK4	Adenylate kinase 4, mitochondrial	20.0219	18.7596	2.71907	2.39867	0.00190953	20.0219	20.1146	19.9205	18.2455	18.7596	18.8352	0.0216057	1.26223
6525;;sp|Q9Y6K8|KAD5_ Adenylate kinase isoenzyme 5 OS=Homo sapiens OX=9606 GN=AK5 PE=1 SV=2;sp|Q9Y6K8-3|KAD5_ Isoform 3 of Adenylate kinase isoenzyme 5 OS=Homo sapiens OX=9606 GN=AK5;;Q9Y6K8;Q9Y6K8-3;;Adenylate kinase isoenzyme 5;;AK5;;6.7331;;2;2	Q9Y6K8	AK5	Adenylate kinase isoenzyme 5	17.5228	0		100		17.6729	17.5228	15.4498					17.5228
39;;sp|Q9Y3D8|KAD6_ Adenylate kinase isoenzyme 6 OS=Homo sapiens OX=9606 GN=AK6 PE=1 SV=1;tr|A0A087WY94|A0A087WY94_ Adenylate kinase 6 OS=Homo sapiens OX=9606 GN=AK6 PE=1 SV=1;tr|A0A087WVD7|A0A087WVD7_ Adenylate kinase 6 OS=Homo sapiens OX=9606 ;;Q9Y3D8;A0A087WY94;A0A087WVD7;Q9Y3D8-2;;Adenylate kinase isoenzyme 6;;AK6;TAF9;;4.2669;;2;2;2;1	Q9Y3D8	AK6	Adenylate kinase isoenzyme 6	16.7099	16.5485	0.288172	1.11843	0.515025	16.7099			16.6622	16.5485	16.0785	0.687689	0.16147
5031;;sp|Q92667|AKAP1_ A-kinase anchor protein 1, mitochondrial OS=Homo sapiens OX=9606 GN=AKAP1 PE=1 SV=1;sp|Q92667-2|AKAP1_ Isoform 2 of A-kinase anchor protein 1, mitochondrial OS=Homo sapiens OX=9606 GN=AKAP1;;Q92667;Q92667-2;;A-kinase anchor protein 1, mitochondrial;;AKAP1;;116.26;;1;1	Q92667	AKAP1	A-kinase anchor protein 1, mitochondrial	20.963	22.222	1.59515	0.417825	0.0254007	20.216	20.963	21.4266	22.3187	21.9354	22.222	0.115252	-1.25903
1329;;sp|O43572|AKA10_ A-kinase anchor protein 10, mitochondrial OS=Homo sapiens OX=9606 GN=AKAP10 PE=1 SV=2;tr|E7EMD6|E7EMD6_ A-kinase anchoring protein 10 OS=Homo sapiens OX=9606 GN=AKAP10 PE=1 SV=3;tr|J3QL61|J3QL61_ A-kinase anchoring protein 1;;O43572;E7EMD6;J3QL61;;A-kinase anchor protein 10, mitochondrial;;AKAP10;;2.538;;2;2;1	O43572	AKAP10	A-kinase anchor protein 10, mitochondrial	16.1497	16.178	0.181262	0.980591	0.658776	16.022	16.1497	17.8009	15.5977	17.1529	16.178	0.796823	-0.0282769
6244;;sp|Q9UKA4|AKA11_ A-kinase anchor protein 11 OS=Homo sapiens OX=9606 GN=AKAP11 PE=1 SV=1;;Q9UKA4;;A-kinase anchor protein 11;;AKAP11;;162.69;;15	Q9UKA4	AKAP11	A-kinase anchor protein 11	19.6805	20.3644	0.842078	0.622483	0.143854	18.7916	19.6805	20.2977	20.6455	20.2303	20.3644	0.322383	-0.683893
3689;;sp|Q02952|AKA12_ A-kinase anchor protein 12 OS=Homo sapiens OX=9606 GN=AKAP12 PE=1 SV=4;sp|Q02952-3|AKA12_ Isoform 3 of A-kinase anchor protein 12 OS=Homo sapiens OX=9606 GN=AKAP12;sp|Q02952-2|AKA12_ Isoform 2 of A-kinase anchor protein 12 O;;Q02952;Q02952-3;Q02952-2;;A-kinase anchor protein 12;;AKAP12;;323.31;;62;61;61	Q02952	AKAP12	A-kinase anchor protein 12	21.133	20.7828	0.193943	1.27472	0.639819	21.133	21.1351	20.6085	20.7828	21.0238	20.7772	0.782761	0.350184
3777;;sp|Q12802|AKP13_ A-kinase anchor protein 13 OS=Homo sapiens OX=9606 GN=AKAP13 PE=1 SV=2;sp|Q12802-2|AKP13_ Isoform 2 of A-kinase anchor protein 13 OS=Homo sapiens OX=9606 GN=AKAP13;sp|Q12802-4|AKP13_ Isoform 3 of A-kinase anchor protein 13 O;;Q12802;Q12802-2;Q12802-4;H0YMW2;A0A087WTD7;A8MYJ1;A0A087WY36;A0A087X047;;A-kinase anchor protein 13;;AKAP13;;23.651;;7;7;7;4;3;3;2;1	Q12802	AKAP13	A-kinase anchor protein 13	18.3165	17.9216	0.0114155	1.31481	0.974057	17.0262	18.3165	18.5063	17.6358	18.24	17.9216	0.984441	0.39485
6363;;sp|Q9Y2D5-4|AKAP2_ Isoform 3 of A-kinase anchor protein 2 OS=Homo sapiens OX=9606 GN=AKAP2;sp|Q9Y2D5-6|AKAP2_ Isoform 4 of A-kinase anchor protein 2 OS=Homo sapiens OX=9606 GN=AKAP2;sp|Q9Y2D5|AKAP2_ A-kinase anchor protein 2 OS=Homo sapiens ;;Q9Y2D5-4;Q9Y2D5-6;Q9Y2D5;Q9Y2D5-5;Q9Y2D5-7;C9JVY5;Q8IXS6-2;C9JZH4;B1ALY0;;A-kinase anchor protein 2;;AKAP2;;240.52;;21;21;20;20;20;17;1;1;1	Q9Y2D5-4	AKAP2	Isoform 3 of A-kinase anchor protein 2	18.9716	16.4903	2.96632	5.58412	0.00108064	19.2155	18.9716	18.7782	15.8985	16.4903	16.8514	0.0148279	2.48133
2909;;sp|P24588|AKAP5_ A-kinase anchor protein 5 OS=Homo sapiens OX=9606 GN=AKAP5 PE=1 SV=3;;P24588;;A-kinase anchor protein 5;;AKAP5;;59.95;;3	P24588	AKAP5	A-kinase anchor protein 5	16.5045	18.6241	1.2128	0.23012	0.0612628	14.7598	17.2628	16.5045	18.6241	17.5579	18.8979	0.193829	-2.11954
689;;sp|O43823|AKAP8_ A-kinase anchor protein 8 OS=Homo sapiens OX=9606 GN=AKAP8 PE=1 SV=1;tr|A0A7P0T893|A0A7P0T893_ A-kinase anchoring protein 8 OS=Homo sapiens OX=9606 GN=AKAP8 PE=1 SV=1;tr|M0QX51|M0QX51_ A-kinase anchoring protein 8 OS=Homo sa;;O43823;A0A7P0T893;M0QX51;A0A7P0TBC8;;A-kinase anchor protein 8;;AKAP8;;117.66;;8;8;4;4	O43823	AKAP8	A-kinase anchor protein 8	17.9599	18.0102	0.232709	0.965758	0.585182	17.9599	17.7655	18.2017	18.4377	17.8601	18.0102	0.743599	-0.050267
724;;sp|Q9ULX6|AKP8L_ A-kinase anchor protein 8-like OS=Homo sapiens OX=9606 GN=AKAP8L PE=1 SV=4;tr|A0A7P0TAE3|A0A7P0TAE3_ A-kinase anchoring protein 8 like OS=Homo sapiens OX=9606 GN=AKAP8L PE=1 SV=1;tr|A0A7P0TAJ5|A0A7P0TAJ5_ A-kinase anchoring ;;Q9ULX6;A0A7P0TAE3;A0A7P0TAJ5;Q9ULX6-2;M0R1Y5;M0R010;M0QYT7;A0A7P0T847;A0A7P0TBP0;V9GZ50;A0A7P0T9N5;A0A7P0TAD3;;A-kinase anchor protein 8-like;;AKAP8L;;…	Q9ULX6	AKAP8L	A-kinase anchor protein 8-like	16.1984	16.0307	0.148901	1.12322	0.709739	16.6806	16.1984	15.2434	17.1229	16.0307	15.6928	0.831141	0.167637
121;;sp|Q99996|AKAP9_ A-kinase anchor protein 9 OS=Homo sapiens OX=9606 GN=AKAP9 PE=1 SV=4;tr|A0A7P0TAD6|A0A7P0TAD6_ A-kinase anchoring protein 9 OS=Homo sapiens OX=9606 GN=AKAP9 PE=1 SV=1;tr|A0A7P0TBH8|A0A7P0TBH8_ A-kinase anchoring protein 9 OS;;Q99996;A0A7P0TAD6;A0A7P0TBH8;A0A7P0Z4N5;A0A7P0T928;A0A7P0T9A9;A0A7P0TAX3;A0A7P0T939;A0A0A0MRF6;Q99996-5;Q99996-3;Q99996-1;A0A7P0Z4Q5;Q99996-6;A0A7P0TAA…	Q99996	AKAP9	A-kinase anchor protein 9	17.342	18.6161	3.12373	0.413475	0.00075209	17.1642	17.342	17.6249	18.6161	18.6117	18.6656	0.0116481	-1.27413
2738;;sp|P14550|AK1A1_ Aldo-keto reductase family 1 member A1 OS=Homo sapiens OX=9606 GN=AKR1A1 PE=1 SV=3;;P14550;Q5T621;V9GYG2;V9GYP9;;Alcohol dehydrogenase [NADP(+)];;AKR1A1;;109.16;;17;7;5;5	P14550	AKR1A1	Aldo-keto reductase family 1 member A1	21.5514	20.5501	3.62495	2.00182	0.000237163	21.4401	21.5514	21.6568	20.4632	20.6364	20.5501	0.00494644	1.00131
2750;;sp|P15121|ALDR_ Aldo-keto reductase family 1 member B1 OS=Homo sapiens OX=9606 GN=AKR1B1 PE=1 SV=3;tr|E9PCX2|E9PCX2_ Aldo-keto reductase family 1 member B OS=Homo sapiens OX=9606 GN=AKR1B1 PE=1 SV=1;;P15121;E9PCX2;E9PEF9;C9JRZ8;C9JRZ8-2;;Aldose reductase;;AKR1B1;;136.22;;16;11;5;1;1	P15121	AKR1B1	Aldo-keto reductase family 1 member B1	18.0215	20.7491	2.35374	0.150976	0.00442853	18.0215	17.6359	19.0928	21.0155	20.7491	20.7241	0.0382725	-2.72761
2133;;sp|O43488|ARK72_ Aflatoxin B1 aldehyde reductase member 2 OS=Homo sapiens OX=9606 GN=AKR7A2 PE=1 SV=3;tr|H3BLU7|H3BLU7_ Aldo-keto reductase family 7 member A2 (Fragment) OS=Homo sapiens OX=9606 GN=AKR7A2 PE=1 SV=1;;O43488;H3BLU7;Q8NHP1;H7C5H7;O95154;Q8NHP1-3;;Aflatoxin B1 aldehyde reductase member 2;;AKR7A2;;52.823;;11;9;3;2;1;1	O43488	AKR7A2	Aflatoxin B1 aldehyde reductase member 2	20.1978	18.3531	3.05494	3.59197	0.000881179	20.1978	20.4728	20.0613	18.7516	18.3531	18.2054	0.0129426	1.84478
772;;sp|P31749|AKT1_ RAC-alpha serine/threonine-protein kinase OS=Homo sapiens OX=9606 GN=AKT1 PE=1 SV=2;tr|A0A804HJM6|A0A804HJM6_ non-specific serine/threonine protein kinase OS=Homo sapiens OX=9606 GN=AKT1 PE=1 SV=1;sp|P31749-2|AKT1_ Isoform 2 ;;P31749;A0A804HJM6;P31749-2;A0A087WY56;G3V3X1;G3V2I6;M0QZW8;;RAC-alpha serine/threonine-protein kinase;;AKT1;;18.008;;4;4;3;1;1;2;0	P31749	AKT1	RAC-alpha serine/threonine-protein kinase	17.0701	17.6088	0.799413	0.688413	0.158704	16.9538	17.5831	17.0701	17.6088	17.3862	17.7681	0.340188	-0.538654
5115;;sp|Q96B36|AKTS1_ Proline-rich AKT1 substrate 1 OS=Homo sapiens OX=9606 GN=AKT1S1 PE=1 SV=1;sp|Q96B36-3|AKTS1_ Isoform 3 of Proline-rich AKT1 substrate 1 OS=Homo sapiens OX=9606 GN=AKT1S1;sp|Q96B36-2|AKTS1_ Isoform 2 of Proline-rich AKT1 subs;;Q96B36;Q96B36-3;Q96B36-2;H9KV91;M0R2V8;;Proline-rich AKT1 substrate 1;;AKT1S1;;7.576;;4;4;3;1;0	Q96B36	AKT1S1	Proline-rich AKT1 substrate 1	16.7577	16.8345	0.31939	0.948148	0.479303	16.4478	17.3237	16.7577	16.9883	15.3363	16.8345	0.661332	-0.0768166
3016;;sp|P31751|AKT2_ RAC-beta serine/threonine-protein kinase OS=Homo sapiens OX=9606 GN=AKT2 PE=1 SV=2;tr|J3QKW1|J3QKW1_ AKT serine/threonine kinase 2 (Fragment) OS=Homo sapiens OX=9606 GN=AKT2 PE=1 SV=2;tr|M0R0P9|M0R0P9_ non-specific serine/thr;;P31751;J3QKW1;M0R0P9;P31751-2;J3QL45;M0R283;M0R275;M0QZK3;J3QLS6;C9JHS6;;RAC-beta serine/threonine-protein kinase;;AKT2;;9.2483;;4;3;3;4;1;1;1;1;1;1	P31751	AKT2	RAC-beta serine/threonine-protein kinase	16.9817	16.6986	0.617249	1.21681	0.241408	16.9817	16.6395	16.9824	16.6986	16.7526	16.6715	0.43872	0.283105
1707;;sp|Q9H8T0|AKTIP_ AKT-interacting protein OS=Homo sapiens OX=9606 GN=AKTIP PE=1 SV=1;tr|H3BM79|H3BM79_ AKT interacting protein (Fragment) OS=Homo sapiens OX=9606 GN=AKTIP PE=1 SV=1;sp|Q9H8T0-2|AKTIP_ Isoform 2 of AKT-interacting protein OS=Ho;;Q9H8T0;H3BM79;Q9H8T0-2;;AKT-interacting protein;;AKTIP;;3.6456;;2;2;2	Q9H8T0	AKTIP	AKT-interacting protein	17.4269	17.6644	0.0292775	0.848265	0.934808	17.4269	17.6945	17.1947	17.8083	17.6644	16.9244	0.963448	-0.237414
2723;;sp|P13716|HEM2_ Delta-aminolevulinic acid dehydratase OS=Homo sapiens OX=9606 GN=ALAD PE=1 SV=1;sp|P13716-2|HEM2_ Isoform 2 of Delta-aminolevulinic acid dehydratase OS=Homo sapiens OX=9606 GN=ALAD;;P13716;P13716-2;B7ZBK6;;Delta-aminolevulinic acid dehydratase;;ALAD;;39.566;;6;5;2	P13716	ALAD	Delta-aminolevulinic acid dehydratase	18.6622	17.2968	2.28661	2.57649	0.00516875	18.6634	18.4292	18.6622	17.0462	17.7497	17.2968	0.0429177	1.3654
3892;;sp|Q13740|CD166_ CD166 antigen OS=Homo sapiens OX=9606 GN=ALCAM PE=1 SV=2;sp|Q13740-2|CD166_ Isoform 2 of CD166 antigen OS=Homo sapiens OX=9606 GN=ALCAM;tr|F5GXJ9|F5GXJ9_ Activated leukocyte cell adhesion molecule OS=Homo sapiens OX=9606 GN=;;Q13740;Q13740-2;F5GXJ9;H7C543;Q13740-4;Q13740-3;;CD166 antigen;;ALCAM;;288.95;;24;24;23;11;8;6	Q13740	ALCAM	CD166 antigen	21.2008	20.4779	1.85884	1.65044	0.0138406	21.208	21.2008	20.8192	20.4779	20.5669	20.307	0.07989	0.722849
4736;;sp|Q8IZ83|A16A1_ Aldehyde dehydrogenase family 16 member A1 OS=Homo sapiens OX=9606 GN=ALDH16A1 PE=1 SV=2;sp|Q8IZ83-3|A16A1_ Isoform 3 of Aldehyde dehydrogenase family 16 member A1 OS=Homo sapiens OX=9606 GN=ALDH16A1;tr|F5H4B6|F5H4B6_ Aldehy;;Q8IZ83;Q8IZ83-3;F5H4B6;M0QY06;Q8IZ83-2;;Aldehyde dehydrogenase family 16 member A1;;ALDH16A1;;110.23;;14;13;11;3;3	Q8IZ83	ALDH16A1	Aldehyde dehydrogenase family 16 member A1	19.823	19.2505	2.11583	1.48712	0.00765898	20.1708	19.823	19.7463	19.0696	19.2505	19.2625	0.0543953	0.572519
3386;;sp|P54886|P5CS_ Delta-1-pyrroline-5-carboxylate synthase OS=Homo sapiens OX=9606 GN=ALDH18A1 PE=1 SV=2;sp|P54886-2|P5CS_ Isoform Short of Delta-1-pyrroline-5-carboxylate synthase OS=Homo sapiens OX=9606 GN=ALDH18A1;;P54886;P54886-2;;Delta-1-pyrroline-5-carboxylate synthase;Glutamate 5-kinase;Gamma-glutamyl phosphate reductase;;ALDH18A1;;323.31;;36;36	P54886	ALDH18A1	Delta-1-pyrroline-5-carboxylate synthase	21.4758	21.472	0.127409	1.00261	0.745746	21.4231	21.4758	21.6957	21.9023	21.4046	21.472	0.853978	0.0037645
3007;;sp|P30837|AL1B1_ Aldehyde dehydrogenase X, mitochondrial OS=Homo sapiens OX=9606 GN=ALDH1B1 PE=1 SV=4;;P30837;A0A0U1RQK9;;Aldehyde dehydrogenase X, mitochondrial;;ALDH1B1;;74.502;;12;1	P30837	ALDH1B1	Aldehyde dehydrogenase X, mitochondrial	17.8344	18.6265	1.93994	0.577475	0.0114832	18.1481	17.8344	17.7371	18.8568	18.6265	18.466	0.0703723	-0.792169
2334;;sp|O75891|AL1L1_ Cytosolic 10-formyltetrahydrofolate dehydrogenase OS=Homo sapiens OX=9606 GN=ALDH1L1 PE=1 SV=2;sp|O75891-3|AL1L1_ Isoform 3 of Cytosolic 10-formyltetrahydrofolate dehydrogenase OS=Homo sapiens OX=9606 GN=ALDH1L1;sp|O75891-4|AL1L1;;O75891;O75891-3;O75891-4;C9IZ36;O75891-2;C9JY00;C9JYZ6;;Cytosolic 10-formyltetrahydrofolate dehydrogenase;;ALDH1L1;;8.6351;;3;3;3;1;1;1;1	O75891	ALDH1L1	Cytosolic 10-formyltetrahydrofolate dehydrogenase	17.7607	16.5043	0.930866	2.38896	0.117256	17.7607	17.8084	16.7385	17.0424	16.2614	16.5043	0.284257	1.25638
518;;sp|Q3SY69|AL1L2_ Mitochondrial 10-formyltetrahydrofolate dehydrogenase OS=Homo sapiens OX=9606 GN=ALDH1L2 PE=1 SV=2;tr|A0A494C1M4|A0A494C1M4_ 10-formyltetrahydrofolate dehydrogenase OS=Homo sapiens OX=9606 GN=ALDH1L2 PE=1 SV=1;sp|Q3SY69-3|AL1L2_H;;Q3SY69;A0A494C1M4;Q3SY69-3;Q3SY69-2;H0YHN9;;Mitochondrial 10-formyltetrahydrofolate dehydrogenase;;ALDH1L2;;168.2;;22;22;13;6;3	Q3SY69	ALDH1L2	Mitochondrial 10-formyltetrahydrofolate dehydrogenase	20.7421	20.5465	0.340469	1.14522	0.456595	20.3064	20.7421	21.2012	20.6173	20.5465	20.4345	0.643885	0.195621
2543;;sp|P05091|ALDH2_ Aldehyde dehydrogenase, mitochondrial OS=Homo sapiens OX=9606 GN=ALDH2 PE=1 SV=2;sp|P05091-2|ALDH2_ Isoform 2 of Aldehyde dehydrogenase, mitochondrial OS=Homo sapiens OX=9606 GN=ALDH2;;P05091;P05091-2;F8VP50;S4R3S4;P00352;Q5SYQ7;Q5SYQ9;Q5SYQ8;;Aldehyde dehydrogenase, mitochondrial;;ALDH2;;69.105;;21;17;8;7;1;1;1;1	P05091	ALDH2	Aldehyde dehydrogenase, mitochondrial	17.8103	19.8549	3.46787	0.242381	0.000340509	18.1775	17.7184	17.8103	20.1272	19.8549	19.7682	0.00655317	-2.04465
546;;tr|A0A5F9ZHN9|A0A5F9ZHN9_ Aldehyde dehydrogenase OS=Homo sapiens OX=9606 GN=ALDH3A2 PE=1 SV=1;sp|P51648-2|AL3A2_ Isoform 2 of Aldehyde dehydrogenase family 3 member A2 OS=Homo sapiens OX=9606 GN=ALDH3A2;sp|P51648|AL3A2_ Aldehyde dehydrogenas;;A0A5F9ZHN9;P51648-2;P51648;A0A5F9ZGX4;A0A5F9ZHI5;J3QRD1;A0A5K1VW72;A0A5F9ZI12;A0A5F9ZHZ9;I3L1M4;J3QS00;A0A5F9ZHP6;E9PNN6;A8MYB8;J3KTD9;I3L3I9;P30838;C9…	A0A5F9ZHN9	ALDH3A2	Aldehyde dehydrogenase	19.2001	20.7987	2.15899	0.330197	0.00693449	19.8457	19.2001	18.8968	20.6663	20.8436	20.7987	0.0508665	-1.5986
2980;;sp|P30038|AL4A1_ Delta-1-pyrroline-5-carboxylate dehydrogenase, mitochondrial OS=Homo sapiens OX=9606 GN=ALDH4A1 PE=1 SV=3;sp|P30038-3|AL4A1_ Isoform 3 of Delta-1-pyrroline-5-carboxylate dehydrogenase, mitochondrial OS=Homo sapiens OX=9606 GN=ALD;;P30038;P30038-3;P30038-2;;Delta-1-pyrroline-5-carboxylate dehydrogenase, mitochondrial;;ALDH4A1;;39.414;;4;4;4	P30038	ALDH4A1	Delta-1-pyrroline-5-carboxylate dehydrogenase, mitochondrial	19.0464	18.0237	1.05989	2.03171	0.0871186	18.9555		19.1372	18.7073	17.8821	18.0237	0.237716	1.0227
553;;sp|P51649|SSDH_ Succinate-semialdehyde dehydrogenase, mitochondrial OS=Homo sapiens OX=9606 GN=ALDH5A1 PE=1 SV=2;tr|A0A5F9ZI23|A0A5F9ZI23_ Aldehyde dehydrogenase 5 family member A1 (Fragment) OS=Homo sapiens OX=9606 GN=ALDH5A1 PE=1 SV=1;tr|C9J8Q5;;P51649;A0A5F9ZI23;C9J8Q5;P51649-2;;Succinate-semialdehyde dehydrogenase, mitochondrial;;ALDH5A1;;9.1699;;2;2;2;2	P51649	ALDH5A1	Succinate-semialdehyde dehydrogenase, mitochondrial	0	17.4336	5	0.01	0					18.0025	16.8646	0	-17.4336
3680;;sp|Q02252|MMSA_ Methylmalonate-semialdehyde dehydrogenase [acylating], mitochondrial OS=Homo sapiens OX=9606 GN=ALDH6A1 PE=1 SV=2;sp|Q02252-2|MMSA_ Isoform 2 of Methylmalonate-semialdehyde dehydrogenase [acylating], mitochondrial OS=Homo sapiens ;;Q02252;Q02252-2;G3V4Z4;;Methylmalonate-semialdehyde dehydrogenase [acylating], mitochondrial;;ALDH6A1;;10.891;;6;6;5	Q02252	ALDH6A1	Methylmalonate-semialdehyde dehydrogenase [acylating], mitochondrial	16.475	18.7326	1.79498	0.209128	0.0160333	16.475	17.4536	15.6385	18.8449	18.4508	18.7326	0.0872268	-2.25754
3246;;sp|P49419-2|AL7A1_ Isoform 2 of Alpha-aminoadipic semialdehyde dehydrogenase OS=Homo sapiens OX=9606 GN=ALDH7A1;sp|P49419|AL7A1_ Alpha-aminoadipic semialdehyde dehydrogenase OS=Homo sapiens OX=9606 GN=ALDH7A1 PE=1 SV=5;tr|A0A1B0GW77|A0A1B0GW77_HU;;P49419-2;P49419;A0A1B0GW77;A0A1B0GTG2;A0A1B0GW82;A0A1B0GUA1;A0A1B0GTJ4;A0A1B0GTY9;A0A1B0GV49;P49419-4;A0A1B0GUY0;A0A0J9YWF7;H0YHM6;F8VVF2;F8WDY6;…	P49419-2	ALDH7A1	Isoform 2 of Alpha-aminoadipic semialdehyde dehydrogenase	20.684	19.6193	3.21389	2.09163	0.0006111	20.6183	20.9115	20.684	19.6193	19.7617	19.5227	0.0100599	1.06463
3234;;sp|P49189|AL9A1_ 4-trimethylaminobutyraldehyde dehydrogenase OS=Homo sapiens OX=9606 GN=ALDH9A1 PE=1 SV=3;sp|P49189-3|AL9A1_ Isoform 3 of 4-trimethylaminobutyraldehyde dehydrogenase OS=Homo sapiens OX=9606 GN=ALDH9A1;sp|P49189-2|AL9A1_ Isofo;;P49189;P49189-3;P49189-2;;4-trimethylaminobutyraldehyde dehydrogenase;;ALDH9A1;;262.85;;22;20;16	P49189	ALDH9A1	4-trimethylaminobutyraldehyde dehydrogenase	20.7969	19.8292	3.00624	1.95581	0.000985744	20.7173	20.7969	20.8721	20.014	19.6617	19.8292	0.013923	0.967768
2521;;sp|P04075|ALDOA_ Fructose-bisphosphate aldolase A OS=Homo sapiens OX=9606 GN=ALDOA PE=1 SV=2;tr|J3KPS3|J3KPS3_ Fructose-bisphosphate aldolase OS=Homo sapiens OX=9606 GN=ALDOA PE=1 SV=1;sp|P04075-2|ALDOA_ Isoform 2 of Fructose-bisphosphate al;;P04075;J3KPS3;P04075-2;H3BQN4;H3BPS8;H3BUH7;H3BR04;H3BMQ8;H3BU78;H3BR68;;Fructose-bisphosphate aldolase A;Fructose-bisphosphate aldolase;;ALDOA;;323.3…	P04075	ALDOA	Fructose-bisphosphate aldolase A	23.8971	22.9172	3.73146	1.9723	0.000185584	23.9029	23.8971	23.7733	22.7859	22.9862	22.9172	0.004162	0.979879
2647;;sp|P09972|ALDOC_ Fructose-bisphosphate aldolase C OS=Homo sapiens OX=9606 GN=ALDOC PE=1 SV=2;tr|A8MVZ9|A8MVZ9_ Fructose-bisphosphate aldolase OS=Homo sapiens OX=9606 GN=ALDOC PE=1 SV=1;tr|J3KSV6|J3KSV6_ fructose-bisphosphate aldolase (Fragme;;P09972;A8MVZ9;J3KSV6;J3QKP5;C9J8F3;J3QKK1;K7EKH5;;Fructose-bisphosphate aldolase C;Fructose-bisphosphate aldolase;;ALDOC;;214.51;;25;25;14;14;13;12;9	P09972	ALDOC	Fructose-bisphosphate aldolase C	20.6971	18.6998	4.1266	3.99248	7.47128e-05	20.8832	20.6078	20.6971	18.8602	18.6998	18.5488	0.00201499	1.99729
771;;sp|Q9BT22|ALG1_ Chitobiosyldiphosphodolichol beta-mannosyltransferase OS=Homo sapiens OX=9606 GN=ALG1 PE=1 SV=2;tr|A0A804HKX7|A0A804HKX7_ ALG1 chitobiosyldiphosphodolichol beta-mannosyltransferase OS=Homo sapiens OX=9606 GN=ALG1 PE=1 SV=1;tr|A0A8;;Q9BT22;A0A804HKX7;A0A804HJL6;A0A804HKU4;A0A804HIG6;A0A804HJQ1;Q9BT22-2;A0A804HKK4;A0A804HLB7;A0A804HKJ4;K7EID2;A0A804HJE3;A0A804HHW1;K7EPU3;;Chito…	Q9BT22	ALG1	Chitobiosyldiphosphodolichol beta-mannosyltransferase	19.9884	19.9732	0.367085	1.01059	0.429452	20.1719	19.9884	19.9319	20.1381	19.9732	19.1722	0.622587	0.0151974
448;;sp|Q2TAA5|ALG11_ GDP-Man:Man(3)GlcNAc(2)-PP-Dol alpha-1,2-mannosyltransferase OS=Homo sapiens OX=9606 GN=ALG11 PE=1 SV=2;tr|A0A7P0T8Y4|A0A7P0T8Y4_ GDP-Man:Man(3)GlcNAc(2)-PP-Dol alpha-1,2-mannosyltransferase OS=Homo sapiens OX=9606 GN=ALG11 PE=1 ;;Q2TAA5;A0A7P0T8Y4;A0A3B3IS90;;GDP-Man:Man(3)GlcNAc(2)-PP-Dol alpha-1,2-mannosyltransferase;;ALG11;;2.6315;;3;3;3	Q2TAA5	ALG11	GDP-Man:Man(3)GlcNAc(2)-PP-Dol alpha-1,2-mannosyltransferase	18.454	16.2248		4.68879				18.454		16.2248			2.22921
1779;;sp|Q9BV10|ALG12_ Dol-P-Man:Man(7)GlcNAc(2)-PP-Dol alpha-1,6-mannosyltransferase OS=Homo sapiens OX=9606 GN=ALG12 PE=1 SV=1;tr|H7C4I6|H7C4I6_ Mannosyltransferase (Fragment) OS=Homo sapiens OX=9606 GN=ALG12 PE=1 SV=1;tr|H7C5R7|H7C5R7_ Mannosyl;;Q9BV10;H7C4I6;H7C5R7;;Dol-P-Man:Man(7)GlcNAc(2)-PP-Dol alpha-1,6-mannosyltransferase;;ALG12;;8.0699;;2;2;2	Q9BV10	ALG12	Dol-P-Man:Man(7)GlcNAc(2)-PP-Dol alpha-1,6-mannosyltransferase	18.5088	17.9884	0.322863	1.43439	0.475485	17.6269	18.5088	18.7992	18.216	17.8639	17.9884	0.659231	0.520442
5191;;sp|Q96F25|ALG14_ UDP-N-acetylglucosamine transferase subunit ALG14 homolog OS=Homo sapiens OX=9606 GN=ALG14 PE=1 SV=1;;Q96F25;;UDP-N-acetylglucosamine transferase subunit ALG14 homolog;;ALG14;;2.4478;;1	Q96F25	ALG14	UDP-N-acetylglucosamine transferase subunit ALG14 homolog	13.7845	13.9856	0.0348783	0.869922	0.92283	13.1028	14.5736	13.7845	14.0306	13.5834	13.9856	0.95757	-0.201043
5718;;sp|Q9H553|ALG2_ Alpha-1,3/1,6-mannosyltransferase ALG2 OS=Homo sapiens OX=9606 GN=ALG2 PE=1 SV=1;sp|Q9H553-2|ALG2_ Isoform 2 of Alpha-1,3/1,6-mannosyltransferase ALG2 OS=Homo sapiens OX=9606 GN=ALG2;;Q9H553;Q9H553-2;;Alpha-1,3/1,6-mannosyltransferase ALG2;;ALG2;;7.4622;;4;4	Q9H553	ALG2	Alpha-1,3/1,6-mannosyltransferase ALG2	15.6626	15.1496	0.536106	1.42705	0.291001	15.3045	16.0208		15.1055		15.1936	0.48889	0.513038
684;;sp|Q9Y673|ALG5_ Dolichyl-phosphate beta-glucosyltransferase OS=Homo sapiens OX=9606 GN=ALG5 PE=1 SV=1;tr|A0A7P0T882|A0A7P0T882_ ALG5 dolichyl-phosphate beta-glucosyltransferase OS=Homo sapiens OX=9606 GN=ALG5 PE=1 SV=1;tr|A0A7P0T850|A0A7P0T850_HU;;Q9Y673;A0A7P0T882;A0A7P0T850;A0A7P0T9X2;A0A7P0Z4I2;B4DR67;A0A7P0TAL2;A0A7P0T9C7;A0A7P0T901;A0A7P0TB27;A0A7P0T9B8;Q9Y673-2;A0A7P0TA98;A0A7P0TAI2;A0…	Q9Y673	ALG5	Dolichyl-phosphate beta-glucosyltransferase	17.9678	17.4514	0.0157151	1.43042	0.964461	17.9678	18.0893	17.0364	18.519	17.4514	17.0447	0.978378	0.51644
6035;;sp|Q9NXW9|ALKB4_ Alpha-ketoglutarate-dependent dioxygenase alkB homolog 4 OS=Homo sapiens OX=9606 GN=ALKBH4 PE=1 SV=1;;Q9NXW9;;Alpha-ketoglutarate-dependent dioxygenase alkB homolog 4;;ALKBH4;;4.2988;;1	Q9NXW9	ALKBH4	Alpha-ketoglutarate-dependent dioxygenase alkB homolog 4	0	14.277		0.01						14.277			-14.277
4435;;sp|Q6P6C2|ALKB5_ RNA demethylase ALKBH5 OS=Homo sapiens OX=9606 GN=ALKBH5 PE=1 SV=2;sp|Q6P6C2-3|ALKB5_ Isoform 3 of RNA demethylase ALKBH5 OS=Homo sapiens OX=9606 GN=ALKBH5;sp|Q6P6C2-1|ALKB5_ Isoform 1 of RNA demethylase ALKBH5 OS=Homo sapie;;Q6P6C2;Q6P6C2-3;Q6P6C2-1;K7ER58;;RNA demethylase ALKBH5;;ALKBH5;;149.82;;9;8;8;1	Q6P6C2	ALKBH5	RNA demethylase ALKBH5	17.4582	18.0953	0.603717	0.643015	0.249048	17.4582	15.3416	17.8771	18.2846	18.0953	17.5814	0.446758	-0.637075
1387;;tr|E9PB61|E9PB61_ Aly/REF export factor OS=Homo sapiens OX=9606 GN=ALYREF PE=1 SV=1;;E9PB61;;;;ALYREF;;3.69;;1	E9PB61	ALYREF	Aly/REF export factor	15.1627	16.2486	0.141678	0.471101	0.721642			15.1627	17.5899		14.9073	0.840268	-1.08589
4627;;sp|Q86V81|THOC4_ THO complex subunit 4 OS=Homo sapiens OX=9606 GN=ALYREF PE=1 SV=3;;Q86V81;;THO complex subunit 4;;ALYREF;;323.31;;1	Q86V81	ALYREF	THO complex subunit 4	19.7132	19.8809	0.244505	0.890261	0.569501	20.1686		19.2578	19.771	19.8809	20.2151	0.73245	-0.1677
478;;sp|Q9Y303|NAGA_ N-acetylglucosamine-6-phosphate deacetylase OS=Homo sapiens OX=9606 GN=AMDHD2 PE=1 SV=2;tr|H3BQ15|H3BQ15_ Uncharacterized protein (Fragment) OS=Homo sapiens OX=9606 PE=4 SV=1;tr|H3BSD5|H3BSD5_ Amidohydrolase domain containing;;Q9Y303;H3BQ15;H3BSD5;A0A3B3IU33;Q9Y303-2;Q9Y303-3;;Putative N-acetylglucosamine-6-phosphate deacetylase;;AMDHD2;;7.535;;1;1;1;1;1;1	Q9Y303	AMDHD2	N-acetylglucosamine-6-phosphate deacetylase	15.5632	0	5	100	0		16.0912	15.0352				0	15.5632
6259;;sp|Q9UKV5|AMFR_ E3 ubiquitin-protein ligase AMFR OS=Homo sapiens OX=9606 GN=AMFR PE=1 SV=2;;Q9UKV5;;E3 ubiquitin-protein ligase AMFR;;AMFR;;26.235;;1	Q9UKV5	AMFR	E3 ubiquitin-protein ligase AMFR	17.3821	19.6271	1.49884	0.210959	0.0317076		18.1768	16.5874	19.8969	19.5649	19.6271	0.130608	-2.24496
6371;;sp|Q9Y2J4|AMOL2_ Angiomotin-like protein 2 OS=Homo sapiens OX=9606 GN=AMOTL2 PE=1 SV=3;sp|Q9Y2J4-3|AMOL2_ Isoform 3 of Angiomotin-like protein 2 OS=Homo sapiens OX=9606 GN=AMOTL2;sp|Q9Y2J4-2|AMOL2_ Isoform 2 of Angiomotin-like protein 2 OS=H;;Q9Y2J4;Q9Y2J4-3;Q9Y2J4-2;Q9Y2J4-4;;Angiomotin-like protein 2;;AMOTL2;;42.94;;5;5;5;5	Q9Y2J4	AMOTL2	Angiomotin-like protein 2	18.3044	17.3837	1.3485	1.89305	0.0448228	18.3044	17.5813	18.3123	17.3837	17.4276	17.0514	0.161083	0.92071
537;;sp|Q01433|AMPD2_ AMP deaminase 2 OS=Homo sapiens OX=9606 GN=AMPD2 PE=1 SV=2;tr|H0Y360|H0Y360_ AMP deaminase OS=Homo sapiens OX=9606 GN=AMPD2 PE=1 SV=2;sp|Q01433-4|AMPD2_ Isoform Ex1B-3 of AMP deaminase 2 OS=Homo sapiens OX=9606 GN=AMPD2;sp|Q;;Q01433;H0Y360;Q01433-4;Q01433-5;Q01433-3;A0A5F9UK94;A0A804CCZ3;Q01433-2;H0YF16;A0A804H2H4;A0A590UK85;A0A7P0Z4H6;A0A7P0TB79;A0A590UJX5;E9PJF6;E9PIJ1;A0A…	Q01433	AMPD2	AMP deaminase 2	17.6995	17.4846	0.0517855	1.1607	0.887594	17.6995	17.8909	16.949	17.4846	17.1577	17.7463	0.936066	0.21499
3245;;sp|P49418|AMPH_ Amphiphysin OS=Homo sapiens OX=9606 GN=AMPH PE=1 SV=1;sp|P49418-2|AMPH_ Isoform 2 of Amphiphysin OS=Homo sapiens OX=9606 GN=AMPH;;P49418;P49418-2;H0Y7T8;;Amphiphysin;;AMPH;;42.565;;10;10;5	P49418	AMPH	Amphiphysin	14.466	19.7215	2.19191	0.0261783	0.00642815	13.7941	15.1378		18.9241	20.4871	19.7215	0.0485078	-5.25548
5661;;sp|Q9H1A4|APC1_ Anaphase-promoting complex subunit 1 OS=Homo sapiens OX=9606 GN=ANAPC1 PE=1 SV=1;tr|H0Y564|H0Y564_ Anaphase promoting complex subunit 1 (Fragment) OS=Homo sapiens OX=9606 GN=ANAPC1 PE=1 SV=1;;Q9H1A4;H0Y564;F8WAS1;;Anaphase-promoting complex subunit 1;;ANAPC1;;47.189;;9;7;1	Q9H1A4	ANAPC1	Anaphase-promoting complex subunit 1	18.0192	18.013	0.261141	1.00431	0.548098	18.4678	18.0192	17.7228	18.013	18.1131	17.5302	0.714023	0.00620445
5156;;sp|Q96DE5|APC16_ Anaphase-promoting complex subunit 16 OS=Homo sapiens OX=9606 GN=ANAPC16 PE=1 SV=1;tr|A0A087WUN5|A0A087WUN5_ Anaphase-promoting complex subunit 16 OS=Homo sapiens OX=9606 GN=ANAPC16 PE=1 SV=1;;Q96DE5;A0A087WUN5;;Anaphase-promoting complex subunit 16;;ANAPC16;;5.5118;;2;1	Q96DE5	ANAPC16	Anaphase-promoting complex subunit 16	17.4577	17.6434	0.0537537	0.879229	0.883581	18.1349		16.7806		16.7511	18.5358	0.933091	-0.185689
6234;;sp|Q9UJX6|ANC2_ Anaphase-promoting complex subunit 2 OS=Homo sapiens OX=9606 GN=ANAPC2 PE=1 SV=1;sp|Q9UJX6-2|ANC2_ Isoform 2 of Anaphase-promoting complex subunit 2 OS=Homo sapiens OX=9606 GN=ANAPC2;;Q9UJX6;Q9UJX6-2;;Anaphase-promoting complex subunit 2;;ANAPC2;;14.156;;4;4	Q9UJX6	ANAPC2	Anaphase-promoting complex subunit 2	16.2088	15.3907	1.27804	1.76309	0.0527176	16.1961	16.2088	17.3691	15.6008	15.3907	14.4085	0.177588	0.818104
6233;;sp|Q9UJX5|APC4_ Anaphase-promoting complex subunit 4 OS=Homo sapiens OX=9606 GN=ANAPC4 PE=1 SV=2;sp|Q9UJX5-2|APC4_ Isoform 2 of Anaphase-promoting complex subunit 4 OS=Homo sapiens OX=9606 GN=ANAPC4;sp|Q9UJX5-3|APC4_ Isoform 3 of Anaphase-pr;;Q9UJX5;Q9UJX5-2;Q9UJX5-3;D6RFM7;D6RAP6;;Anaphase-promoting complex subunit 4;;ANAPC4;;10.745;;5;5;5;3;3	Q9UJX5	ANAPC4	Anaphase-promoting complex subunit 4	16.3898	16.934	0.381112	0.685776	0.415803	17.2332	16.3898	16.1927	16.9905	16.7766	16.934	0.609176	-0.544191
6232;;sp|Q9UJX4|APC5_ Anaphase-promoting complex subunit 5 OS=Homo sapiens OX=9606 GN=ANAPC5 PE=1 SV=2;tr|F5H0F9|F5H0F9_ Anaphase-promoting complex subunit 5 OS=Homo sapiens OX=9606 GN=ANAPC5 PE=1 SV=1;;Q9UJX4;F5H0F9;H0YFB5;F5H0N1;Q9UJX4-3;F5GY68;Q9UJX4-2;;Anaphase-promoting complex subunit 5;;ANAPC5;;36.263;;5;4;2;2;2;1;1	Q9UJX4	ANAPC5	Anaphase-promoting complex subunit 5	16.0163	17.4039	1.00477	0.382188	0.0989086	17.219	15.1122	16.0163	17.3413	17.4039	17.5411	0.257541	-1.38765
6231;;sp|Q9UJX3|APC7_ Anaphase-promoting complex subunit 7 OS=Homo sapiens OX=9606 GN=ANAPC7 PE=1 SV=5;sp|Q9UJX3-2|APC7_ Isoform 2 of Anaphase-promoting complex subunit 7 OS=Homo sapiens OX=9606 GN=ANAPC7;;Q9UJX3;Q9UJX3-2;H0YIW2;H0YIX7;;Anaphase-promoting complex subunit 7;;ANAPC7;;54.307;;13;13;3;2	Q9UJX3	ANAPC7	Anaphase-promoting complex subunit 7	17.013	18.8462	1.11154	0.280652	0.0773495	17.013	16.2548	18.5235	19.3142	18.5917	18.8462	0.221819	-1.83315
4332;;sp|Q5VTE6|ANGE2_ Protein angel homolog 2 OS=Homo sapiens OX=9606 GN=ANGEL2 PE=1 SV=1;sp|Q5VTE6-2|ANGE2_ Isoform 2 of Protein angel homolog 2 OS=Homo sapiens OX=9606 GN=ANGEL2;;Q5VTE6;Q5VTE6-2;;Protein angel homolog 2;;ANGEL2;;9.4726;;4;4	Q5VTE6	ANGEL2	Protein angel homolog 2	17.4556	17.6052	0.285525	0.901449	0.518173	14.6665	17.4556	18.4427	17.9272	17.6052	17.4513	0.691008	-0.149682
6258;;sp|Q9UKU9|ANGL2_ Angiopoietin-related protein 2 OS=Homo sapiens OX=9606 GN=ANGPTL2 PE=1 SV=1;;Q9UKU9;;Angiopoietin-related protein 2;;ANGPTL2;;9.1876;;2	Q9UKU9	ANGPTL2	Angiopoietin-related protein 2	15.5962	14.2126	1.65843	2.60927	0.0219568	15.5619		15.6305	13.3487	14.2126	14.2415	0.105495	1.38365
540;;tr|A0A5F9ZI36|A0A5F9ZI36_ Ankyrin 2 OS=Homo sapiens OX=9606 GN=ANK2 PE=1 SV=1;tr|A0A5F9ZHL3|A0A5F9ZHL3_ Ankyrin 2 OS=Homo sapiens OX=9606 GN=ANK2 PE=1 SV=1;tr|A0A5F9ZHJ4|A0A5F9ZHJ4_ Ankyrin 2 OS=Homo sapiens OX=9606 GN=ANK2 PE=1 SV=1;tr|A0A5;;A0A5F9ZI36;A0A5F9ZHL3;A0A5F9ZHJ4;A0A5F9ZHG3;A0A5F9ZI46;A0A5F9ZI73;A0A5F9ZI65;A0A5F9ZGX8;A0A5F9ZHQ3;A0A5F9ZI69;A0A5F9ZH38;A0A5F9ZHA1;A0A5F9ZGY4;A0A5F9ZH…	A0A5F9ZI36	ANK2	Ankyrin 2	17.0375	19.1386	1.27845	0.233076	0.0526682	17.0375	14.868	17.7885	18.7084	20.9543	19.1386	0.177588	-2.10113
3792;;sp|Q12955|ANK3_ Ankyrin-3 OS=Homo sapiens OX=9606 GN=ANK3 PE=1 SV=3;sp|Q12955-4|ANK3_ Isoform 2 of Ankyrin-3 OS=Homo sapiens OX=9606 GN=ANK3;sp|Q12955-5|ANK3_ Isoform 3 of Ankyrin-3 OS=Homo sapiens OX=9606 GN=ANK3;sp|Q12955-7|ANK3_ Isof;;Q12955;Q12955-4;Q12955-5;Q12955-7;H0Y9E9;A0A087WTF3;Q12955-6;A0A087WZ65;A0A087WWI5;H0YA66;H0YAH5;A0A087WTE8;A0A087WVC2;H0Y3A4;D6RHY3;A0A087X0B4;;Ankyrin-3;…	Q12955	ANK3	Ankyrin-3	16.8662	19.4328	2.25098	0.168805	0.00561072	17.3296	16.4028		19.3507	19.6575	19.4328	0.0448356	-2.56657
6128;;sp|Q9P2R3|ANFY1_ Rabankyrin-5 OS=Homo sapiens OX=9606 GN=ANKFY1 PE=1 SV=2;sp|Q9P2R3-2|ANFY1_ Isoform 2 of Rabankyrin-5 OS=Homo sapiens OX=9606 GN=ANKFY1;sp|Q9P2R3-4|ANFY1_ Isoform 4 of Rabankyrin-5 OS=Homo sapiens OX=9606 GN=ANKFY1;;Q9P2R3;Q9P2R3-2;Q9P2R3-4;K7EPT2;;Rabankyrin-5;;ANKFY1;;241.24;;20;20;20;1	Q9P2R3	ANKFY1	Rabankyrin-5	21.0167	20.7836	0.157964	1.17528	0.695081	19.5509	21.0167	21.1715	20.9482	20.668	20.7836	0.821209	0.233006
5819;;sp|Q9HCJ1|ANKH_ Progressive ankylosis protein homolog OS=Homo sapiens OX=9606 GN=ANKH PE=1 SV=2;;Q9HCJ1;;Progressive ankylosis protein homolog;;ANKH;;30.674;;1	Q9HCJ1	ANKH	Progressive ankylosis protein homolog	17.7828	18.0368	0.300583	0.838571	0.500515	16.957	17.7828	18.6358	18.5488	18.0368	17.9438	0.677248	-0.253996
4702;;sp|Q8IWZ3|ANKH1_ Ankyrin repeat and KH domain-containing protein 1 OS=Homo sapiens OX=9606 GN=ANKHD1 PE=1 SV=1;sp|Q8IWZ3-6|ANKH1_ Isoform 6 of Ankyrin repeat and KH domain-containing protein 1 OS=Homo sapiens OX=9606 GN=ANKHD1;sp|Q8IWZ3-4|ANKH1_H;;Q8IWZ3;Q8IWZ3-6;Q8IWZ3-4;E9PDP5;Q8IWZ3-5;Q8IWZ3-2;Q8IWZ3-3;D6RHC4;H3BLS9;H0Y785;H0Y472;H0Y4P6;H7C2F5;H0Y7Y3;A0A0A0MQZ8;H7C0V5;;Ankyrin repeat and…	Q8IWZ3	ANKHD1	Ankyrin repeat and KH domain-containing protein 1	18.7423	19.609	1.77279	0.548396	0.0168737	18.5229	19.2031	18.7423	19.678	19.5793	19.609	0.0894349	-0.866711
6122;;sp|Q9P2G1|AKIB1_ Ankyrin repeat and IBR domain-containing protein 1 OS=Homo sapiens OX=9606 GN=ANKIB1 PE=1 SV=3;;Q9P2G1;;Ankyrin repeat and IBR domain-containing protein 1;;ANKIB1;;47.532;;6	Q9P2G1	ANKIB1	Ankyrin repeat and IBR domain-containing protein 1	17.483	18.6865	0.462494	0.434213	0.344752	17.2127	17.483	19.414	19.1474	18.6865	18.572	0.541988	-1.20353
4654;;sp|Q86XL3|ANKL2_ Ankyrin repeat and LEM domain-containing protein 2 OS=Homo sapiens OX=9606 GN=ANKLE2 PE=1 SV=4;sp|Q86XL3-2|ANKL2_ Isoform 2 of Ankyrin repeat and LEM domain-containing protein 2 OS=Homo sapiens OX=9606 GN=ANKLE2;;Q86XL3;Q86XL3-2;F5H1D4;Q86XL3-3;F5H6J0;;Ankyrin repeat and LEM domain-containing protein 2;;ANKLE2;;46.189;;11;6;4;4;2	Q86XL3	ANKLE2	Ankyrin repeat and LEM domain-containing protein 2	17.824	18.9681	0.616804	0.452441	0.241655	19.2526	17.4567	17.824	19.8184	18.5043	18.9681	0.43872	-1.1442
1577;;sp|Q8IV38|ANKY2_ Ankyrin repeat and MYND domain-containing protein 2 OS=Homo sapiens OX=9606 GN=ANKMY2 PE=1 SV=1;tr|G3V0G5|G3V0G5_ Ankyrin repeat and MYND domain containing 2 OS=Homo sapiens OX=9606 GN=ANKMY2 PE=1 SV=1;;Q8IV38;G3V0G5;F8WB95;;Ankyrin repeat and MYND domain-containing protein 2;;ANKMY2;;15.606;;5;5;1	Q8IV38	ANKMY2	Ankyrin repeat and MYND domain-containing protein 2	17.1466	17.7261	0.609975	0.669203	0.245485	17.8933	17.1466	16.3344	17.7261	17.78	17.7068	0.442906	-0.579483
4465;;sp|Q6UB99|ANR11_ Ankyrin repeat domain-containing protein 11 OS=Homo sapiens OX=9606 GN=ANKRD11 PE=1 SV=3;;Q6UB99;;Ankyrin repeat domain-containing protein 11;;ANKRD11;;18.267;;4	Q6UB99	ANKRD11	Ankyrin repeat domain-containing protein 11	16.7717	17.7069	1.1753	0.522973	0.066788	16.0449	16.9103	16.7717	17.0071	17.7069	17.9972	0.203592	-0.935193
4731;;sp|Q8IZ07|AN13A_ Ankyrin repeat domain-containing protein 13A OS=Homo sapiens OX=9606 GN=ANKRD13A PE=1 SV=3;;Q8IZ07;H0YIN8;Q6ZTN6;F8W150;S4R3U2;S4R3D2;Q6ZTN6-2;Q6ZTN6-1;;Ankyrin repeat domain-containing protein 13A;;ANKRD13A;;18.262;;6;2;1;1;1;1;1;1	Q8IZ07	ANKRD13A	Ankyrin repeat domain-containing protein 13A	15.4153	15.0248	0.0935689	1.3108	0.806178	15.4153	15.9058	14.8365	13.5964	15.0248	16.774	0.889947	0.390443
6582;;sp|O75179-4|ANR17_ Isoform 4 of Ankyrin repeat domain-containing protein 17 OS=Homo sapiens OX=9606 GN=ANKRD17;sp|O75179-6|ANR17_ Isoform 6 of Ankyrin repeat domain-containing protein 17 OS=Homo sapiens OX=9606 GN=ANKRD17;tr|H0YM23|H0YM23_ A;;REV__O75179-4;REV__O75179-6;REV__H0YM23;REV__O75179-7;REV__O75179-2;REV__O75179;REV__O75179-5;REV__O75179-3;REV__H7C2F5;REV__H3BLS9;REV__E9PDP5;REV__Q…	O75179-4	ANKRD17	Isoform 4 of Ankyrin repeat domain-containing protein 17	16.9032	17.0346	0.284291	0.912986	0.519648	16.1232	16.9032	17.1758	17.1283	16.9409		0.692385	-0.131335
1692;;sp|O75179|ANR17_ Ankyrin repeat domain-containing protein 17 OS=Homo sapiens OX=9606 GN=ANKRD17 PE=1 SV=3;tr|H0YM23|H0YM23_ Ankyrin repeat domain 17 (Fragment) OS=Homo sapiens OX=9606 GN=ANKRD17 PE=1 SV=1;sp|O75179-7|ANR17_ Isoform 7 of Anky;;O75179;H0YM23;O75179-7;O75179-2;O75179-6;O75179-4;O75179-3;O75179-5;H0YLQ3;;Ankyrin repeat domain-containing protein 17;;ANKRD17;;29.173;;13;13;13;13;…	O75179	ANKRD17	Ankyrin repeat domain-containing protein 17	17.0106	17.4148	0.107237	0.75568	0.781201	17.9561	15.9094	17.0106	17.6979	17.4148	14.7825	0.874405	-0.404152
2058;;sp|O15084|ANR28_ Serine/threonine-protein phosphatase 6 regulatory ankyrin repeat subunit A OS=Homo sapiens OX=9606 GN=ANKRD28 PE=1 SV=5;sp|O15084-1|ANR28_ Isoform 3 of Serine/threonine-protein phosphatase 6 regulatory ankyrin repeat subunit A OS;;O15084;O15084-1;O15084-4;O15084-2;B4DIW9;Q8N8A2-5;Q8N8A2-3;;Serine/threonine-protein phosphatase 6 regulatory ankyrin repeat subunit A;;ANKRD28;;…	O15084	ANKRD28	Serine/threonine-protein phosphatase 6 regulatory ankyrin repeat subunit A	18.671	18.9331	0.422914	0.833876	0.377647	18.671	18.2512	18.9866	18.6581	18.9331	19.0335	0.574069	-0.262095
397;;sp|Q8N8A2|ANR44_ Serine/threonine-protein phosphatase 6 regulatory ankyrin repeat subunit B OS=Homo sapiens OX=9606 GN=ANKRD44 PE=1 SV=3;tr|A0A2R8Y7Y4|A0A2R8Y7Y4_ Ankyrin repeat domain 44 OS=Homo sapiens OX=9606 GN=ANKRD44 PE=1 SV=1;sp|Q8N8A2-4|A;;Q8N8A2;A0A2R8Y7Y4;Q8N8A2-4;Q8N8A2-2;H7C209;H7C4A0;;Serine/threonine-protein phosphatase 6 regulatory ankyrin repeat subunit B;;ANKRD44;;2.2898;;2;…	Q8N8A2	ANKRD44	Serine/threonine-protein phosphatase 6 regulatory ankyrin repeat subunit B	15.6571	14.8324	0.342132	1.77113	0.45485	15.6571	14.7948	15.918		14.8324		0.642945	0.824672
6280;;sp|Q9ULJ7|ANR50_ Ankyrin repeat domain-containing protein 50 OS=Homo sapiens OX=9606 GN=ANKRD50 PE=1 SV=4;sp|Q9ULJ7-2|ANR50_ Isoform 2 of Ankyrin repeat domain-containing protein 50 OS=Homo sapiens OX=9606 GN=ANKRD50;;Q9ULJ7;Q9ULJ7-2;;Ankyrin repeat domain-containing protein 50;;ANKRD50;;10.97;;3;3	Q9ULJ7	ANKRD50	Ankyrin repeat domain-containing protein 50	17.2681	18.1562	0.530784	0.540326	0.294589	18.331	15.7798	17.2681	17.7252	18.1562	18.2326	0.491925	-0.888098
4812;;sp|Q8NB46|ANR52_ Serine/threonine-protein phosphatase 6 regulatory ankyrin repeat subunit C OS=Homo sapiens OX=9606 GN=ANKRD52 PE=1 SV=3;;Q8NB46;;Serine/threonine-protein phosphatase 6 regulatory ankyrin repeat subunit C;;ANKRD52;;8.4361;;3	Q8NB46	ANKRD52	Serine/threonine-protein phosphatase 6 regulatory ankyrin repeat subunit C	16.9164	17.9565	0.159512	0.486279	0.692608	19.6974	15.8887	16.9164	17.6927	17.9565	18.3228	0.819835	-1.04014
1268;;sp|Q6NXT1|ANR54_ Ankyrin repeat domain-containing protein 54 OS=Homo sapiens OX=9606 GN=ANKRD54 PE=1 SV=2;tr|D3YTC9|D3YTC9_ Ankyrin repeat domain 54 OS=Homo sapiens OX=9606 GN=ANKRD54 PE=1 SV=1;tr|B5MCX7|B5MCX7_ Ankyrin repeat domain 54 OS=H;;Q6NXT1;D3YTC9;B5MCX7;V9GYU2;C9JU48;Q6NXT1-2;C9JX82;F8WB76;H7BZV9;;Ankyrin repeat domain-containing protein 54;;ANKRD54;;57.524;;4;4;3;2;2;2;1;1;1	Q6NXT1	ANKRD54	Ankyrin repeat domain-containing protein 54	17.7122	19.3226	0.906026	0.327502	0.124158	17.7122	15.5939	18.7529	19.5981	18.7459	19.3226	0.295945	-1.61042
454;;sp|Q92625|ANS1A_ Ankyrin repeat and SAM domain-containing protein 1A OS=Homo sapiens OX=9606 GN=ANKS1A PE=1 SV=4;tr|A0A3B3ISP1|A0A3B3ISP1_ Ankyrin repeat and sterile alpha motif domain containing 1A OS=Homo sapiens OX=9606 GN=ANKS1A PE=1 SV=1;;Q92625;A0A3B3ISP1;A0A8V8TME4;A0A8V8TP68;A0A8V8TMV9;;Ankyrin repeat and SAM domain-containing protein 1A;;ANKS1A;;12.128;;4;4;1;1;1	Q92625	ANKS1A	Ankyrin repeat and SAM domain-containing protein 1A	14.9946	15.9165	0.78555	0.527801	0.163851	13.7056	15.6686	14.9946	15.5204	15.9584	15.9165	0.347537	-0.921935
5763;;sp|Q9H8Y5|ANKZ1_ Ankyrin repeat and zinc finger domain-containing protein 1 OS=Homo sapiens OX=9606 GN=ANKZF1 PE=1 SV=1;tr|B8ZZS4|B8ZZS4_ Ankyrin repeat and zinc finger peptidyl tRNA hydrolase 1 OS=Homo sapiens OX=9606 GN=ANKZF1 PE=1 SV=1;;Q9H8Y5;B8ZZS4;F8WD44;C9JQZ3;C9K022;;Ankyrin repeat and zinc finger domain-containing protein 1;;ANKZF1;;13.69;;3;2;1;1;1	Q9H8Y5	ANKZF1	Ankyrin repeat and zinc finger domain-containing protein 1	18.0055	18.1456	0.353309	0.907442	0.443293	18.1461	17.6186	18.0055	18.3409	18.1456	17.8343	0.63125	-0.140123
5876;;sp|Q9NQW6|ANLN_ Anillin OS=Homo sapiens OX=9606 GN=ANLN PE=1 SV=2;sp|Q9NQW6-2|ANLN_ Isoform 2 of Anillin OS=Homo sapiens OX=9606 GN=ANLN;;Q9NQW6;Q9NQW6-2;H7C3S1;H7C1C2;H7C1K5;C9JJT6;H7C167;H7C0Y6;;Actin-binding protein anillin;;ANLN;;201.27;;45;44;10;7;6;5;2;1	Q9NQW6	ANLN	Anillin	19.3684	19.0165	0.82279	1.27619	0.150387	19.5943	19.3684	18.9913	18.934	19.0488	19.0165	0.329472	0.351839
1213;;sp|Q9NW15|ANO10_ Anoctamin-10 OS=Homo sapiens OX=9606 GN=ANO10 PE=1 SV=2;tr|C9JH90|C9JH90_ Anoctamin (Fragment) OS=Homo sapiens OX=9606 GN=ANO10 PE=1 SV=1;sp|Q9NW15-2|ANO10_ Isoform 2 of Anoctamin-10 OS=Homo sapiens OX=9606 GN=ANO10;sp|Q9NW1;;Q9NW15;C9JH90;Q9NW15-2;Q9NW15-4;Q9NW15-3;Q9NW15-5;C9JJS5;C9IZD0;C9JA49;C9IYD3;C9JQC9;C9JPY2;C9J670;;Anoctamin-10;Anoctamin;;ANO10;;185.02;;4;4;4;4;4;4…	Q9NW15	ANO10	Anoctamin-10	19.1026	18.835	0.0312481	1.20384	0.930576	18.1912	19.1026	19.2163	19.011	18.7568	18.835	0.960714	0.267639
6558;;tr|A0A804HIY3|A0A804HIY3_ Anoctamin OS=Homo sapiens OX=9606 GN=ANO2 PE=1 SV=1;sp|Q9NQ90-2|ANO2_ Isoform 2 of Anoctamin-2 OS=Homo sapiens OX=9606 GN=ANO2;sp|Q9NQ90|ANO2_ Anoctamin-2 OS=Homo sapiens OX=9606 GN=ANO2 PE=1 SV=2;tr|F5H806|F5H806_H;;REV__A0A804HIY3;REV__Q9NQ90-2;REV__Q9NQ90;REV__F5H806;;;;;;2.556;;2;2;2;1	A0A804HIY3	ANO2	Anoctamin	17.3768	22.6283	0.675835	0.0262501	0.210943	17.3768				23.6714	21.5852	0.404496	-5.25153
700;;sp|Q4KMQ2|ANO6_ Anoctamin-6 OS=Homo sapiens OX=9606 GN=ANO6 PE=1 SV=2;tr|A0A7P0TAW4|A0A7P0TAW4_ Anoctamin OS=Homo sapiens OX=9606 GN=ANO6 PE=1 SV=1;tr|A0A7P0T8Y2|A0A7P0T8Y2_ Anoctamin OS=Homo sapiens OX=9606 GN=ANO6 PE=1 SV=1;tr|A0A7P0TAF4|A;;Q4KMQ2;A0A7P0TAW4;A0A7P0T8Y2;A0A7P0TAF4;Q4KMQ2-4;A0A7P0TBD5;A0A7P0TBI1;A0A7P0TBC5;Q4KMQ2-3;Q4KMQ2-2;;Anoctamin-6;;ANO6;;11.791;;3;3;3;3;3;2;2;2;2;2	Q4KMQ2	ANO6	Anoctamin-6	16.1572	16.2817	0.0168172	0.917319	0.962017			16.1572		17.4851	15.0784	0.977324	-0.124504
3117;;sp|P39687|AN32A_ Acidic leucine-rich nuclear phosphoprotein 32 family member A OS=Homo sapiens OX=9606 GN=ANP32A PE=1 SV=1;tr|H0YN26|H0YN26_ Acidic nuclear phosphoprotein 32 family member A OS=Homo sapiens OX=9606 GN=ANP32A PE=1 SV=1;;P39687;H0YN26;H7BZ09;O43423;;Acidic leucine-rich nuclear phosphoprotein 32 family member A;;ANP32A;;130.57;;9;8;3;1	P39687	ANP32A	Acidic leucine-rich nuclear phosphoprotein 32 family member A	21.1176	21.3813	0.498434	0.832918	0.31737	21.1176	20.8632	21.2839	21.0235	21.3813	21.5122	0.513123	-0.263753
5032;;sp|Q92688|AN32B_ Acidic leucine-rich nuclear phosphoprotein 32 family member B OS=Homo sapiens OX=9606 GN=ANP32B PE=1 SV=1;sp|Q92688-2|AN32B_ Isoform 2 of Acidic leucine-rich nuclear phosphoprotein 32 family member B OS=Homo sapiens OX=9606 GN=AN;;Q92688;Q92688-2;;Acidic leucine-rich nuclear phosphoprotein 32 family member B;;ANP32B;;95.513;;10;10	Q92688	ANP32B	Acidic leucine-rich nuclear phosphoprotein 32 family member B	22.8395	22.9961	1.42161	0.897143	0.0378782	22.8395	22.6537	22.848	22.9825	23.1748	22.9961	0.144779	-0.15659
5477;;sp|Q9BTT0|AN32E_ Acidic leucine-rich nuclear phosphoprotein 32 family member E OS=Homo sapiens OX=9606 GN=ANP32E PE=1 SV=1;sp|Q9BTT0-3|AN32E_ Isoform 3 of Acidic leucine-rich nuclear phosphoprotein 32 family member E OS=Homo sapiens OX=9606 GN=AN;;Q9BTT0;Q9BTT0-3;Q5TB19;E9PLC4;E9PPH5;Q9BTT0-2;Q5TB25;H0YCE2;;Acidic leucine-rich nuclear phosphoprotein 32 family member E;;ANP32E;;144.43;;10;9;…	Q9BTT0	ANP32E	Acidic leucine-rich nuclear phosphoprotein 32 family member E	20.6562	20.9232	1.21719	0.83107	0.0606471	20.6562	20.7343	20.283	20.9232	21.0364	20.8648	0.192356	-0.266958
2751;;sp|P15144|AMPN_ Aminopeptidase N OS=Homo sapiens OX=9606 GN=ANPEP PE=1 SV=4;;P15144;H0YKT6;H0YLZ8;H0YMC1;;Aminopeptidase N;;ANPEP;;323.31;;58;3;2;2	P15144	ANPEP	Aminopeptidase N	22.3934	17.6083	5	27.5712	5.24019e-06	22.3934	22.2414	22.6231	17.6083	17.3159	17.6288	0.000173481	4.78509
738;;sp|P58335|ANTR2_ Anthrax toxin receptor 2 OS=Homo sapiens OX=9606 GN=ANTXR2 PE=1 SV=5;sp|P58335-4|ANTR2_ Isoform 4 of Anthrax toxin receptor 2 OS=Homo sapiens OX=9606 GN=ANTXR2;tr|A0A7P0Z4A8|A0A7P0Z4A8_ Anthrax toxin receptor OS=Homo sapiens;;P58335;P58335-4;A0A7P0Z4A8;P58335-2;A0A7P0TAR4;J3KPY9;P58335-3;A0A0C4DG84;;Anthrax toxin receptor 2;;ANTXR2;;28.204;;11;11;11;11;8;8;8;5	P58335	ANTXR2	Anthrax toxin receptor 2	18.1437	13.1326	2.93731	32.248	0.00115528	18.3168	18.1437	17.264	12.16	13.1326	13.8424	0.015512	5.01114
2523;;sp|P04083|ANXA1_ Annexin A1 OS=Homo sapiens OX=9606 GN=ANXA1 PE=1 SV=2;;P04083;Q5T3N1;Q5T3N0;;Annexin A1;;ANXA1;;323.31;;28;13;9	P04083	ANXA1	Annexin A1	24.6098	24.1799	1.16119	1.34717	0.0689939	24.7721	24.6098	24.2538	24.1211	24.1897	24.1799	0.207432	0.429934
3299;;sp|P50995|ANX11_ Annexin A11 OS=Homo sapiens OX=9606 GN=ANXA11 PE=1 SV=1;sp|P50995-2|ANX11_ Isoform 2 of Annexin A11 OS=Homo sapiens OX=9606 GN=ANXA11;;P50995;P50995-2;H0Y6E1;;Annexin A11;;ANXA11;;157.3;;18;18;6	P50995	ANXA11	Annexin A11	19.9479	19.1215	1.92737	1.7733	0.0118204	20.2856	19.9479	19.674	18.9185	19.1215	19.2373	0.0718424	0.826434
2940;;sp|P27216|ANX13_ Annexin A13 OS=Homo sapiens OX=9606 GN=ANXA13 PE=1 SV=3;sp|P27216-2|ANX13_ Isoform B of Annexin A13 OS=Homo sapiens OX=9606 GN=ANXA13;;P27216;P27216-2;;Annexin A13;;ANXA13;;3.5145;;2;2	P27216	ANXA13	Annexin A13	16.2411	14.8829	1.29999	2.56366	0.0501202	16.2863	15.8061	16.2411	15.156	13.2915	14.8829	0.172459	1.35821
2581;;sp|P07355|ANXA2_ Annexin A2 OS=Homo sapiens OX=9606 GN=ANXA2 PE=1 SV=2;tr|H0YMW4|H0YMW4_ Annexin OS=Homo sapiens OX=9606 GN=ANXA2 PE=1 SV=2;sp|P07355-2|ANXA2_ Isoform 2 of Annexin A2 OS=Homo sapiens OX=9606 GN=ANXA2;tr|H0YN42|H0YN42_ An;;P07355;H0YMW4;P07355-2;H0YN42;H0YM50;H0YMU9;H0YMD0;A6NMY6;H0YL33;H0YNB8;H0YKS4;H0YNP5;H0YN28;H0YMM1;A0A7I2V4P4;H0YKX9;H0YMT9;H0YLV6;H0YKZ7;H0YKL9;H0YNA0;H0…	P07355	ANXA2	Annexin A2	24.5692	24.7678	1.60215	0.871355	0.024995	24.4475	24.5692	24.5902	24.8663	24.6876	24.7678	0.114073	-0.198667
2706;;sp|P12429|ANXA3_ Annexin A3 OS=Homo sapiens OX=9606 GN=ANXA3 PE=1 SV=3;tr|D6RA82|D6RA82_ Annexin OS=Homo sapiens OX=9606 GN=ANXA3 PE=1 SV=1;tr|D6RFG5|D6RFG5_ Annexin (Fragment) OS=Homo sapiens OX=9606 GN=ANXA3 PE=1 SV=1;;P12429;D6RA82;D6RFG5;D6RCA8;D6RAZ8;D6RFJ9;;Annexin A3;Annexin;;ANXA3;;37.86;;15;13;8;6;5;3	P12429	ANXA3	Annexin A3	18.091	18.2796	0.410203	0.877467	0.388864	17.8592	18.091	18.4467	18.415	18.2239	18.2796	0.585094	-0.188583
2636;;sp|P09525|ANXA4_ Annexin A4 OS=Homo sapiens OX=9606 GN=ANXA4 PE=1 SV=4;sp|P09525-3|ANXA4_ Isoform 3 of Annexin A4 OS=Homo sapiens OX=9606 GN=ANXA4;tr|Q6P452|Q6P452_ Annexin OS=Homo sapiens OX=9606 GN=ANXA4 PE=1 SV=1;sp|P09525-2|ANXA4_ I;;P09525;P09525-3;Q6P452;P09525-2;B4E1S2;;Annexin A4;Annexin;;ANXA4;;148.68;;13;13;12;10;5	P09525	ANXA4	Annexin A4	19.5597	18.9679	2.47359	1.50706	0.00336056	19.5597	19.5612	19.3193	18.9955	18.9274	18.9679	0.0317	0.591737
2620;;sp|P08758|ANXA5_ Annexin A5 OS=Homo sapiens OX=9606 GN=ANXA5 PE=1 SV=2;tr|D6RBL5|D6RBL5_ Annexin OS=Homo sapiens OX=9606 GN=ANXA5 PE=1 SV=1;tr|D6RBE9|D6RBE9_ Annexin OS=Homo sapiens OX=9606 GN=ANXA5 PE=1 SV=1;;P08758;D6RBL5;D6RBE9;E9PHT9;D6RCN3;;Annexin A5;Annexin;;ANXA5;;323.31;;33;24;22;15;4	P08758	ANXA5	Annexin A5	23.7504	23.2982	3.30562	1.3681	0.000494743	23.8697	23.7288	23.7504	23.2982	23.3177	23.2538	0.0086114	0.452179
276;;tr|A0A0S2Z377|A0A0S2Z377_ Annexin (Fragment) OS=Homo sapiens OX=9606 GN=ANXA6 PE=1 SV=1;tr|E5RK69|E5RK69_ Annexin OS=Homo sapiens OX=9606 GN=ANXA6 PE=1 SV=1;;A0A0S2Z377;E5RK69;E5RK63;E5RJF5;E5RI05;E5RFF0;E5RIU8;E5RJR0;H0YC77;;Annexin;;ANXA6;;3.8876;;2;2;0;0;0;0;0;0;0	A0A0S2Z377	ANXA6	Annexin (Fragment)	14.6794	13.8252	0.600174	1.80777	0.251088	14.7326	14.6794	13.7897		13.9501	13.7003	0.44913	0.854209
2601;;sp|P08133|ANXA6_ Annexin A6 OS=Homo sapiens OX=9606 GN=ANXA6 PE=1 SV=3;sp|P08133-2|ANXA6_ Isoform 2 of Annexin A6 OS=Homo sapiens OX=9606 GN=ANXA6;tr|E7EMC6|E7EMC6_ Annexin OS=Homo sapiens OX=9606 GN=ANXA6 PE=1 SV=1;;P08133;P08133-2;E7EMC6;;Annexin A6;Annexin;;ANXA6;;323.31;;4;4;4	P08133	ANXA6	Annexin A6	18.5557	16.7672	2.30259	3.45457	0.0049821	18.2925	18.5557	18.934		16.705	16.8294	0.0419889	1.78851
2837;;sp|P20073|ANXA7_ Annexin A7 OS=Homo sapiens OX=9606 GN=ANXA7 PE=1 SV=3;sp|P20073-2|ANXA7_ Isoform 2 of Annexin A7 OS=Homo sapiens OX=9606 GN=ANXA7;;P20073;P20073-2;;Annexin A7;;ANXA7;;77.734;;16;16	P20073	ANXA7	Annexin A7	19.6682	18.7526	2.39445	1.88636	0.0040323	19.6682	19.4986	19.8528	18.7526	18.9711	18.5805	0.0360946	0.915607
3766;;sp|Q10567-3|AP1B1_ Isoform C of AP-1 complex subunit beta-1 OS=Homo sapiens OX=9606 GN=AP1B1;sp|Q10567-4|AP1B1_ Isoform 4 of AP-1 complex subunit beta-1 OS=Homo sapiens OX=9606 GN=AP1B1;;Q10567-3;Q10567-4;;AP-1 complex subunit beta-1;;AP1B1;;252.58;;1;1	Q10567-3	AP1B1	Isoform C of AP-1 complex subunit beta-1	0	16.7879	5	0.01	0				17.3643	16.2116		0	-16.7879
2160;;sp|O43747|AP1G1_ AP-1 complex subunit gamma-1 OS=Homo sapiens OX=9606 GN=AP1G1 PE=1 SV=5;sp|O43747-2|AP1G1_ Isoform 2 of AP-1 complex subunit gamma-1 OS=Homo sapiens OX=9606 GN=AP1G1;;O43747;O43747-2;H3BNR4;H3BR36;H3BUN9;H3BRM7;H3BN71;B4DGE1;H3BS13;H3BV30;B3KNW1;H3BN75;H3BNN2;;AP-1 complex subunit gamma-1;;AP1G1;;184.38;;22;22;7;6;6;4;4;4;2;2;2;1;1	O43747	AP1G1	AP-1 complex subunit gamma-1	20.8501	20.564	0.978339	1.21933	0.105114	20.8154	20.8501	21.1548	20.8221	20.564	20.3639	0.26812	0.286085
2327;;sp|O75843|AP1G2_ AP-1 complex subunit gamma-like 2 OS=Homo sapiens OX=9606 GN=AP1G2 PE=1 SV=1;tr|H0YJ08|H0YJ08_ Adaptor related protein complex 1 subunit gamma 2 (Fragment) OS=Homo sapiens OX=9606 GN=AP1G2 PE=1 SV=1;;O75843;H0YJ08;;AP-1 complex subunit gamma-like 2;;AP1G2;;5.3542;;2;1	O75843	AP1G2	AP-1 complex subunit gamma-like 2	14.3139	0		100		14.3139							14.3139
5557;;sp|Q9BXS5|AP1M1_ AP-1 complex subunit mu-1 OS=Homo sapiens OX=9606 GN=AP1M1 PE=1 SV=3;tr|K7EJL1|K7EJL1_ AP-1 complex subunit mu-1 OS=Homo sapiens OX=9606 GN=AP1M1 PE=1 SV=1;tr|E7ENJ6|E7ENJ6_ AP-1 complex subunit mu-1 OS=Homo sapiens OX=9606 ;;Q9BXS5;K7EJL1;E7ENJ6;Q9BXS5-2;K7EQX3;Q9Y6Q5;Q9Y6Q5-2;A0A087WZX7;K7ENA7;K7EPR4;K7EJJ1;K7EK69;K7ERH5;K7EPJ8;K7EL08;K7EMG5;;AP-1 complex subunit mu-1;;AP…	Q9BXS5	AP1M1	AP-1 complex subunit mu-1	18.6227	18.3993	0.588856	1.16753	0.257717	18.3969	18.636	18.6227	18.3993	18.0251	18.5456	0.456098	0.223459
423;;sp|P61966|AP1S1_ AP-1 complex subunit sigma-1A OS=Homo sapiens OX=9606 GN=AP1S1 PE=1 SV=1;tr|A0A2R8YGH5|A0A2R8YGH5_ AP complex subunit sigma OS=Homo sapiens OX=9606 GN=AP1S1 PE=1 SV=1;tr|H7C1E4|H7C1E4_ Adaptor related protein complex 1 subun;;P61966;A0A2R8YGH5;H7C1E4;P61966-2;;AP-1 complex subunit sigma-1A;;AP1S1;;17.787;;2;2;2;1	P61966	AP1S1	AP-1 complex subunit sigma-1A	17.8132	17.6873	0.0108761	1.09121	0.975268	17.2407	17.8132	18.2336	17.9707	17.6596	17.6873	0.984711	0.125924
3418;;sp|P56377|AP1S2_ AP-1 complex subunit sigma-2 OS=Homo sapiens OX=9606 GN=AP1S2 PE=1 SV=1;;P56377;;AP-1 complex subunit sigma-2;;AP1S2;;9.1858;;1	P56377	AP1S2	AP-1 complex subunit sigma-2	15.9469	16.6948	0.591503	0.595492	0.256152		16.3876	15.5062	16.9249	16.6948	16.1175	0.45448	-0.747847
2453;;sp|O95782|AP2A1_ AP-2 complex subunit alpha-1 OS=Homo sapiens OX=9606 GN=AP2A1 PE=1 SV=3;sp|O95782-2|AP2A1_ Isoform B of AP-2 complex subunit alpha-1 OS=Homo sapiens OX=9606 GN=AP2A1;;O95782;O95782-2;M0R2D9;A0A8I5KV06;;AP-2 complex subunit alpha-1;;AP2A1;;298.79;;38;38;0;0	O95782	AP2A1	AP-2 complex subunit alpha-1	21.4579	20.6425	4.60736	1.75979	2.46966e-05	21.4433	21.4897	21.4579	20.6425	20.6432	20.5342	0.000742916	0.815403
2390;;sp|O94973|AP2A2_ AP-2 complex subunit alpha-2 OS=Homo sapiens OX=9606 GN=AP2A2 PE=1 SV=2;tr|A0A0G2JS82|A0A0G2JS82_ AP-2 complex subunit alpha-2 (Fragment) OS=Homo sapiens OX=9606 GN=AP2A2 PE=1 SV=1;sp|O94973-2|AP2A2_ Isoform 2 of AP-2 comple;;O94973;A0A0G2JS82;O94973-2;A0A8I5KPP9;O94973-3;A0A0G2JQM1;A0A0G2JRF9;A0A0G2JQA4;E9PQP4;E9PPY8;A0A0G2JRS3;E9PNC4;A0A0G2JQT9;A0A8I5KYZ9;A0A8I5KY83;A0A0G…	O94973	AP2A2	AP-2 complex subunit alpha-2	21.0331	20.2931	3.15222	1.67014	0.000704331	20.9963	21.0331	21.1999	20.3574	20.2931	20.1598	0.0110175	0.739972
3559;;sp|P63010|AP2B1_ AP-2 complex subunit beta OS=Homo sapiens OX=9606 GN=AP2B1 PE=1 SV=1;sp|P63010-2|AP2B1_ Isoform 2 of AP-2 complex subunit beta OS=Homo sapiens OX=9606 GN=AP2B1;sp|P63010-3|AP2B1_ Isoform 3 of AP-2 complex subunit beta OS=Hom;;P63010;P63010-2;P63010-3;A0A087X253;A0A087WU93;A0A087WZQ6;A0A087WYD1;K7ERB2;K7EN71;K7EJ01;A0A087WXS3;K7EKZ5;K7EJX1;;AP-2 complex subunit beta;;AP2B1;;…	P63010	AP2B1	AP-2 complex subunit beta	21.4047	20.5247	2.69807	1.84037	0.00200413	21.4613	21.2041	21.4047	20.5006	20.5247	20.7334	0.0222733	0.879997
5145;;sp|Q96CW1-2|AP2M1_ Isoform 2 of AP-2 complex subunit mu OS=Homo sapiens OX=9606 GN=AP2M1;sp|Q96CW1|AP2M1_ AP-2 complex subunit mu OS=Homo sapiens OX=9606 GN=AP2M1 PE=1 SV=2;tr|A0A087WY71|A0A087WY71_ AP-2 complex subunit mu OS=Homo sapiens OX;;Q96CW1-2;Q96CW1;A0A087WY71;C9JGT8;C9JPV8;E9PFW3;C9JTK4;H7C4C3;A0A8I5KWD3;C9JJD3;A0A8I5QJU5;C9JJ47;A0A8I5KT55;A0A8I5KTP2;;AP-2 complex subunit mu;;AP2M…	Q96CW1-2	AP2M1	Isoform 2 of AP-2 complex subunit mu	20.8815	19.8643	2.2874	2.02406	0.00515942	20.6877	20.8815	21.0481	20.2068	19.7873	19.8643	0.0429177	1.01725
1925;;sp|P53680|AP2S1_ AP-2 complex subunit sigma OS=Homo sapiens OX=9606 GN=AP2S1 PE=1 SV=2;tr|M0R0N4|M0R0N4_ AP complex subunit sigma OS=Homo sapiens OX=9606 GN=AP2S1 PE=1 SV=1;tr|M0QYZ2|M0QYZ2_ AP complex subunit sigma OS=Homo sapiens OX=9606 G;;P53680;M0R0N4;M0QYZ2;M0QZ21;X6R390;P53680-2;M0R1S0;;AP-2 complex subunit sigma;;AP2S1;;13.302;;4;4;4;3;3;3;1	P53680	AP2S1	AP-2 complex subunit sigma	17.1065	15.3779	1.14861	3.314	0.0710215	17.3387	17.1065	16.4581	16.147	15.3779	13.6632	0.210927	1.72857
863;;sp|O00203|AP3B1_ AP-3 complex subunit beta-1 OS=Homo sapiens OX=9606 GN=AP3B1 PE=1 SV=3;tr|A0A8Q3WKJ9|A0A8Q3WKJ9_ AP-3 complex subunit beta OS=Homo sapiens OX=9606 GN=AP3B1 PE=1 SV=1;tr|A0A8Q3SIS1|A0A8Q3SIS1_ AP-3 complex subunit beta OS=Hom;;O00203;A0A8Q3WKJ9;A0A8Q3SIS1;A0A8Q3SHS3;A0A8Q3WKK0;A0A8Q3WKN2;O00203-3;A0A8Q3SHR2;A0A8Q3SI03;A0A8Q3WL34;A0A8Q3SHW6;A0A8Q3WKF8;A0A0S2Z4Z4;A0A8Q3SHU2;A0A…	O00203	AP3B1	AP-3 complex subunit beta-1	19.8551	20.0446	0.187763	0.876893	0.648988	19.8551	19.8402	20.2928	20.0379	20.1284	20.0446	0.790184	-0.189527
971;;sp|O14617|AP3D1_ AP-3 complex subunit delta-1 OS=Homo sapiens OX=9606 GN=AP3D1 PE=1 SV=1;sp|O14617-5|AP3D1_ Isoform 5 of AP-3 complex subunit delta-1 OS=Homo sapiens OX=9606 GN=AP3D1;tr|A0A8V8TQW4|A0A8V8TQW4_ AP-3 complex subunit delta OS=Ho;;O14617;O14617-5;A0A8V8TQW4;O14617-4;O14617-2;O14617-3;A0A2R8Y4J3;A0A087WYN6;A0A2R8YCY8;K7ELX8;;AP-3 complex subunit delta-1;;AP3D1;;270.1;;27;27;27;26;…	O14617	AP3D1	AP-3 complex subunit delta-1	21.8032	21.2244	2.07058	1.49367	0.00849995	21.8895	21.8032	21.7551	21.2244	21.3814	20.9557	0.0579224	0.578865
6383;;sp|Q9Y2T2|AP3M1_ AP-3 complex subunit mu-1 OS=Homo sapiens OX=9606 GN=AP3M1 PE=1 SV=1;;Q9Y2T2;;AP-3 complex subunit mu-1;;AP3M1;;95.951;;12	Q9Y2T2	AP3M1	AP-3 complex subunit mu-1	18.6926	18.3696	0.139862	1.251	0.724665	18.6926	17.2913	19.0258	18.4674	18.3696	17.4711	0.842168	0.323086
1325;;sp|P53677|AP3M2_ AP-3 complex subunit mu-2 OS=Homo sapiens OX=9606 GN=AP3M2 PE=1 SV=1;tr|E5RJ52|E5RJ52_ Adaptor related protein complex 3 subunit mu 2 (Fragment) OS=Homo sapiens OX=9606 GN=AP3M2 PE=1 SV=1;tr|H0YAY4|H0YAY4_ Adaptor related pr;;P53677;E5RJ52;H0YAY4;E7ER80;P53677-2;;AP-3 complex subunit mu-2;;AP3M2;;4.4122;;2;2;1;1;1	P53677	AP3M2	AP-3 complex subunit mu-2	17.5436	17.0826	0.0582347	1.37644	0.874511	17.5436	16.1911	17.9767	17.3377	17.0151	17.0826	0.928276	0.460943
5012;;sp|Q92572|AP3S1_ AP-3 complex subunit sigma-1 OS=Homo sapiens OX=9606 GN=AP3S1 PE=1 SV=1;;Q92572;F5H459;;AP-3 complex subunit sigma-1;;AP3S1;;12.251;;5;1	Q92572	AP3S1	AP-3 complex subunit sigma-1	19.3351	18.8394	0.781921	1.41009	0.165226	19.1238	19.6247	19.3351	18.8394	19.3249	18.7418	0.349146	0.49579
6514;;sp|Q9Y6B7|AP4B1_ AP-4 complex subunit beta-1 OS=Homo sapiens OX=9606 GN=AP4B1 PE=1 SV=2;tr|B1ALD0|B1ALD0_ AP complex subunit beta OS=Homo sapiens OX=9606 GN=AP4B1 PE=1 SV=1;sp|Q9Y6B7-2|AP4B1_ Isoform 2 of AP-4 complex subunit beta-1 OS=Homo ;;Q9Y6B7;B1ALD0;Q9Y6B7-2;B1ALD2;B1ALD1;B1ALD3;;AP-4 complex subunit beta-1;AP complex subunit beta;;AP4B1;;31.792;;5;4;3;2;2;1	Q9Y6B7	AP4B1	AP-4 complex subunit beta-1	17.2299	17.626	0.431866	0.759887	0.369942	16.0357	17.2299	17.7848	17.9836	17.1614	17.626	0.567196	-0.396143
6324;;sp|Q9UPM8|AP4E1_ AP-4 complex subunit epsilon-1 OS=Homo sapiens OX=9606 GN=AP4E1 PE=1 SV=2;sp|Q9UPM8-2|AP4E1_ Isoform 2 of AP-4 complex subunit epsilon-1 OS=Homo sapiens OX=9606 GN=AP4E1;;Q9UPM8;Q9UPM8-2;H0YK94;H0YK95;H0YL95;;AP-4 complex subunit epsilon-1;;AP4E1;;18.523;;6;6;1;1;1	Q9UPM8	AP4E1	AP-4 complex subunit epsilon-1	18.0881	17.2384	0.0846641	1.80222	0.822879	19.3982	15.9978	18.0881	18.6405	17.2384	16.7908	0.89966	0.849779
1171;;sp|O00189|AP4M1_ AP-4 complex subunit mu-1 OS=Homo sapiens OX=9606 GN=AP4M1 PE=1 SV=2;tr|C9IZL5|C9IZL5_ AP-4 complex subunit mu-1 OS=Homo sapiens OX=9606 GN=AP4M1 PE=1 SV=1;tr|C9JC87|C9JC87_ AP-4 complex subunit mu-1 OS=Homo sapiens OX=9606 ;;O00189;C9IZL5;C9JC87;H0Y6K1;F8WCR6;C9JMG3;C9JWL4;;AP-4 complex subunit mu-1;;AP4M1;;12.061;;2;2;2;1;1;1;1	O00189	AP4M1	AP-4 complex subunit mu-1	14.0283	13.7603	0.0699156	1.20409	0.851303		15.1364	12.9201	13.1607	14.36		0.915067	0.26794
4168;;sp|Q2VPB7|AP5B1_ AP-5 complex subunit beta-1 OS=Homo sapiens OX=9606 GN=AP5B1 PE=1 SV=4;;Q2VPB7;;AP-5 complex subunit beta-1;;AP5B1;;13.254;;6	Q2VPB7	AP5B1	AP-5 complex subunit beta-1	17.4251	16.8887	0.631837	1.45039	0.233434	16.778	17.4477	17.4251	16.8887	16.7275	17.0372	0.429839	0.536438
5956;;sp|Q9NUS5|AP5S1_ AP-5 complex subunit sigma-1 OS=Homo sapiens OX=9606 GN=AP5S1 PE=1 SV=1;;Q9NUS5;;AP-5 complex subunit sigma-1;;AP5S1;;5.3991;;1	Q9NUS5	AP5S1	AP-5 complex subunit sigma-1	16.0779	16.0944	0.0173359	0.988656	0.960869		15.8479	16.3079	15.9062		16.2826	0.976774	-0.0164591
2118;;sp|O43299|AP5Z1_ AP-5 complex subunit zeta-1 OS=Homo sapiens OX=9606 GN=AP5Z1 PE=1 SV=2;sp|O43299-2|AP5Z1_ Isoform 2 of AP-5 complex subunit zeta-1 OS=Homo sapiens OX=9606 GN=AP5Z1;tr|A0A3B3ISJ0|A0A3B3ISJ0_ Adaptor related protein complex 5 ;;O43299;O43299-2;A0A3B3ISJ0;O43299-3;A0A3B3IRY2;A0A3B3IRY4;A0A3B3IU94;A0A3B3ITJ1;A0A3B3IS81;;AP-5 complex subunit zeta-1;;AP5Z1;;106.92;;6;6;5;4;1;1;1;…	O43299	AP5Z1	AP-5 complex subunit zeta-1	18.134	18.2756	0.499613	0.906498	0.31651	15.8297	18.1808	18.134	18.1969	18.3385	18.2756	0.512526	-0.141624
1223;;sp|O14727|APAF_ Apoptotic protease-activating factor 1 OS=Homo sapiens OX=9606 GN=APAF1 PE=1 SV=2;sp|O14727-4|APAF_ Isoform 4 of Apoptotic protease-activating factor 1 OS=Homo sapiens OX=9606 GN=APAF1;tr|C9JLV4|C9JLV4_ Apoptotic peptidase ac;;O14727;O14727-4;C9JLV4;O14727-5;O14727-3;O14727-2;O14727-6;;Apoptotic protease-activating factor 1;;APAF1;;29.277;;4;4;4;4;4;4;2	O14727	APAF1	Apoptotic protease-activating factor 1	18.1288	17.601	0.23704	1.44173	0.579376	18.1288	17.0997	18.2153	17.601	17.4605	17.7206	0.739207	0.527799
1960;;sp|O00213|APBB1_ Amyloid beta precursor protein binding family B member 1 OS=Homo sapiens OX=9606 GN=APBB1 PE=1 SV=2;sp|O00213-2|APBB1_ Isoform 2 of Amyloid beta precursor protein binding family B member 1 OS=Homo sapiens OX=9606 GN=APBB1;tr|V9GY;;O00213;O00213-2;V9GYR7;A0A075B7G8;O00213-4;O00213-6;O00213-3;O00213-5;;Amyloid beta A4 precursor protein-binding family B member 1;;APBB1;;18.148…	O00213	APBB1	Amyloid beta precursor protein binding family B member 1	18.289	17.7086	0.463528	1.49524	0.343932	20.6431	17.6461	18.289	18.4155	17.7086	17.3571	0.541106	0.580375
1214;;sp|P13798|ACPH_ Acylamino-acid-releasing enzyme OS=Homo sapiens OX=9606 GN=APEH PE=1 SV=4;tr|C9JIF9|C9JIF9_ Acylamino-acid-releasing enzyme OS=Homo sapiens OX=9606 GN=APEH PE=1 SV=1;;P13798;C9JIF9;H7C393;C9JLK2;H7C1U0;F8WEH5;;Acylamino-acid-releasing enzyme;;APEH;;103.45;;15;15;7;4;4;2	P13798	APEH	Acylamino-acid-releasing enzyme	19.0502	19.0656	0.0564987	0.989411	0.878014	19.051	18.9085	19.0502	19.0656	19.0875	18.8068	0.929723	-0.0153588
2948;;sp|P27695|APEX1_ DNA-(apurinic or apyrimidinic site) endonuclease OS=Homo sapiens OX=9606 GN=APEX1 PE=1 SV=2;tr|G3V3M6|G3V3M6_ DNA-(apurinic or apyrimidinic site) endonuclease (Fragment) OS=Homo sapiens OX=9606 GN=APEX1 PE=1 SV=1;tr|G3V5Q1|G3V5Q1;;P27695;G3V3M6;G3V5Q1;G3V3C7;A0A0C4DGK8;G3V5M0;G3V359;H7C4A8;G3V5D9;G3V3Y6;;DNA-(apurinic or apyrimidinic site) lyase;DNA-(apurinic or apyrimidini…	P27695	APEX1	DNA-(apurinic or apyrimidinic site) endonuclease	21.1378	20.2405	3.40881	1.86261	0.000390116	21.2488	21.0047	21.1378	20.2405	20.2405	20.0962	0.00714519	0.897325
5601;;sp|Q9BZZ5|API5_ Apoptosis inhibitor 5 OS=Homo sapiens OX=9606 GN=API5 PE=1 SV=3;sp|Q9BZZ5-6|API5_ Isoform 6 of Apoptosis inhibitor 5 OS=Homo sapiens OX=9606 GN=API5;;Q9BZZ5;Q9BZZ5-6;;Apoptosis inhibitor 5;;API5;;-2;;1;1	Q9BZZ5	API5	Apoptosis inhibitor 5	0	16.7547	5	0.01	0				17.161	16.7547	15.6134	0	-16.7547
5602;;sp|Q9BZZ5-2|API5_ Isoform 2 of Apoptosis inhibitor 5 OS=Homo sapiens OX=9606 GN=API5;sp|Q9BZZ5-1|API5_ Isoform 1 of Apoptosis inhibitor 5 OS=Homo sapiens OX=9606 GN=API5;sp|Q9BZZ5-5|API5_ Isoform 5 of Apoptosis inhibitor 5 OS=Homo sapiens OX;;Q9BZZ5-2;Q9BZZ5-1;Q9BZZ5-5;Q9BZZ5-3;H0YER7;E9PQK6;;Apoptosis inhibitor 5;;API5;;323.31;;1;0;1;0;0;0	Q9BZZ5-2	API5	Isoform 2 of Apoptosis inhibitor 5	17.772	18.1346	1.04159	0.777774	0.0908686	17.6925	17.7757	17.772	18.3408	17.9283		0.244559	-0.362577
3721;;sp|Q06481|APLP2_ Amyloid beta precursor like protein 2 OS=Homo sapiens OX=9606 GN=APLP2 PE=1 SV=2;sp|Q06481-5|APLP2_ Isoform 5 of Amyloid beta precursor like protein 2 OS=Homo sapiens OX=9606 GN=APLP2;sp|Q06481-4|APLP2_ Isoform 4 of Amyloid ;;Q06481;Q06481-5;Q06481-4;Q06481-2;Q06481-3;Q06481-6;;Amyloid-like protein 2;;APLP2;;64.333;;4;4;4;4;4;4	Q06481	APLP2	Amyloid beta precursor like protein 2	16.8628	19.9924	1.94574	0.114256	0.0113309	16.4229	16.8628	18.4745	20.4556	19.9168	19.9924	0.0698494	-3.12966
5832;;sp|Q9HDC9|APMAP_ Adipocyte plasma membrane-associated protein OS=Homo sapiens OX=9606 GN=APMAP PE=1 SV=2;tr|H0Y512|H0Y512_ Adipocyte plasma membrane-associated protein (Fragment) OS=Homo sapiens OX=9606 GN=APMAP PE=1 SV=1;sp|Q9HDC9-2|APMAP_ ;;Q9HDC9;H0Y512;Q9HDC9-2;;Adipocyte plasma membrane-associated protein;;APMAP;;97.69;;14;12;11	Q9HDC9	APMAP	Adipocyte plasma membrane-associated protein	20.3062	19.7161	1.65246	1.5053	0.0222609	20.5892	20.1592	20.3062	19.9545	19.5954	19.7161	0.106245	0.590051
2506;;sp|P02652|APOA2_ Apolipoprotein A-II OS=Homo sapiens OX=9606 GN=APOA2 PE=1 SV=1;tr|V9GYM3|V9GYM3_ Apolipoprotein A-II OS=Homo sapiens OX=9606 GN=APOA2 PE=1 SV=1;tr|V9GYE3|V9GYE3_ Apolipoprotein A-II OS=Homo sapiens OX=9606 GN=APOA2 PE=1 SV=1;;P02652;V9GYM3;V9GYE3;V9GYC1;V9GYS1;V9GYG9;;Apolipoprotein A-II;Proapolipoprotein A-II;Truncated apolipoprotein A-II;;APOA2;;9.3608;;3;3;2;2;2;2	P02652	APOA2	Apolipoprotein A-II	16.4027	18.1171	0.559979	0.304749	0.275436	15.7385	16.985	16.4027	18.1171	15.8862	18.49	0.472789	-1.71431
2524;;sp|P04114|APOB_ Apolipoprotein B-100 OS=Homo sapiens OX=9606 GN=APOB PE=1 SV=2;;P04114;;Apolipoprotein B-100;Apolipoprotein B-48;;APOB;;2.9587;;3	P04114	APOB	Apolipoprotein B-100	15.9798	15.912	0.0312629	1.04812	0.930544	17.7224	15.9798	14.5721		15.912		0.960714	0.0678032
1057;;sp|Q9UH17|ABC3B_ DNA dC->dU-editing enzyme APOBEC-3B OS=Homo sapiens OX=9606 GN=APOBEC3B PE=1 SV=1;tr|B0QYD3|B0QYD3_ Apolipoprotein B mRNA editing enzyme catalytic subunit 3B OS=Homo sapiens OX=9606 GN=APOBEC3B PE=1 SV=1;sp|Q9UH17-3|ABC3B_ I;;Q9UH17;B0QYD3;Q9UH17-3;P31941;P31941-2;Q9UH17-2;;DNA dC->dU-editing enzyme APOBEC-3B;;APOBEC3B;;10.879;;6;6;4;2;2;2	Q9UH17	APOBEC3B	DNA dC->dU-editing enzyme APOBEC-3B	16.8379	16.2858	0.889811	1.46617	0.128881	16.8379	16.9701	16.2296	16.3015	16.0844	16.2858	0.302479	0.552057
5909;;sp|Q9NRW3|ABC3C_ DNA dC->dU-editing enzyme APOBEC-3C OS=Homo sapiens OX=9606 GN=APOBEC3C PE=1 SV=2;;Q9NRW3;;DNA dC->dU-editing enzyme APOBEC-3C;;APOBEC3C;;9.0574;;3	Q9NRW3	APOBEC3C	DNA dC->dU-editing enzyme APOBEC-3C	17.1584	17.1275	0.136159	1.02165	0.730872	17.1584	17.2921	15.5535	16.3327	17.238	17.1275	0.845924	0.0309025
1909;;tr|K7ERI9|K7ERI9_ Apolipoprotein C-I (Fragment) OS=Homo sapiens OX=9606 GN=APOC1 PE=1 SV=1;sp|P02654|APOC1_ Apolipoprotein C-I OS=Homo sapiens OX=9606 GN=APOC1 PE=1 SV=1;tr|K7EKP1|K7EKP1_ Apolipoprotein C1 (Fragment) OS=Homo sapiens OX=9606 ;;K7ERI9;P02654;K7EKP1;K7EJI9;K7ELM9;K7EPF9;;Apolipoprotein C-I;Truncated apolipoprotein C-I;;APOC1;;3.0161;;2;2;1;1;1;1	K7ERI9	APOC1	Apolipoprotein C-I (Fragment)	15.2826	0	5	100	0	14.9281		15.6372				0	15.2826
5431;;sp|Q9BQE5|APOL2_ Apolipoprotein L2 OS=Homo sapiens OX=9606 GN=APOL2 PE=1 SV=2;tr|J3KQL8|J3KQL8_ Apolipoprotein L2 OS=Homo sapiens OX=9606 GN=APOL2 PE=1 SV=2;;Q9BQE5;J3KQL8;E9PM95;B0QYK8;;Apolipoprotein L2;;APOL2;;220.3;;14;13;3;2	Q9BQE5	APOL2	Apolipoprotein L2	22.0369	20.1468	4.17109	3.70661	6.74389e-05	21.8796	22.0369	22.2149	20.1468	19.9735	20.1563	0.00183463	1.8901
2408;;sp|O95236|APOL3_ Apolipoprotein L3 OS=Homo sapiens OX=9606 GN=APOL3 PE=1 SV=3;sp|O95236-2|APOL3_ Isoform 2 of Apolipoprotein L3 OS=Homo sapiens OX=9606 GN=APOL3;tr|A0A8Q3SHV8|A0A8Q3SHV8_ Apolipoprotein L3 (Fragment) OS=Homo sapiens OX=9606 G;;O95236;O95236-2;A0A8Q3SHV8;H0YDH5;O95236-3;A0A8Q3SHV3;H7BZT0;H0YEQ0;;Apolipoprotein L3;;APOL3;;68.326;;6;6;3;3;3;2;2;1	O95236	APOL3	Apolipoprotein L3	18.3491	12.7705	0.862216	47.786	0.137336	18.3491	15.3538	19.8493	17.1923	12.7705	11.301	0.314765	5.57852
1770;;sp|Q9BUR5|MIC26_ MICOS complex subunit MIC26 OS=Homo sapiens OX=9606 GN=APOO PE=1 SV=1;tr|H7C1U8|H7C1U8_ MICOS complex subunit (Fragment) OS=Homo sapiens OX=9606 GN=APOO PE=1 SV=1;sp|Q9BUR5-2|MIC26_ Isoform 2 of MICOS complex subunit MIC26 O;;Q9BUR5;H7C1U8;Q9BUR5-2;A0A0J9YWW6;G3V1B6;;Apolipoprotein O;;APOO;;56.435;;3;3;2;0;2	Q9BUR5	APOO	MICOS complex subunit MIC26	17.5914	18.1383	1.5238	0.684493	0.0299365	17.0765	17.6634	17.5914	18.3708	18.1383	17.9756	0.126221	-0.546892
4481;;sp|Q6UXV4|MIC27_ MICOS complex subunit MIC27 OS=Homo sapiens OX=9606 GN=APOOL PE=1 SV=1;;Q6UXV4;;MICOS complex subunit MIC27;;APOOL;;8.9431;;3	Q6UXV4	APOOL	MICOS complex subunit MIC27	15.4528	13.4139	0.270331	4.10946	0.536623	16.5295		14.3762	13.2217	16.4472	13.4139	0.705388	2.03895
122;;sp|P05067|A4_ Amyloid-beta precursor protein OS=Homo sapiens OX=9606 GN=APP PE=1 SV=3;sp|P05067-4|A4_ Isoform APP695 of Amyloid-beta precursor protein OS=Homo sapiens OX=9606 GN=APP;sp|P05067-8|A4_ Isoform APP751 of Amyloid-beta precursor pr;;P05067;P05067-4;P05067-8;A0A0A0MRG2;E9PG40;P05067-10;P05067-3;P05067-5;P05067-6;P05067-7;P05067-11;P05067-9;H7C0V9;P05067-2;;Amyloid beta A4 protein;N-…	P05067	APP	Amyloid-beta precursor protein	17.0798	15.636	0.556047	2.72038	0.277941	17.7028	17.0798	15.0333	15.636	16.2418	13.9708	0.475028	1.44381
6247;;sp|Q9UKG1|DP13A_ DCC-interacting protein 13-alpha OS=Homo sapiens OX=9606 GN=APPL1 PE=1 SV=1;;Q9UKG1;C9JAB0;C9K0C4;;DCC-interacting protein 13-alpha;;APPL1;;297.93;;19;5;3	Q9UKG1	APPL1	DCC-interacting protein 13-alpha	18.6202	19.5957	1.88017	0.508538	0.0131775	18.5362	19.0454	18.6202	19.7538	19.3523	19.5957	0.0769858	-0.975572
4858;;sp|Q8NEU8|DP13B_ DCC-interacting protein 13-beta OS=Homo sapiens OX=9606 GN=APPL2 PE=1 SV=3;sp|Q8NEU8-2|DP13B_ Isoform 2 of DCC-interacting protein 13-beta OS=Homo sapiens OX=9606 GN=APPL2;sp|Q8NEU8-3|DP13B_ Isoform 3 of DCC-interacting prot;;Q8NEU8;Q8NEU8-2;Q8NEU8-3;F8VXB0;F8VWV2;F8W124;;DCC-interacting protein 13-beta;;APPL2;;95.668;;7;6;6;4;2;1	Q8NEU8	APPL2	DCC-interacting protein 13-beta	19.2617	20.197	0.828515	0.522945	0.148417	18.3648	19.2617	19.9936	20.197	20.5544	19.7126	0.327547	-0.935269
2590;;sp|P07741|APT_ Adenine phosphoribosyltransferase OS=Homo sapiens OX=9606 GN=APRT PE=1 SV=2;tr|H3BQZ9|H3BQZ9_ Adenine phosphoribosyltransferase OS=Homo sapiens OX=9606 GN=APRT PE=1 SV=1;sp|P07741-2|APT_ Isoform 2 of Adenine phosphoribosyltran;;P07741;H3BQZ9;P07741-2;H3BQF1;H3BQB1;H3BSW3;;Adenine phosphoribosyltransferase;;APRT;;276.2;;13;9;9;8;8;4	P07741	APRT	Adenine phosphoribosyltransferase	22.2051	21.1308	2.16828	2.10574	0.00678765	22.2805	21.7727	22.2051	20.8791	21.1308	21.2602	0.0504398	1.07433
2189;;sp|O60306|AQR_ RNA helicase aquarius OS=Homo sapiens OX=9606 GN=AQR PE=1 SV=4;tr|H0YH15|H0YH15_ Aquarius homolog (Mouse), isoform CRA_a OS=Homo sapiens OX=9606 GN=AQR PE=1 SV=1;;O60306;H0YH15;;Intron-binding protein aquarius;;AQR;;323.31;;33;17	O60306	AQR	RNA helicase aquarius	19.8987	20.035	0.107769	0.909895	0.780245	19.5125	19.8987	20.2112	20.2074	19.6191	20.035	0.873725	-0.136228
2661;;sp|P10398|ARAF_ Serine/threonine-protein kinase A-Raf OS=Homo sapiens OX=9606 GN=ARAF PE=1 SV=2;;P10398;P10398-2;;Serine/threonine-protein kinase A-Raf;;ARAF;;20.341;;3;1	P10398	ARAF	Serine/threonine-protein kinase A-Raf	17.8654	19.1301	0.648565	0.416195	0.224613	17.7245	17.8654	19.4473	19.1301	19.0112	19.3007	0.419581	-1.26467
5307;;sp|Q96P48|ARAP1_ Arf-GAP with Rho-GAP domain, ANK repeat and PH domain-containing protein 1 OS=Homo sapiens OX=9606 GN=ARAP1 PE=1 SV=3;sp|Q96P48-3|ARAP1_ Isoform 3 of Arf-GAP with Rho-GAP domain, ANK repeat and PH domain-containing protein 1 OS=H;;Q96P48;Q96P48-3;Q96P48-1;E7EU13;Q96P48-7;Q96P48-2;Q96P48-4;F5GWN4;F8WBT0;A0A0A0MSJ2;Q96P48-5;;Arf-GAP with Rho-GAP domain, ANK repeat and PH doma…	Q96P48	ARAP1	Arf-GAP with Rho-GAP domain, ANK repeat and PH domain-containing protein 1	17.6731	16.3846	1.35364	2.44273	0.0442956	18.4412	17.3512	17.6731	16.2462	16.5229		0.160299	1.2885
4997;;sp|Q8WZ64|ARAP2_ Arf-GAP with Rho-GAP domain, ANK repeat and PH domain-containing protein 2 OS=Homo sapiens OX=9606 GN=ARAP2 PE=1 SV=3;;Q8WZ64;;Arf-GAP with Rho-GAP domain, ANK repeat and PH domain-containing protein 2;;ARAP2;;2.9315;;1	Q8WZ64	ARAP2	Arf-GAP with Rho-GAP domain, ANK repeat and PH domain-containing protein 2	14.0054	14.0077		0.998361				14.0054	14.0077				-0.00236673
1617;;sp|Q8WWN8|ARAP3_ Arf-GAP with Rho-GAP domain, ANK repeat and PH domain-containing protein 3 OS=Homo sapiens OX=9606 GN=ARAP3 PE=1 SV=1;tr|G5E9Y3|G5E9Y3_ ArfGAP with RhoGAP domain, ankyrin repeat and PH domain 3 OS=Homo sapiens OX=9606 GN=ARAP3 PE;;Q8WWN8;G5E9Y3;Q8WWN8-2;;Arf-GAP with Rho-GAP domain, ANK repeat and PH domain-containing protein 3;;ARAP3;;25.86;;3;3;3	Q8WWN8	ARAP3	Arf-GAP with Rho-GAP domain, ANK repeat and PH domain-containing protein 3	16.8512	18.4321	0.82377	0.334262	0.150048		15.7211	17.9813	18.5855	18.4145	18.4321	0.328959	-1.58095
3221;;sp|P48444|COPD_ Coatomer subunit delta OS=Homo sapiens OX=9606 GN=ARCN1 PE=1 SV=1;tr|B0YIW6|B0YIW6_ Coatomer subunit delta OS=Homo sapiens OX=9606 GN=ARCN1 PE=1 SV=1;sp|P48444-2|COPD_ Isoform 2 of Coatomer subunit delta OS=Homo sapiens OX=96;;P48444;B0YIW6;P48444-2;E9PK34;;Coatomer subunit delta;;ARCN1;;228.59;;30;29;23;3	P48444	ARCN1	Coatomer subunit delta	20.1279	19.9809	0.742958	1.10727	0.180735	20.2137	20.1279	20.0994	19.8902	20.156	19.9809	0.367342	0.147003
3622;;sp|P84077|ARF1_ ADP-ribosylation factor 1 OS=Homo sapiens OX=9606 GN=ARF1 PE=1 SV=2;tr|A0A8V8TNZ5|A0A8V8TNZ5_ ADP-ribosylation factor (Fragment) OS=Homo sapiens OX=9606 GN=ARF1 PE=1 SV=1;tr|A0A8V8TQC0|A0A8V8TQC0_ ADP-ribosylation factor (Fra;;P84077;A0A8V8TNZ5;A0A8V8TQC0;P61204;A0A8V8TNZ0;A0A8V8TQP8;F5H423;P61204-2;A0A8V8TP92;F5H0C7;A0A8V8TP99;H0YGG7;A0A8V8TPG9;;ADP-ribosylation factor 1;AD…	P84077	ARF1	ADP-ribosylation factor 1	23.5449	23.4774	0.166297	1.04786	0.681872	23.851	23.5449	23.3461	23.6262	23.4774	23.4287	0.812198	0.0674511
2815;;sp|P18085|ARF4_ ADP-ribosylation factor 4 OS=Homo sapiens OX=9606 GN=ARF4 PE=1 SV=3;tr|C9JAK5|C9JAK5_ ADP ribosylation factor 4 OS=Homo sapiens OX=9606 GN=ARF4 PE=1 SV=1;tr|C9JPM4|C9JPM4_ ADP ribosylation factor 4 (Fragment) OS=Homo sapiens ;;P18085;C9JAK5;C9JPM4;U3KQF2;F5H1V1;F5H6T5;F8WDB3;;ADP-ribosylation factor 4;;ARF4;;203.61;;10;10;5;8;0;0;0	P18085	ARF4	ADP-ribosylation factor 4	20.6523	20.4854	0.260167	1.12262	0.54933	20.5551	20.6523	20.8335	20.3521	20.8634	20.4854	0.714883	0.166864
3623;;sp|P84085|ARF5_ ADP-ribosylation factor 5 OS=Homo sapiens OX=9606 GN=ARF5 PE=1 SV=2;tr|C9J1Z8|C9J1Z8_ ADP ribosylation factor 5 (Fragment) OS=Homo sapiens OX=9606 GN=ARF5 PE=1 SV=1;;P84085;C9J1Z8;;ADP-ribosylation factor 5;;ARF5;;47.441;;8;3	P84085	ARF5	ADP-ribosylation factor 5	20.2926	20.8576	2.92443	0.675947	0.00119006	20.1211	20.2926	20.3582	20.8576	20.858	20.8235	0.0158208	-0.565017
3518;;sp|P62330|ARF6_ ADP-ribosylation factor 6 OS=Homo sapiens OX=9606 GN=ARF6 PE=1 SV=2;;P62330;;ADP-ribosylation factor 6;;ARF6;;49.548;;7	P62330	ARF6	ADP-ribosylation factor 6	18.3068	17.1205	1.71694	2.27567	0.0191891	18.0335	18.3068	18.3563	17.5007	16.4725	17.1205	0.0965164	1.18629
4798;;sp|Q8N6T3|ARFG1_ ADP-ribosylation factor GTPase-activating protein 1 OS=Homo sapiens OX=9606 GN=ARFGAP1 PE=1 SV=2;sp|Q8N6T3-2|ARFG1_ Isoform 2 of ADP-ribosylation factor GTPase-activating protein 1 OS=Homo sapiens OX=9606 GN=ARFGAP1;tr|F8VWH9|F8V;;Q8N6T3;Q8N6T3-2;F8VWH9;Q8N6T3-5;Q8N6T3-3;E5RHC5;F8W1U7;Q8N6T3-4;E5RHT6;F8VWB3;E5RGL6;E5RHH7;E5RIU2;H0YIQ0;;ADP-ribosylation factor GTPase-activat…	Q8N6T3	ARFGAP1	ADP-ribosylation factor GTPase-activating protein 1	18.5006	17.9069	0.190573	1.50907	0.644803	18.5006	18.5403	14.0188	17.9804	17.9069	17.4278	0.78738	0.593663
235;;sp|Q8N6H7|ARFG2_ ADP-ribosylation factor GTPase-activating protein 2 OS=Homo sapiens OX=9606 GN=ARFGAP2 PE=1 SV=1;tr|A0A0D9SF70|A0A0D9SF70_ ADP ribosylation factor GTPase activating protein 2 OS=Homo sapiens OX=9606 GN=ARFGAP2 PE=1 SV=1;tr|G5E9L0;;Q8N6H7;A0A0D9SF70;G5E9L0;E9PN48;Q8N6H7-2;Q8N6H7-3;H0YDN9;E9PQP3;E9PMU9;E9PIY6;E9PM18;E9PMR9;E9PM63;E9PNY8;E9PJT7;E9PK28;;ADP-ribosylation factor G…	Q8N6H7	ARFGAP2	ADP-ribosylation factor GTPase-activating protein 2	17.8568	18.0785	0.0413215	0.857587	0.90924	17.8568	18.1809	17.59	18.1627	17.486	18.0785	0.948228	-0.221646
1644;;tr|H0Y6A0|H0Y6A0_ ADP ribosylation factor GTPase activating protein 3 (Fragment) OS=Homo sapiens OX=9606 GN=ARFGAP3 PE=1 SV=1;;H0Y6A0;;;;ARFGAP3;;4.4799;;1	H0Y6A0	ARFGAP3	ADP ribosylation factor GTPase activating protein 3 (Fragment)	14.7499	16.6532	1.50462	0.26733	0.0312885	14.8101	14.7499	13.3599	16.6168	16.6896		0.129565	-1.9033
5836;;sp|Q9NP61|ARFG3_ ADP-ribosylation factor GTPase-activating protein 3 OS=Homo sapiens OX=9606 GN=ARFGAP3 PE=1 SV=1;sp|Q9NP61-2|ARFG3_ Isoform 2 of ADP-ribosylation factor GTPase-activating protein 3 OS=Homo sapiens OX=9606 GN=ARFGAP3;;Q9NP61;Q9NP61-2;B0QYV8;;ADP-ribosylation factor GTPase-activating protein 3;;ARFGAP3;;80.506;;6;5;1	Q9NP61	ARFGAP3	ADP-ribosylation factor GTPase-activating protein 3	17.1659	17.4693	0.683224	0.810371	0.207385	15.5464	17.3267	17.1659	17.7536	17.4693	17.4211	0.399913	-0.303345
6518;;sp|Q9Y6D6|BIG1_ Brefeldin A-inhibited guanine nucleotide-exchange protein 1 OS=Homo sapiens OX=9606 GN=ARFGEF1 PE=1 SV=2;tr|E5RIF2|E5RIF2_ ADP ribosylation factor guanine nucleotide exchange factor 1 (Fragment) OS=Homo sapiens OX=9606 GN=ARFGEF1 ;;Q9Y6D6;E5RIF2;E5RHL7;E5RHZ1;E5RJN9;;Brefeldin A-inhibited guanine nucleotide-exchange protein 1;;ARFGEF1;;91.17;;18;14;9;2;1	Q9Y6D6	ARFGEF1	Brefeldin A-inhibited guanine nucleotide-exchange protein 1	17.744	18.1308	0.821828	0.764825	0.15072	17.2254	17.744	17.9896	18.1308	18.1709	17.9236	0.330086	-0.386799
681;;sp|Q9Y6D5|BIG2_ Brefeldin A-inhibited guanine nucleotide-exchange protein 2 OS=Homo sapiens OX=9606 GN=ARFGEF2 PE=1 SV=3;tr|A0A7P0T9L9|A0A7P0T9L9_ ADP ribosylation factor guanine nucleotide exchange factor 2 OS=Homo sapiens OX=9606 GN=ARFGEF2 PE=;;Q9Y6D5;A0A7P0T9L9;A0A7P0TA34;A0A7P0T7Z2;A0A7P0T9L6;A0A7P0Z446;;Brefeldin A-inhibited guanine nucleotide-exchange protein 2;;ARFGEF2;;79.65;;8;8;8;…	Q9Y6D5	ARFGEF2	Brefeldin A-inhibited guanine nucleotide-exchange protein 2	19.3638	19.4299	0.137455	0.95523	0.728694	16.6937	19.3638	20.2073	19.4299	18.5584	19.5065	0.845123	-0.0660796
4327;;sp|Q5TH69|BIG3_ Brefeldin A-inhibited guanine nucleotide-exchange protein 3 OS=Homo sapiens OX=9606 GN=ARFGEF3 PE=1 SV=3;;Q5TH69;;Brefeldin A-inhibited guanine nucleotide-exchange protein 3;;ARFGEF3;;2.6693;;1	Q5TH69	ARFGEF3	Brefeldin A-inhibited guanine nucleotide-exchange protein 3	0	15.8523		0.01					15.8523	16.1294	11.9875		-15.8523
3357;;sp|P53367|ARFP1_ Arfaptin-1 OS=Homo sapiens OX=9606 GN=ARFIP1 PE=1 SV=2;;P53367;P53367-3;;Arfaptin-1;;ARFIP1;;91.73;;1;0	P53367	ARFIP1	Arfaptin-1	17.3644	15.601	2.07722	3.39517	0.00837096	17.4246	17.3644	16.7715	15.601	16.0985	15.2896	0.0573054	1.76348
92;;sp|P53365|ARFP2_ Arfaptin-2 OS=Homo sapiens OX=9606 GN=ARFIP2 PE=1 SV=1;tr|A0A087X1E4|A0A087X1E4_ ADP ribosylation factor interacting protein 2 OS=Homo sapiens OX=9606 GN=ARFIP2 PE=1 SV=1;sp|P53365-2|ARFP2_ Isoform 2 of Arfaptin-2 OS=Homo sa;;P53365;A0A087X1E4;P53365-2;P53365-3;;Arfaptin-2;;ARFIP2;;38.89;;3;3;3;3	P53365	ARFIP2	Arfaptin-2	17.1885	17.8876	0.405525	0.615984	0.393074	17.1885	15.7108	18.6879	18.3936	17.8251	17.8876	0.588953	-0.699035
3895;;sp|Q13795|ARFRP_ ADP-ribosylation factor-related protein 1 OS=Homo sapiens OX=9606 GN=ARFRP1 PE=1 SV=1;sp|Q13795-3|ARFRP_ Isoform 3 of ADP-ribosylation factor-related protein 1 OS=Homo sapiens OX=9606 GN=ARFRP1;sp|Q13795-2|ARFRP_ Isoform 2 o;;Q13795;Q13795-3;Q13795-2;;ADP-ribosylation factor-related protein 1;;ARFRP1;;2.2856;;1;1;1	Q13795	ARFRP1	ADP-ribosylation factor-related protein 1	0	12.8585		0.01							12.8585		-12.8585
5992;;sp|Q9NWB6|ARGL1_ Arginine and glutamate-rich protein 1 OS=Homo sapiens OX=9606 GN=ARGLU1 PE=1 SV=1;sp|Q9NWB6-2|ARGL1_ Isoform 2 of Arginine and glutamate-rich protein 1 OS=Homo sapiens OX=9606 GN=ARGLU1;sp|Q9NWB6-3|ARGL1_ Isoform 3 of Argini;;Q9NWB6;Q9NWB6-2;Q9NWB6-3;;Arginine and glutamate-rich protein 1;;ARGLU1;;10.585;;8;7;6	Q9NWB6	ARGLU1	Arginine and glutamate-rich protein 1	16.7802	17.9368	0.773055	0.448567	0.168634	16.7802	14.3211	17.425	17.9368	18.2671	17.2951	0.353346	-1.1566
3735;;sp|Q07960|RHG01_ Rho GTPase-activating protein 1 OS=Homo sapiens OX=9606 GN=ARHGAP1 PE=1 SV=1;tr|H0YE29|H0YE29_ Rho GTPase activating protein 1 (Fragment) OS=Homo sapiens OX=9606 GN=ARHGAP1 PE=1 SV=1;;Q07960;H0YE29;E9PNR6;;Rho GTPase-activating protein 1;;ARHGAP1;;185.4;;21;15;9	Q07960	ARHGAP1	Rho GTPase-activating protein 1	20.9169	20.2025	1.8821	1.64073	0.0131191	20.9169	20.7178	21.151	20.2025	20.0268	20.4138	0.0768599	0.714334
980;;sp|A1A4S6|RHG10_ Rho GTPase-activating protein 10 OS=Homo sapiens OX=9606 GN=ARHGAP10 PE=1 SV=1;tr|H0Y8W5|H0Y8W5_ Rho GTPase activating protein 10 (Fragment) OS=Homo sapiens OX=9606 GN=ARHGAP10 PE=1 SV=1;;A1A4S6;H0Y8W5;;Rho GTPase-activating protein 10;;ARHGAP10;;5.2276;;4;2	A1A4S6	ARHGAP10	Rho GTPase-activating protein 10	16.1799	14.2907	0.889153	3.70427	0.129076	15.6704	17.0422	16.1799		14.2907		0.302484	1.88919
817;;sp|Q6P4F7|RHGBA_ Rho GTPase-activating protein 11A OS=Homo sapiens OX=9606 GN=ARHGAP11A PE=1 SV=2;tr|H3BR51|H3BR51_ Rho GTPase activating protein 11A OS=Homo sapiens OX=9606 GN=ARHGAP11A PE=1 SV=1;tr|A0A8I5KS94|A0A8I5KS94_ Neuroendocrine pro;;Q6P4F7;H3BR51;A0A8I5KS94;A0A8I5KWH8;Q6P4F7-2;Q6P4F7-3;A0A499FJF3;Q3KRB8;;Rho GTPase-activating protein 11A;Rho GTPase-activating protein 11B;;ARHGAP11A…	Q6P4F7	ARHGAP11A	Rho GTPase-activating protein 11A	17.4383	17.5126	0.0411066	0.949783	0.90969	18.2825	16.8695	17.4383	17.8577	17.0488	17.5126	0.948497	-0.0743295
4159;;sp|Q8IWW6|RHG12_ Rho GTPase-activating protein 12 OS=Homo sapiens OX=9606 GN=ARHGAP12 PE=1 SV=1;sp|Q8IWW6-3|RHG12_ Isoform 3 of Rho GTPase-activating protein 12 OS=Homo sapiens OX=9606 GN=ARHGAP12;sp|Q8IWW6-2|RHG12_ Isoform 2 of Rho GTPase-a;;Q8IWW6;Q8IWW6-3;Q8IWW6-2;Q1RLN5;Q8IWW6-4;H0Y5D8;;Rho GTPase-activating protein 12;;ARHGAP12;;8.7617;;4;4;4;4;4;1	Q8IWW6	ARHGAP12	Rho GTPase-activating protein 12	14.3524	13.4396	0.678152	1.88269	0.209821	13.9786	14.7261		12.1287	13.4396	13.9252	0.403573	0.912795
4369;;sp|Q68EM7|RHG17_ Rho GTPase-activating protein 17 OS=Homo sapiens OX=9606 GN=ARHGAP17 PE=1 SV=1;sp|Q68EM7-2|RHG17_ Isoform 2 of Rho GTPase-activating protein 17 OS=Homo sapiens OX=9606 GN=ARHGAP17;sp|Q68EM7-6|RHG17_ Isoform 6 of Rho GTPase-a;;Q68EM7;Q68EM7-2;Q68EM7-6;Q68EM7-5;Q68EM7-4;C9IZD3;Q68EM7-3;I3L4P6;I3L4P0;I3L1S9;Q17R89;J3KRS3;F5H6L3;E7ERK8;Q17R89-2;Q17R89-3;;Rho GTPase-activating p…	Q68EM7	ARHGAP17	Rho GTPase-activating protein 17	19.8673	17.9249	1.93634	3.84347	0.0115788	19.8673	20.0215	19.6279	17.9249	16.6959	18.3017	0.0708198	1.94241
4760;;sp|Q8N392|RHG18_ Rho GTPase-activating protein 18 OS=Homo sapiens OX=9606 GN=ARHGAP18 PE=1 SV=3;sp|Q8N392-2|RHG18_ Isoform 2 of Rho GTPase-activating protein 18 OS=Homo sapiens OX=9606 GN=ARHGAP18;;Q8N392;Q8N392-2;;Rho GTPase-activating protein 18;;ARHGAP18;;41.875;;12;11	Q8N392	ARHGAP18	Rho GTPase-activating protein 18	18.4632	17.9405	1.46813	1.43661	0.0340308	18.5433	18.3072	18.4632	17.3596	17.9873	17.9405	0.136058	0.522671
1281;;sp|Q8N264|RHG24_ Rho GTPase-activating protein 24 OS=Homo sapiens OX=9606 GN=ARHGAP24 PE=1 SV=2;tr|D6RCP5|D6RCP5_ Rho GTPase activating protein 24 (Fragment) OS=Homo sapiens OX=9606 GN=ARHGAP24 PE=1 SV=1;sp|Q8N264-3|RHG24_ Isoform 3 of Rho G;;Q8N264;D6RCP5;Q8N264-3;Q8N264-2;;Rho GTPase-activating protein 24;;ARHGAP24;;19.667;;2;2;2;2	Q8N264	ARHGAP24	Rho GTPase-activating protein 24	16.9326	18.3552	0.696396	0.373047	0.201189	16.9326	15.3571	18.2699	18.5038	17.7159	18.3552	0.391723	-1.42257
4204;;sp|Q52LW3|RHG29_ Rho GTPase-activating protein 29 OS=Homo sapiens OX=9606 GN=ARHGAP29 PE=1 SV=2;tr|F8VWZ8|F8VWZ8_ Rho GTPase activating protein 29 OS=Homo sapiens OX=9606 GN=ARHGAP29 PE=1 SV=1;;Q52LW3;F8VWZ8;Q52LW3-2;;Rho GTPase-activating protein 29;;ARHGAP29;;135.85;;31;25;4	Q52LW3	ARHGAP29	Rho GTPase-activating protein 29	19.34	18.4993	2.84386	1.79098	0.00143266	19.3593	19.2033	19.34	18.1865	18.5013	18.4993	0.0179284	0.84075
5916;;sp|Q9NRY4|RHG35_ Rho GTPase-activating protein 35 OS=Homo sapiens OX=9606 GN=ARHGAP35 PE=1 SV=3;;Q9NRY4;;Rho GTPase-activating protein 35;;ARHGAP35;;35.615;;14	Q9NRY4	ARHGAP35	Rho GTPase-activating protein 35	17.7031	17.7712	0.250118	0.953911	0.562188	18.1624	17.3232	17.7031	17.8447	17.7712	16.7733	0.726329	-0.0680727
3338;;sp|P52565|GDIR1_ Rho GDP-dissociation inhibitor 1 OS=Homo sapiens OX=9606 GN=ARHGDIA PE=1 SV=3;tr|J3QQX2|J3QQX2_ Rho GDP dissociation inhibitor alpha OS=Homo sapiens OX=9606 GN=ARHGDIA PE=1 SV=1;tr|J3KTF8|J3KTF8_ Rho GDP dissociation inhibit;;P52565;J3QQX2;J3KTF8;J3KRE2;J3KRY1;P52565-2;J3KS60;;Rho GDP-dissociation inhibitor 1;;ARHGDIA;;323.31;;14;11;11;9;8;8;4	P52565	ARHGDIA	Rho GDP-dissociation inhibitor 1	23.0589	22.6565	0.892226	1.32169	0.128166	23.5846	23.0589	22.7607	22.5695	22.7597	22.6565	0.301367	0.402386
1506;;sp|P52566|GDIR2_ Rho GDP-dissociation inhibitor 2 OS=Homo sapiens OX=9606 GN=ARHGDIB PE=1 SV=3;tr|F5H6Q0|F5H6Q0_ Rho GDP dissociation inhibitor beta (Fragment) OS=Homo sapiens OX=9606 GN=ARHGDIB PE=1 SV=1;tr|F5H3P3|F5H3P3_ Rho GDP dissociati;;P52566;F5H6Q0;F5H3P3;;Rho GDP-dissociation inhibitor 2;;ARHGDIB;;4.2185;;1;1;1	P52566	ARHGDIB	Rho GDP-dissociation inhibitor 2	17.6594	15.8588	1.34837	3.48356	0.0448367	18.286	17.4966	17.6594	16.5283		15.1894	0.161083	1.80056
929;;sp|Q92888|ARHG1_ Rho guanine nucleotide exchange factor 1 OS=Homo sapiens OX=9606 GN=ARHGEF1 PE=1 SV=2;sp|Q92888-3|ARHG1_ Isoform 3 of Rho guanine nucleotide exchange factor 1 OS=Homo sapiens OX=9606 GN=ARHGEF1;tr|M0QZR4|M0QZR4_ Rho guanine ;;Q92888;Q92888-3;M0QZR4;A0A8V8TMH9;Q92888-2;Q92888-4;M0QYC1;A0A8V8TMG9;M0R2C7;M0QYS3;M0QZH8;M0R3H5;;Rho guanine nucleotide exchange factor 1;;ARHGEF1;;1…	Q92888	ARHGEF1	Rho guanine nucleotide exchange factor 1	15.6893	17.423	0.914636	0.300671	0.121721	15.3831	17.4215	15.6893	18.0883	17.423	17.0908	0.291498	-1.73374
1658;;sp|O15013|ARHGA_ Rho guanine nucleotide exchange factor 10 OS=Homo sapiens OX=9606 GN=ARHGEF10 PE=1 SV=4;tr|H0YAN8|H0YAN8_ Rho guanine nucleotide exchange factor 10 (Fragment) OS=Homo sapiens OX=9606 GN=ARHGEF10 PE=1 SV=1;sp|O15013-7|ARHGA_ ;;O15013;H0YAN8;O15013-7;O15013-4;O15013-5;O15013-6;E9PB39;A0A384DVK7;Q9HCE6-5;;Rho guanine nucleotide exchange factor 10;;ARHGEF10;;82.653;;18;18;18;18…	O15013	ARHGEF10	Rho guanine nucleotide exchange factor 10	19.2822	19.5228	0.492171	0.846352	0.32198	18.0813	19.2822	19.5024	19.587	19.2841	19.5228	0.519043	-0.24067
2059;;sp|O15085|ARHGB_ Rho guanine nucleotide exchange factor 11 OS=Homo sapiens OX=9606 GN=ARHGEF11 PE=1 SV=1;sp|O15085-2|ARHGB_ Isoform 2 of Rho guanine nucleotide exchange factor 11 OS=Homo sapiens OX=9606 GN=ARHGEF11;;O15085;O15085-2;;Rho guanine nucleotide exchange factor 11;;ARHGEF11;;11.539;;5;5	O15085	ARHGEF11	Rho guanine nucleotide exchange factor 11	14.8759	14.5952	0.125042	1.21482	0.749821	14.6613	14.8759	14.9992	14.5952	16.1186	14.3904	0.85732	0.280742
6577;;tr|E9PMR6|E9PMR6_ Rho guanine nucleotide exchange factor 12 OS=Homo sapiens OX=9606 GN=ARHGEF12 PE=1 SV=1;sp|Q9NZN5-2|ARHGC_ Isoform 2 of Rho guanine nucleotide exchange factor 12 OS=Homo sapiens OX=9606 GN=ARHGEF12;sp|Q9NZN5|ARHGC_ Rho guan;;REV__E9PMR6;REV__Q9NZN5-2;REV__Q9NZN5;;;;;;2.9965;;1;1;1	E9PMR6	ARHGEF12	Rho guanine nucleotide exchange factor 12	17.7832	0		100				17.7832					17.7832
6077;;sp|Q9NZN5|ARHGC_ Rho guanine nucleotide exchange factor 12 OS=Homo sapiens OX=9606 GN=ARHGEF12 PE=1 SV=1;sp|Q9NZN5-2|ARHGC_ Isoform 2 of Rho guanine nucleotide exchange factor 12 OS=Homo sapiens OX=9606 GN=ARHGEF12;tr|E9PMR6|E9PMR6_ Rho guan;;Q9NZN5;Q9NZN5-2;E9PMR6;;Rho guanine nucleotide exchange factor 12;;ARHGEF12;;17.236;;9;9;8	Q9NZN5	ARHGEF12	Rho guanine nucleotide exchange factor 12	16.6928	16.2094	0.318691	1.39799	0.480075	15.6653	17.845	16.6928	16.0888	16.4185	16.2094	0.661636	0.483355
5310;;sp|Q96PE2|ARHGH_ Rho guanine nucleotide exchange factor 17 OS=Homo sapiens OX=9606 GN=ARHGEF17 PE=1 SV=1;tr|A0A2R8Y4D7|A0A2R8Y4D7_ Rho guanine nucleotide exchange factor 17 OS=Homo sapiens OX=9606 GN=ARHGEF17 PE=1 SV=1;;Q96PE2;A0A2R8Y4D7;;Rho guanine nucleotide exchange factor 17;;ARHGEF17;;4.8522;;2;1	Q96PE2	ARHGEF17	Rho guanine nucleotide exchange factor 17	15.9472	16.4691	0.207642	0.696463	0.619952	15.9472	13.8814	17.3944	16.6259		16.3123	0.767822	-0.52188
4503;;sp|Q6ZSZ5|ARHGI_ Rho guanine nucleotide exchange factor 18 OS=Homo sapiens OX=9606 GN=ARHGEF18 PE=1 SV=4;sp|Q6ZSZ5-6|ARHGI_ Isoform 3 of Rho guanine nucleotide exchange factor 18 OS=Homo sapiens OX=9606 GN=ARHGEF18;sp|Q6ZSZ5-5|ARHGI_ Isoform;;Q6ZSZ5;Q6ZSZ5-6;Q6ZSZ5-5;A0A804CAZ4;A0A590UK10;A0A3B3IPE9;A0A087WZG4;Q6ZSZ5-2;Q6ZSZ5-1;M0QZS0;A0A5F9ZHI8;;Rho guanine nucleotide exchange factor 18;;A…	Q6ZSZ5	ARHGEF18	Rho guanine nucleotide exchange factor 18	15.3104	17.3164	0.872644	0.248974	0.134078	14.8079	17.4469	15.3104	18.103	17.0372	17.3164	0.309734	-2.00593
552;;sp|Q92974|ARHG2_ Rho guanine nucleotide exchange factor 2 OS=Homo sapiens OX=9606 GN=ARHGEF2 PE=1 SV=4;sp|Q92974-2|ARHG2_ Isoform 2 of Rho guanine nucleotide exchange factor 2 OS=Homo sapiens OX=9606 GN=ARHGEF2;tr|A0A8Q3SIN5|A0A8Q3SIN5_ Rho ;;Q92974;Q92974-2;A0A8Q3SIN5;V9GYM8;A0A5F9ZI21;Q92974-3;V9GYF0;V9GZ14;V9GYF5;V9GYG5;V9GZ58;;Rho guanine nucleotide exchange factor 2;;ARHGEF2;;323.31;;36…	Q92974	ARHGEF2	Rho guanine nucleotide exchange factor 2	20.1921	20.9565	3.10976	0.588707	0.000776683	20.2355	20.1921	20.1523	20.7687	20.9565	21.0162	0.0118819	-0.76438
5162;;sp|Q96DR7|ARHGQ_ Rho guanine nucleotide exchange factor 26 OS=Homo sapiens OX=9606 GN=ARHGEF26 PE=1 SV=4;sp|Q96DR7-4|ARHGQ_ Isoform 3 of Rho guanine nucleotide exchange factor 26 OS=Homo sapiens OX=9606 GN=ARHGEF26;;Q96DR7;Q96DR7-4;;Rho guanine nucleotide exchange factor 26;;ARHGEF26;;2.4583;;1;1	Q96DR7	ARHGEF26	Rho guanine nucleotide exchange factor 26	14.8922	16.832	1.43693	0.260663	0.0365652		14.8922		16.6947	17.3625	16.832	0.141693	-1.93974
4752;;sp|Q8N1W1|ARG28_ Rho guanine nucleotide exchange factor 28 OS=Homo sapiens OX=9606 GN=ARHGEF28 PE=1 SV=3;sp|Q8N1W1-4|ARG28_ Isoform 4 of Rho guanine nucleotide exchange factor 28 OS=Homo sapiens OX=9606 GN=ARHGEF28;sp|Q8N1W1-3|ARG28_ Isoform;;Q8N1W1;Q8N1W1-4;Q8N1W1-3;Q8N1W1-6;Q8N1W1-5;D6RGZ3;Q8N1W1-2;;Rho guanine nucleotide exchange factor 28;;ARHGEF28;;9.4979;;4;4;4;4;3;2;1	Q8N1W1	ARHGEF28	Rho guanine nucleotide exchange factor 28	15.5251	0		100		15.1881	17.2881	15.5251					15.5251
4935;;sp|Q8TER5|ARH40_ Rho guanine nucleotide exchange factor 40 OS=Homo sapiens OX=9606 GN=ARHGEF40 PE=1 SV=3;sp|Q8TER5-4|ARH40_ Isoform 4 of Rho guanine nucleotide exchange factor 40 OS=Homo sapiens OX=9606 GN=ARHGEF40;sp|Q8TER5-3|ARH40_ Isoform;;Q8TER5;Q8TER5-4;Q8TER5-3;Q8TER5-2;;Rho guanine nucleotide exchange factor 40;;ARHGEF40;;15.654;;5;5;5;4	Q8TER5	ARHGEF40	Rho guanine nucleotide exchange factor 40	18.2967	19.0121	0.422505	0.609037	0.378003	18.2967	18.9359	15.4034	17.9814	19.0121	19.0325	0.574069	-0.715398
4015;;sp|Q15052|ARHG6_ Rho guanine nucleotide exchange factor 6 OS=Homo sapiens OX=9606 GN=ARHGEF6 PE=1 SV=2;sp|Q15052-2|ARHG6_ Isoform 2 of Rho guanine nucleotide exchange factor 6 OS=Homo sapiens OX=9606 GN=ARHGEF6;;Q15052;Q15052-2;;Rho guanine nucleotide exchange factor 6;;ARHGEF6;;33.657;;5;5	Q15052	ARHGEF6	Rho guanine nucleotide exchange factor 6	16.4095	16.3218	0.39208	1.06267	0.405434	16.6695	16.4095	16.3127	16.5784	16.3218	15.7355	0.600285	0.0877001
422;;sp|Q14155-5|ARHG7_ Isoform 5 of Rho guanine nucleotide exchange factor 7 OS=Homo sapiens OX=9606 GN=ARHGEF7;tr|A0A8V8TQ72|A0A8V8TQ72_ Rho guanine nucleotide exchange factor (GEF) 7, isoform CRA_f OS=Homo sapiens OX=9606 GN=ARHGEF7 PE=1 SV=1;tr|B1;;Q14155-5;A0A8V8TQ72;B1ALK7;A0A2R8YG42;Q14155-1;Q14155;Q14155-6;Q14155-2;Q14155-3;E7EUY6;E9PDQ5;F6SJA5;B1ANY6;E7EU80;C9JDI6;E7ENL8;C9JAD7;;Rho guan…	Q14155-5	ARHGEF7	Isoform 5 of Rho guanine nucleotide exchange factor 7	19.6012	19.3633	1.36151	1.17933	0.0435001	19.4571	19.6012	19.7106	19.3633	19.2199	19.3925	0.158428	0.237964
168;;tr|A0A0A6YYB3|A0A0A6YYB3_ Rho guanine nucleotide exchange factor 9 OS=Homo sapiens OX=9606 GN=ARHGEF9 PE=1 SV=1;sp|Q96N96-6|SPT13_ Isoform 6 of Spermatogenesis-associated protein 13 OS=Homo sapiens OX=9606 GN=SPATA13;tr|A0A5F9ZGZ3|A0A5F9ZGZ3_HUMA;;A0A0A6YYB3;Q96N96-6;A0A5F9ZGZ3;A0A0A0MRY4;A0A0A6YYF8;J3KQJ8;A0A1B0GWI5;A0A5F9ZHY9;A0A1B0GV84;B1AMR3;E9PFR9;B1AMR4;A0A1B0GTF0;Q96N96;A0A1B0GVC4;A0A…	A0A0A6YYB3	ARHGEF9	Rho guanine nucleotide exchange factor 9	16.3909	16.0864	0.769918	1.23496	0.169856	16.3909	16.3826	17.5564	16.3946	15.2951	16.0864	0.354294	0.304465
2003;;sp|O14497|ARI1A_ AT-rich interactive domain-containing protein 1A OS=Homo sapiens OX=9606 GN=ARID1A PE=1 SV=3;sp|O14497-2|ARI1A_ Isoform 2 of AT-rich interactive domain-containing protein 1A OS=Homo sapiens OX=9606 GN=ARID1A;tr|H0Y488|H0Y488_HUMA;;O14497;O14497-2;H0Y488;A0A1B0GTU5;O14497-3;A0A1B0GV63;H0YEW5;H0Y3S9;A0A1B0GTI6;;AT-rich interactive domain-containing protein 1A;;ARID1A;;104.93;…	O14497	ARID1A	AT-rich interactive domain-containing protein 1A	17.1259	17.1346	0.102377	0.993954	0.789992	17.5396	16.333	17.1259	17.1346	17.2465	16.93	0.880004	-0.00874942
488;;sp|Q8NFD5|ARI1B_ AT-rich interactive domain-containing protein 1B OS=Homo sapiens OX=9606 GN=ARID1B PE=1 SV=3;sp|Q8NFD5-3|ARI1B_ Isoform 3 of AT-rich interactive domain-containing protein 1B OS=Homo sapiens OX=9606 GN=ARID1B;tr|A0A3F2YNW7|A0A3F2Y;;Q8NFD5;Q8NFD5-3;A0A3F2YNW7;A0A6Q8NVI4;Q8NFD5-1;Q8NFD5-2;A0A1B0GWJ2;A0A8J9GB59;A0A1B0GTJ8;A0A1B0GVK1;H0Y7H8;H0Y2R3;A0A1B0GVH0;A0A6I8PTU7;;AT-rich i…	Q8NFD5	ARID1B	AT-rich interactive domain-containing protein 1B	14.2943	15.503	0.270038	0.432632	0.536985	14.2943			16.2871		14.719	0.705716	-1.20879
4360;;sp|Q68CP9|ARID2_ AT-rich interactive domain-containing protein 2 OS=Homo sapiens OX=9606 GN=ARID2 PE=1 SV=2;sp|Q68CP9-3|ARID2_ Isoform 2 of AT-rich interactive domain-containing protein 2 OS=Homo sapiens OX=9606 GN=ARID2;tr|F8WCU9|F8WCU9_ AT;;Q68CP9;Q68CP9-3;F8WCU9;F8W108;A0A8V8TP93;F8VWP4;;AT-rich interactive domain-containing protein 2;;ARID2;;6.0388;;5;5;4;3;1;1	Q68CP9	ARID2	AT-rich interactive domain-containing protein 2	15.519	16.6004	0.753694	0.472589	0.176322	15.2426	15.519	15.9223	16.6004	15.4999	17.0656	0.361246	-1.08134
6463;;sp|Q9Y4X5|ARI1_ E3 ubiquitin-protein ligase ARIH1 OS=Homo sapiens OX=9606 GN=ARIH1 PE=1 SV=2;tr|H3BNB9|H3BNB9_ Ariadne RBR E3 ubiquitin protein ligase 1 (Fragment) OS=Homo sapiens OX=9606 GN=ARIH1 PE=1 SV=1;;Q9Y4X5;H3BNB9;H3BSK4;A0A087WT96;;E3 ubiquitin-protein ligase ARIH1;;ARIH1;;9.664;;5;3;2;1	Q9Y4X5	ARIH1	E3 ubiquitin-protein ligase ARIH1	16.7524	16.9366	0.292048	0.880102	0.510449	16.7524	17.727	13.6571	16.8307	17.0281	16.9366	0.685676	-0.184257
2423;;sp|O95376|ARI2_ E3 ubiquitin-protein ligase ARIH2 OS=Homo sapiens OX=9606 GN=ARIH2 PE=1 SV=1;;O95376;;E3 ubiquitin-protein ligase ARIH2;;ARIH2;;2.3795;;2	O95376	ARIH2	E3 ubiquitin-protein ligase ARIH2	14.7357	14.585	0.0831343	1.11009	0.825782	15.0746	14.7357	13.499		14.6316	14.5385	0.900788	0.150681
5114;;sp|Q96B23|CR025_ Protein C18orf25 OS=Homo sapiens OX=9606 GN=C18orf25 PE=1 SV=3;sp|Q96B23-2|CR025_ Isoform 2 of Protein C18orf25 OS=Homo sapiens OX=9606 GN=C18orf25;tr|K7EQH1|K7EQH1_ Chromosome 18 open reading frame 25 (Fragment) OS=Homo sap;;Q96B23;Q96B23-2;K7EQH1;A0A087WVF1;;Uncharacterized protein C18orf25;;C18orf25;;10.799;;4;4;2;2	Q96B23	ARK2N	Protein ARK2N	17.9377	17.2676	0.483664	1.59117	0.328349	18.1571	17.9377	17.3808	17.0794	17.2676	17.9537	0.524102	0.670084
3128;;sp|P40616|ARL1_ ADP-ribosylation factor-like protein 1 OS=Homo sapiens OX=9606 GN=ARL1 PE=1 SV=1;sp|P40616-2|ARL1_ Isoform 2 of ADP-ribosylation factor-like protein 1 OS=Homo sapiens OX=9606 GN=ARL1;tr|B4DZG7|B4DZG7_ ADP ribosylation factor ;;P40616;P40616-2;B4DZG7;F8VYN9;F8VP99;F8W1Z8;F8VP63;;ADP-ribosylation factor-like protein 1;;ARL1;;79.53;;8;8;7;7;1;1;1	P40616	ARL1	ADP-ribosylation factor-like protein 1	21.8265	21.6989	0.213223	1.09247	0.612036	21.8265	21.6594	22.0237	21.9741	21.6989	21.5766	0.762939	0.127599
3083;;sp|P36404|ARL2_ ADP-ribosylation factor-like protein 2 OS=Homo sapiens OX=9606 GN=ARL2 PE=1 SV=4;tr|V9GYD0|V9GYD0_ ARL2-SNX15 readthrough (NMD candidate) OS=Homo sapiens OX=9606 GN=ARL2-SNX15 PE=3 SV=1;sp|P36404-2|ARL2_ Isoform 2 of ADP-ribo;;P36404;V9GYD0;P36404-2;;ADP-ribosylation factor-like protein 2;;ARL2;ARL2-SNX15;;12.244;;2;1;1	P36404	ARL2	ADP-ribosylation factor-like protein 2	16.7028	17.216	1.29544	0.70067	0.0506482	16.8026	16.33	16.7028	16.9166	17.216	17.4469	0.173647	-0.513193
1748;;sp|Q9Y2Y0|AR2BP_ ADP-ribosylation factor-like protein 2-binding protein OS=Homo sapiens OX=9606 GN=ARL2BP PE=1 SV=1;tr|H3BU49|H3BU49_ ADP-ribosylation factor-like protein 2-binding protein OS=Homo sapiens OX=9606 GN=ARL2BP PE=1 SV=1;sp|Q9Y2Y0-2|A;;Q9Y2Y0;H3BU49;Q9Y2Y0-2;;ADP-ribosylation factor-like protein 2-binding protein;;ARL2BP;;13.025;;2;2;2	Q9Y2Y0	ARL2BP	ADP-ribosylation factor-like protein 2-binding protein	15.6215	17.5575	0.71946	0.261334	0.190783	14.991		16.2519	15.9573	17.5575	17.7442	0.380048	-1.93603
3084;;sp|P36405|ARL3_ ADP-ribosylation factor-like protein 3 OS=Homo sapiens OX=9606 GN=ARL3 PE=1 SV=2;;P36405;;ADP-ribosylation factor-like protein 3;;ARL3;;135.8;;12	P36405	ARL3	ADP-ribosylation factor-like protein 3	18.8118	17.961	1.18242	1.80353	0.065702	18.8118	18.6365	19.0719	18.5596	17.504	17.961	0.201245	0.850821
5645;;sp|Q9H0F7|ARL6_ ADP-ribosylation factor-like protein 6 OS=Homo sapiens OX=9606 GN=ARL6 PE=1 SV=1;tr|C9IZ13|C9IZ13_ ADP-ribosylation factor-like protein 6 (Fragment) OS=Homo sapiens OX=9606 GN=ARL6 PE=1 SV=1;sp|Q9H0F7-2|ARL6_ Isoform 2 of ADP;;Q9H0F7;C9IZ13;Q9H0F7-2;;ADP-ribosylation factor-like protein 6;;ARL6;;3.5013;;2;1;1	Q9H0F7	ARL6	ADP-ribosylation factor-like protein 6	15.0227	15.7082	0.171001	0.621757	0.674526	16.3291	15.0227	12.3831		15.7082		0.80632	-0.685577
790;;sp|Q66PJ3|AR6P4_ ADP-ribosylation factor-like protein 6-interacting protein 4 OS=Homo sapiens OX=9606 GN=ARL6IP4 PE=1 SV=3;tr|A0A8C8KBE9|A0A8C8KBE9_ ADP-ribosylation factor-like protein 6-interacting protein 4 OS=Homo sapiens OX=9606 GN=ARL6IP4 P;;Q66PJ3;A0A8C8KBE9;Q66PJ3-1;Q66PJ3-2;Q66PJ3-7;Q66PJ3-3;F5GYV5;H7BZV4;A0A0C4DG62;F8WCT1;Q66PJ3-10;Q66PJ3-9;Q66PJ3-4;F8WEP2;A0A0C4DH18;Q66PJ3-5;;ADP-…	Q66PJ3	ARL6IP4	ADP-ribosylation factor-like protein 6-interacting protein 4	17.0401	17.3215	0.301759	0.822822	0.499161	17.6132	16.4131	17.0401	17.3215	17.379	17.1524	0.676907	-0.281348
2338;;sp|O75915|PRAF3_ PRA1 family protein 3 OS=Homo sapiens OX=9606 GN=ARL6IP5 PE=1 SV=1;tr|F8WF90|F8WF90_ PRA1 family protein OS=Homo sapiens OX=9606 GN=ARL6IP5 PE=1 SV=1;tr|C9JQU6|C9JQU6_ PRA1 family protein OS=Homo sapiens OX=9606 GN=ARL6IP5 P;;O75915;F8WF90;C9JQU6;F8WF33;;PRA1 family protein 3;;ARL6IP5;;130.41;;4;2;2;2	O75915	ARL6IP5	PRA1 family protein 3	18.3414	19.3572	0.558454	0.494535	0.276405	19.5982	16.0777	18.3414	19.0904	19.3572	19.4858	0.473662	-1.01585
804;;sp|Q8N6S5|AR6P6_ ADP-ribosylation factor-like protein 6-interacting protein 6 OS=Homo sapiens OX=9606 GN=ARL6IP6 PE=1 SV=1;tr|H7C0H7|H7C0H7_ ADP ribosylation factor like GTPase 6 interacting protein 6 OS=Homo sapiens OX=9606 GN=ARL6IP6 PE=1 SV=2;;;Q8N6S5;H7C0H7;A0A8I5KRB3;A0A8I5KQY4;A0A8I5KYK3;A0A8I5KQ30;A0A8I5KU55;H7C192;;ADP-ribosylation factor-like protein 6-interacting protein 6;;ARL6IP6…	Q8N6S5	ARL6IP6	ADP-ribosylation factor-like protein 6-interacting protein 6	17.5811	18.1622	0.0164608	0.668462	0.962807	16.4	17.5811	17.8984	18.1622	19.0398	14.4578	0.977891	-0.581082
5120;;sp|Q96BM9|ARL8A_ ADP-ribosylation factor-like protein 8A OS=Homo sapiens OX=9606 GN=ARL8A PE=1 SV=1;;Q96BM9;A0A087X2J2;;ADP-ribosylation factor-like protein 8A;;ARL8A;;-2;;2;1	Q96BM9	ARL8A	ADP-ribosylation factor-like protein 8A	14.7817	15.0107	0.0285459	0.853183	0.936384	16.967		12.5963	13.7141		16.3074	0.963596	-0.229073
5974;;sp|Q9NVJ2|ARL8B_ ADP-ribosylation factor-like protein 8B OS=Homo sapiens OX=9606 GN=ARL8B PE=1 SV=1;;Q9NVJ2;Q9NVJ2-2;;ADP-ribosylation factor-like protein 8B;;ARL8B;;161.1;;3;2	Q9NVJ2	ARL8B	ADP-ribosylation factor-like protein 8B	17.3706	15.3649	0.70776	4.0157	0.195993	17.3706	15.9775	18.5344	16.2592	14.4707		0.38661	2.00565
5982;;sp|Q9NVT9|ARMC1_ Armadillo repeat-containing protein 1 OS=Homo sapiens OX=9606 GN=ARMC1 PE=1 SV=1;tr|E5RJ86|E5RJ86_ Armadillo repeat-containing protein 1 (Fragment) OS=Homo sapiens OX=9606 GN=ARMC1 PE=1 SV=1;;Q9NVT9;E5RJ86;Q9NVT9-2;;Armadillo repeat-containing protein 1;;ARMC1;;137.7;;2;1;1	Q9NVT9	ARMC1	Armadillo repeat-containing protein 1	14.5116	15.3322	0.296267	0.566218	0.505514	15.9525	13.2358	14.5116	15.417	15.2474		0.682007	-0.820571
4754;;sp|Q8N2F6|ARM10_ Armadillo repeat-containing protein 10 OS=Homo sapiens OX=9606 GN=ARMC10 PE=1 SV=1;sp|Q8N2F6-3|ARM10_ Isoform 3 of Armadillo repeat-containing protein 10 OS=Homo sapiens OX=9606 GN=ARMC10;tr|H7BXQ8|H7BXQ8_ Armadillo repeat c;;Q8N2F6;Q8N2F6-3;H7BXQ8;C9J5N7;A0A0J9YWR7;H7C2M7;A0A0J9YXE4;;Armadillo repeat-containing protein 10;;ARMC10;;22.498;;1;1;1;1;0;0;0	Q8N2F6	ARMC10	Armadillo repeat-containing protein 10	0	15.2568	5	0.01	0				15.2529	15.2608		0	-15.2568
1828;;sp|Q96C12|ARMC5_ Armadillo repeat-containing protein 5 OS=Homo sapiens OX=9606 GN=ARMC5 PE=1 SV=2;tr|J3KQ26|J3KQ26_ Armadillo repeat containing 5 OS=Homo sapiens OX=9606 GN=ARMC5 PE=1 SV=1;sp|Q96C12-4|ARMC5_ Isoform 4 of Armadillo repeat-con;;Q96C12;J3KQ26;Q96C12-4;Q96C12-3;Q96C12-2;;Armadillo repeat-containing protein 5;;ARMC5;;19.249;;3;3;3;2;2	Q96C12	ARMC5	Armadillo repeat-containing protein 5	21.0146	21.7414	0.468764	0.604257	0.33981		20.6519	21.3772	21.7414	20.9628	21.9285	0.536375	-0.726765
4411;;sp|Q6NXE6|ARMC6_ Armadillo repeat-containing protein 6 OS=Homo sapiens OX=9606 GN=ARMC6 PE=1 SV=2;sp|Q6NXE6-2|ARMC6_ Isoform 2 of Armadillo repeat-containing protein 6 OS=Homo sapiens OX=9606 GN=ARMC6;tr|B4E1N1|B4E1N1_ Armadillo repeat conta;;Q6NXE6;Q6NXE6-2;B4E1N1;F5H052;H0YH65;F5H2X2;F5H2K4;F5GWV0;F5H4P3;F5H3X1;H0YGL0;H0YGQ5;;Armadillo repeat-containing protein 6;;ARMC6;;34.169;;5;5;3;2;2…	Q6NXE6	ARMC6	Armadillo repeat-containing protein 6	20.6818	20.3606	0.0176012	1.24942	0.960282	20.6818	21.3203	19.9154	20.3606	21.4054	20.0601	0.976672	0.321264
4674;;sp|Q8IUR7|ARMC8_ Armadillo repeat-containing protein 8 OS=Homo sapiens OX=9606 GN=ARMC8 PE=1 SV=2;sp|Q8IUR7-3|ARMC8_ Isoform 3 of Armadillo repeat-containing protein 8 OS=Homo sapiens OX=9606 GN=ARMC8;sp|Q8IUR7-2|ARMC8_ Isoform 2 of Armadill;;Q8IUR7;Q8IUR7-3;Q8IUR7-2;B7Z637;Q8IUR7-7;Q8IUR7-6;G5E9V7;G5E9V6;Q8IUR7-8;C9J8P8;C9JAA7;C9JBY2;H7C5B7;H7C5H2;;Armadillo repeat-containing protein 8;;AR…	Q8IUR7	ARMC8	Armadillo repeat-containing protein 8	17.9904	19.5677	0.995657	0.335114	0.101005	16.7362	17.9904	19.2671	19.4693	19.6183	19.5677	0.261793	-1.57728
352;;sp|Q7Z3E5|ARMC9_ LisH domain-containing protein ARMC9 OS=Homo sapiens OX=9606 GN=ARMC9 PE=1 SV=3;tr|A0A804HJI1|A0A804HJI1_ LisH domain-containing protein ARMC9 OS=Homo sapiens OX=9606 GN=ARMC9 PE=1 SV=1;tr|A0A804HHZ1|A0A804HHZ1_ LisH domain-;;Q7Z3E5;A0A804HJI1;A0A804HHZ1;A0A804HJ52;A0A2Q3DP09;A0A804HIH2;A0A804HIU9;A0A804HK42;H7BZY2;A0A804HI20;A0A804HK85;A0A804HL13;Q7Z3E5-2;A0A804HJ95;C9JW07;…	Q7Z3E5	ARMC9	LisH domain-containing protein ARMC9	20.154	17.7548	2.21584	5.27513	0.00608363	19.1516	20.1799	20.154	18.0223	17.2606	17.7548	0.0469922	2.39921
6114;;sp|Q9P291|ARMX1_ Armadillo repeat-containing X-linked protein 1 OS=Homo sapiens OX=9606 GN=ARMCX1 PE=1 SV=1;;Q9P291;;Armadillo repeat-containing X-linked protein 1;;ARMCX1;;5.8849;;2	Q9P291	ARMCX1	Armadillo repeat-containing X-linked protein 1	16.1299	15.9978	0.0753382	1.09589	0.84074	16.1299				15.6993	16.2963	0.908644	0.132098
4538;;sp|Q7L311|ARMX2_ Armadillo repeat-containing X-linked protein 2 OS=Homo sapiens OX=9606 GN=ARMCX2 PE=2 SV=1;;Q7L311;Q5H9E0;Q5H9E1;;Armadillo repeat-containing X-linked protein 2;;ARMCX2;;14.14;;7;1;1	Q7L311	ARMCX2	Armadillo repeat-containing X-linked protein 2	17.8996	17.4282	0.0863153	1.38648	0.819756	18.6461	17.8996	17.024	18.3214	17.4282	17.4139	0.896946	0.471429
6178;;sp|Q9UH62|ARMX3_ Armadillo repeat-containing X-linked protein 3 OS=Homo sapiens OX=9606 GN=ARMCX3 PE=1 SV=1;;Q9UH62;H3BV87;H3BM63;;Armadillo repeat-containing X-linked protein 3;;ARMCX3;;26.827;;7;2;1	Q9UH62	ARMCX3	Armadillo repeat-containing X-linked protein 3	17.7179	17.9477	0.160411	0.852735	0.691177	16.2124	17.7179	18.7425	17.9477	18.0085	17.668	0.818706	-0.22983
4240;;sp|Q5H9R4|ARMX4_ Armadillo repeat-containing X-linked protein 4 OS=Homo sapiens OX=9606 GN=ARMCX4 PE=1 SV=3;;Q5H9R4;;Armadillo repeat-containing X-linked protein 4;;ARMCX4;;2.6292;;1	Q5H9R4	ARMCX4	Armadillo repeat-containing X-linked protein 4	0	16.8861	5	0.01	0				16.9331	16.8119	16.8861	0	-16.8861
4299;;sp|Q5T2E6|ARMD3_ Armadillo-like helical domain-containing protein 3 OS=Homo sapiens OX=9606 GN=ARMH3 PE=1 SV=1;tr|Q5T2E7|Q5T2E7_ Armadillo like helical domain containing 3 OS=Homo sapiens OX=9606 GN=ARMH3 PE=1 SV=1;;Q5T2E6;Q5T2E7;;UPF0668 protein C10orf76;;C10orf76;;54.662;;3;2	Q5T2E6	ARMH3	Armadillo-like helical domain-containing protein 3	16.0681	17.6068	0.472632	0.344191	0.336797	16.0681	18.24	14.8264	17.6068	16.801	18.2756	0.533258	-1.53872
5772;;sp|Q9H993|ARMT1_ Damage-control phosphatase ARMT1 OS=Homo sapiens OX=9606 GN=ARMT1 PE=1 SV=1;tr|F5GZY1|F5GZY1_ Sugar phosphate phosphatase OS=Homo sapiens OX=9606 GN=ARMT1 PE=1 SV=1;;Q9H993;F5GZY1;;Protein-glutamate O-methyltransferase;;ARMT1;;77.209;;12;6	Q9H993	ARMT1	Damage-control phosphatase ARMT1	21.6884	20.6005	1.24604	2.12561	0.056749	21.6884	21.8407	21.6333	19.8295	20.6005	21.3048	0.184937	1.08787
2944;;sp|P27540|ARNT_ Aryl hydrocarbon receptor nuclear translocator OS=Homo sapiens OX=9606 GN=ARNT PE=1 SV=1;sp|P27540-2|ARNT_ Isoform 2 of Aryl hydrocarbon receptor nuclear translocator OS=Homo sapiens OX=9606 GN=ARNT;sp|P27540-3|ARNT_ Isoform ;;P27540;P27540-2;P27540-3;P27540-4;A6NGV6;;Aryl hydrocarbon receptor nuclear translocator;;ARNT;;11.861;;3;3;3;3;1	P27540	ARNT	Aryl hydrocarbon receptor nuclear translocator	15.8713	15.1718	0.950075	1.62389	0.112182	15.6285	16.114			15.0894	15.2543	0.27788	0.699458
5037;;sp|Q92747|ARC1A_ Actin-related protein 2/3 complex subunit 1A OS=Homo sapiens OX=9606 GN=ARPC1A PE=1 SV=2;sp|Q92747-2|ARC1A_ Isoform 2 of Actin-related protein 2/3 complex subunit 1A OS=Homo sapiens OX=9606 GN=ARPC1A;;Q92747;Q92747-2;;Actin-related protein 2/3 complex subunit 1A;;ARPC1A;;2.5029;;2;1	Q92747	ARPC1A	Actin-related protein 2/3 complex subunit 1A	16.555	15.9108	0.776696	1.56283	0.167226	16.4808	17.1893	16.555	14.6255	15.9108	16.5775	0.351473	0.644157
2065;;sp|O15143|ARC1B_ Actin-related protein 2/3 complex subunit 1B OS=Homo sapiens OX=9606 GN=ARPC1B PE=1 SV=3;tr|C9JEY1|C9JEY1_ Actin related protein 2/3 complex subunit 1B (Fragment) OS=Homo sapiens OX=9606 GN=ARPC1B PE=1 SV=2;tr|C9K057|C9K057_;;O15143;C9JEY1;C9K057;C9JBJ7;F8VXW2;C9JTT6;C9JM51;;Actin-related protein 2/3 complex subunit 1B;;ARPC1B;;83.738;;5;2;2;2;2;2;2	O15143	ARPC1B	Actin-related protein 2/3 complex subunit 1B	20.1272	19.2932	0.947478	1.78263	0.112855	20.3894	19.6801	20.1272	19.8207	19.2932	18.61	0.278664	0.834011
2066;;sp|O15144|ARPC2_ Actin-related protein 2/3 complex subunit 2 OS=Homo sapiens OX=9606 GN=ARPC2 PE=1 SV=1;;O15144;H7C3F9;C9JTV5;G5E9J0;G5E9S7;;Actin-related protein 2/3 complex subunit 2;;ARPC2;;178.44;;21;8;5;5;2	O15144	ARPC2	Actin-related protein 2/3 complex subunit 2	21.5968	21.8588	0.524983	0.833907	0.29855	21.4729	21.5968	22.0273	22.0477	21.8378	21.8588	0.495124	-0.262041
2067;;sp|O15145|ARPC3_ Actin-related protein 2/3 complex subunit 3 OS=Homo sapiens OX=9606 GN=ARPC3 PE=1 SV=3;;O15145;C9JZD1;F8VR50;;Actin-related protein 2/3 complex subunit 3;;ARPC3;;103.86;;11;5;4	O15145	ARPC3	Actin-related protein 2/3 complex subunit 3	21.3563	20.5211	1.29985	1.78409	0.0501362	21.3563	21.6536	20.8048	20.5211	20.5195	20.6657	0.172459	0.835189
1573;;sp|P59998|ARPC4_ Actin-related protein 2/3 complex subunit 4 OS=Homo sapiens OX=9606 GN=ARPC4 PE=1 SV=3;tr|F8WCF6|F8WCF6_ Actin-related protein 2/3 complex subunit 4 OS=Homo sapiens OX=9606 GN=ARPC4-TTLL3 PE=3 SV=1;sp|P59998-3|ARPC4_ Isoform;;P59998;F8WCF6;P59998-3;F8WDD7;H7C0A3;A0A0A6YYG9;P59998-2;R4GN08;P59998-4;F8WE39;F8WDW3;;Actin-related protein 2/3 complex subunit 4;;ARPC4;ARPC4-TTLL3…	P59998	ARPC4	Actin-related protein 2/3 complex subunit 4	21.4301	21.0102	1.31344	1.33777	0.0485918	21.4301	21.2071	21.5283	21.0102	21.083	20.6182	0.168536	0.419828
2094;;sp|O15511|ARPC5_ Actin-related protein 2/3 complex subunit 5 OS=Homo sapiens OX=9606 GN=ARPC5 PE=1 SV=3;tr|B1ALC0|B1ALC0_ Actin-related protein 2/3 complex subunit 5 OS=Homo sapiens OX=9606 GN=ARPC5 PE=1 SV=1;sp|O15511-2|ARPC5_ Isoform 2 of ;;O15511;B1ALC0;O15511-2;;Actin-related protein 2/3 complex subunit 5;;ARPC5;;25.525;;6;5;4	O15511	ARPC5	Actin-related protein 2/3 complex subunit 5	18.6808	18.3903	1.07872	1.22309	0.0834219	18.8908	18.6808	18.6575	18.411	18.3903	17.6662	0.231575	0.290533
5419;;sp|Q9BPX5|ARP5L_ Actin-related protein 2/3 complex subunit 5-like protein OS=Homo sapiens OX=9606 GN=ARPC5L PE=1 SV=1;;Q9BPX5;;Actin-related protein 2/3 complex subunit 5-like protein;;ARPC5L;;34.501;;5	Q9BPX5	ARPC5L	Actin-related protein 2/3 complex subunit 5-like protein	18.4299	18.1592	0.0882244	1.20645	0.816161		18.7905	18.0693	17.9107	19.8535	18.1592	0.895601	0.270766
172;;sp|Q7Z6K5|ARPIN_ Arpin OS=Homo sapiens OX=9606 GN=ARPIN PE=1 SV=1;tr|A0A0A6YYH1|A0A0A6YYH1_ Arpin OS=Homo sapiens OX=9606 GN=C15orf38-AP3S2 PE=3 SV=1;sp|Q7Z6K5-2|ARPIN_ Isoform C15orf38-AP3S2 of Arpin OS=Homo sapiens OX=9606 GN=ARPIN;tr|H0YM;;Q7Z6K5;A0A0A6YYH1;Q7Z6K5-2;H0YMP5;H0YL03;H0YMK0;H0YL85;;Arpin;;ARPIN;C15orf38-AP3S2;;6.377;;2;2;2;1;1;1;1	Q7Z6K5	ARPIN	Arpin	17.6165	15.9889	1.74254	3.08996	0.018091	17.3735	17.8595		15.9889	16.3067	15.4831	0.0937826	1.62759
1708;;sp|P56211|ARP19_ cAMP-regulated phosphoprotein 19 OS=Homo sapiens OX=9606 GN=ARPP19 PE=1 SV=2;tr|H3BMD8|H3BMD8_ cAMP regulated phosphoprotein 19 OS=Homo sapiens OX=9606 GN=ARPP19 PE=1 SV=1;sp|P56211-2|ARP19_ Isoform ARPP-16 of cAMP-regulated;;P56211;H3BMD8;P56211-2;H3BQ52;H3BTD3;;cAMP-regulated phosphoprotein 19;;ARPP19;;5.559;;3;3;3;2;1	P56211	ARPP19	cAMP-regulated phosphoprotein 19	16.446	18.0471	1.53366	0.329614	0.0292643	16.446	17.392	15.8769	18.0471	18.0656	18.0116	0.124531	-1.60115
201;;tr|A0A0C4DFZ2|A0A0C4DFZ2_ Arylsulfatase A OS=Homo sapiens OX=9606 GN=ARSA PE=1 SV=1;sp|P15289-2|ARSA_ Isoform 2 of Arylsulfatase A OS=Homo sapiens OX=9606 GN=ARSA;sp|P15289|ARSA_ Arylsulfatase A OS=Homo sapiens OX=9606 GN=ARSA PE=1 SV=3;;A0A0C4DFZ2;P15289-2;P15289;;Arylsulfatase A;Arylsulfatase A component B;Arylsulfatase A component C;;ARSA;;4.8491;;2;2;2	A0A0C4DFZ2	ARSA	Arylsulfatase A	17.6625	15.465	1.2035	4.5871	0.0625891	16.6876	17.7709	17.6625	16.8193	15.465	15.355	0.196293	2.19758
428;;sp|P15848|ARSB_ Arylsulfatase B OS=Homo sapiens OX=9606 GN=ARSB PE=1 SV=1;tr|A0A2U3U034|A0A2U3U034_ Arylsulfatase B OS=Homo sapiens OX=9606 GN=ARSB PE=1 SV=1;sp|P15848-2|ARSB_ Isoform 2 of Arylsulfatase B OS=Homo sapiens OX=9606 GN=ARSB;;P15848;A0A2U3U034;P15848-2;;Arylsulfatase B;;ARSB;;2.368;;1;1;1	P15848	ARSB	Arylsulfatase B	13.2654	17.7089	1.75349	0.0459585	0.0176403			13.2654	16.9127	17.7089	17.8084	0.0919031	-4.44353
1217;;sp|O00192|ARVC_ Splicing regulator ARVCF OS=Homo sapiens OX=9606 GN=ARVCF PE=1 SV=1;tr|C9JJX6|C9JJX6_ ARVCF delta catenin family member OS=Homo sapiens OX=9606 GN=ARVCF PE=1 SV=1;tr|E9PDC3|E9PDC3_ ARVCF delta catenin family member OS=Homo sa;;O00192;C9JJX6;E9PDC3;O00192-2;;Armadillo repeat protein deleted in velo-cardio-facial syndrome;;ARVCF;;5.2724;;2;2;2;2	O00192	ARVCF	Splicing regulator ARVCF	16.9696	18.9459	1.2185	0.254149	0.0604646	13.7481	16.9696	17.3355	19.2042	18.8151	18.9459	0.192356	-1.97626
5809;;sp|Q9HBK9|AS3MT_ Arsenite methyltransferase OS=Homo sapiens OX=9606 GN=AS3MT PE=1 SV=3;sp|Q9HBK9-2|AS3MT_ Isoform 2 of Arsenite methyltransferase OS=Homo sapiens OX=9606 GN=AS3MT;;Q9HBK9;Q9HBK9-2;;Arsenite methyltransferase;;AS3MT;;4.2805;;4;4	Q9HBK9	AS3MT	Arsenite methyltransferase	15.7795	16.3421	0.464398	0.677099	0.343243			15.7795	16.3421	15.9308	16.6926	0.540431	-0.56256
302;;sp|Q13510|ASAH1_ Acid ceramidase OS=Homo sapiens OX=9606 GN=ASAH1 PE=1 SV=5;tr|E7EMM4|E7EMM4_ ceramidase OS=Homo sapiens OX=9606 GN=ASAH1 PE=1 SV=1;tr|A0A1B0GUH5|A0A1B0GUH5_ ceramidase OS=Homo sapiens OX=9606 GN=ASAH1 PE=1 SV=1;tr|A0A1B0GTZ5;;Q13510;E7EMM4;A0A1B0GUH5;A0A1B0GTZ5;A0A1B0GTM3;A0A1B0GUA4;A0A1B0GW68;Q13510-2;A0A1B0GTP7;A0A1B0GUW4;A0A1B0GUE3;A0A1B0GUB3;Q13510-3;A0A1B0GUG1;A0A1B0GVG…	Q13510	ASAH1	Acid ceramidase	18.1006	18.8806	0.153057	0.582347	0.70298	16.3086	18.1006	18.2824	15.6777	18.8806	19.8707	0.826019	-0.780048
120;;sp|Q9ULH1|ASAP1_ Arf-GAP with SH3 domain, ANK repeat and PH domain-containing protein 1 OS=Homo sapiens OX=9606 GN=ASAP1 PE=1 SV=4;tr|A0A0A0MRE5|A0A0A0MRE5_ ArfGAP with SH3 domain, ankyrin repeat and PH domain 1 OS=Homo sapiens OX=9606 GN=ASAP1 P;;Q9ULH1;A0A0A0MRE5;Q9ULH1-2;H0YBF7;E5RHD7;H0YBM4;;Arf-GAP with SH3 domain, ANK repeat and PH domain-containing protein 1;;ASAP1;;6.3733;;5;5;5;2;1;1	Q9ULH1	ASAP1	Arf-GAP with SH3 domain, ANK repeat and PH domain-containing protein 1	17.9972	15.72	2.43574	4.84742	0.00366656	18.3872	17.9972	17.683	15.0702	16.2054	15.72	0.0338372	2.27722
2101;;sp|O43150|ASAP2_ Arf-GAP with SH3 domain, ANK repeat and PH domain-containing protein 2 OS=Homo sapiens OX=9606 GN=ASAP2 PE=1 SV=3;sp|O43150-2|ASAP2_ Isoform 2 of Arf-GAP with SH3 domain, ANK repeat and PH domain-containing protein 2 OS=Homo sapi;;O43150;O43150-2;A0A286YFG8;;Arf-GAP with SH3 domain, ANK repeat and PH domain-containing protein 2;;ASAP2;;20.26;;5;5;2	O43150	ASAP2	Arf-GAP with SH3 domain, ANK repeat and PH domain-containing protein 2	16.9866	12.7818	2.23615	18.4405	0.0058056	16.9866	16.9878	16.4756	12.6638	12.7818	14.5904	0.0457501	4.20481
90;;sp|Q8TDY4|ASAP3_ Arf-GAP with SH3 domain, ANK repeat and PH domain-containing protein 3 OS=Homo sapiens OX=9606 GN=ASAP3 PE=1 SV=1;tr|E9PS98|E9PS98_ Arf-GAP with SH3 domain, ANK repeat and PH domain-containing protein 3 OS=Homo sapiens OX=9606 GN;;Q8TDY4;E9PS98;V9GY49;A0A087X0Y5;Q8TDY4-3;;Arf-GAP with SH3 domain, ANK repeat and PH domain-containing protein 3;;ASAP3;;4.1251;;1;1;1;1;1	Q8TDY4	ASAP3	Arf-GAP with SH3 domain, ANK repeat and PH domain-containing protein 3	16.7997	18.9437	1.15332	0.226251	0.0702555		15.788	17.8114	18.9437	18.726	19.0531	0.209428	-2.144
5165;;sp|Q96DX5|ASB9_ Ankyrin repeat and SOCS box protein 9 OS=Homo sapiens OX=9606 GN=ASB9 PE=1 SV=1;tr|R4GN94|R4GN94_ Ankyrin repeat and SOCS box containing 9 (Fragment) OS=Homo sapiens OX=9606 GN=ASB9 PE=1 SV=1;sp|Q96DX5-3|ASB9_ Isoform 3 of An;;Q96DX5;R4GN94;Q96DX5-3;Q96DX5-2;;Ankyrin repeat and SOCS box protein 9;;ASB9;;6.2828;;2;2;2;2	Q96DX5	ASB9	Ankyrin repeat and SOCS box protein 9	12.5652	16.014	2.07386	0.0915826	0.00843597	12.4618	12.6687		16.5367	16.014	15.128	0.0576045	-3.44878
5667;;sp|Q9H1I8|ASCC2_ Activating signal cointegrator 1 complex subunit 2 OS=Homo sapiens OX=9606 GN=ASCC2 PE=1 SV=3;sp|Q9H1I8-3|ASCC2_ Isoform 3 of Activating signal cointegrator 1 complex subunit 2 OS=Homo sapiens OX=9606 GN=ASCC2;sp|Q9H1I8-2|ASCC2_H;;Q9H1I8;Q9H1I8-3;Q9H1I8-2;B1AH59;H7C3Y4;;Activating signal cointegrator 1 complex subunit 2;;ASCC2;;93.871;;13;11;8;4;1	Q9H1I8	ASCC2	Activating signal cointegrator 1 complex subunit 2	18.8927	20.0301	0.744007	0.454562	0.180299	17.697	18.8927	20.0873	20.049	19.9566	20.0301	0.366979	-1.13745
4761;;sp|Q8N3C0|ASCC3_ Activating signal cointegrator 1 complex subunit 3 OS=Homo sapiens OX=9606 GN=ASCC3 PE=1 SV=3;;Q8N3C0;Q8N3C0-4;E5RFZ0;Q8N3C0-3;J3KNJ4;;Activating signal cointegrator 1 complex subunit 3;;ASCC3;;130.23;;35;13;3;2;1	Q8N3C0	ASCC3	Activating signal cointegrator 1 complex subunit 3	18.6695	19.2907	1.97798	0.650133	0.0105202	18.6588	18.6695	18.9808	19.2907	19.2365	19.4396	0.0668036	-0.621193
6359;;sp|Q9Y294|ASF1A_ Histone chaperone ASF1A OS=Homo sapiens OX=9606 GN=ASF1A PE=1 SV=1;;Q9Y294;;Histone chaperone ASF1A;;ASF1A;;16.314;;3	Q9Y294	ASF1A	Histone chaperone ASF1A	16.5755	18.724	1.70469	0.225546	0.0197385	16.7126		16.4384	17.8704	18.724	18.8914	0.0980191	-2.14851
5979;;sp|Q9NVP2|ASF1B_ Histone chaperone ASF1B OS=Homo sapiens OX=9606 GN=ASF1B PE=1 SV=1;tr|K7ES22|K7ES22_ Anti-silencing function 1B histone chaperone OS=Homo sapiens OX=9606 GN=ASF1B PE=1 SV=1;;Q9NVP2;K7ES22;K7ELW9;K7EIL9;K7EM93;;Histone chaperone ASF1B;;ASF1B;;95.187;;6;4;3;2;1	Q9NVP2	ASF1B	Histone chaperone ASF1B	20.5427	20.8391	0.653004	0.814319	0.222329	20.4794	20.5427	20.9089	20.8391	20.9227	20.7771	0.4175	-0.296334
639;;sp|Q9NR48|ASH1L_ Histone-lysine N-methyltransferase ASH1L OS=Homo sapiens OX=9606 GN=ASH1L PE=1 SV=2;tr|A0A7I2YQU9|A0A7I2YQU9_ ASH1 like histone lysine methyltransferase OS=Homo sapiens OX=9606 GN=ASH1L PE=1 SV=1;tr|A0A7I2V4K0|A0A7I2V4K0_ AS;;Q9NR48;A0A7I2YQU9;A0A7I2V4K0;A0A7I2V4H9;Q9NR48-2;A0A7I2V542;A0A7I2V3D6;A0A7I2V316;;Histone-lysine N-methyltransferase ASH1L;;ASH1L;;10.477;;2;2;2;2;2;1…	Q9NR48	ASH1L	Histone-lysine N-methyltransferase ASH1L	14.6322	17.8152	2.76987	0.110105	0.00169877		14.4549	14.8095	18.0757	17.8152	17.3905	0.0202076	-3.18305
1523;;sp|Q9UBL3|ASH2L_ Set1/Ash2 histone methyltransferase complex subunit ASH2 OS=Homo sapiens OX=9606 GN=ASH2L PE=1 SV=1;tr|F5H8F7|F5H8F7_ ASH2 like, histone lysine methyltransferase complex subunit OS=Homo sapiens OX=9606 GN=ASH2L PE=1 SV=1;sp|Q9UBL;;Q9UBL3;F5H8F7;Q9UBL3-3;Q9UBL3-2;H0YBF6;H0YAQ0;E5RFH5;;Set1/Ash2 histone methyltransferase complex subunit ASH2;;ASH2L;;30.909;;7;7;7;6;2;1;1	Q9UBL3	ASH2L	Set1/Ash2 histone methyltransferase complex subunit ASH2	17.1338	17.9917	0.557728	0.551757	0.276867	17.9894	14.8026	17.1338	17.4429	17.9917	18.1802	0.474099	-0.857895
2531;;sp|P04424|ARLY_ Argininosuccinate lyase OS=Homo sapiens OX=9606 GN=ASL PE=1 SV=4;sp|P04424-2|ARLY_ Isoform 2 of Argininosuccinate lyase OS=Homo sapiens OX=9606 GN=ASL;tr|A0A5F9ZHC6|A0A5F9ZHC6_ Argininosuccinate lyase OS=Homo sapiens OX=9606 ;;P04424;P04424-2;A0A5F9ZHC6;A0A5F9ZHM8;P04424-3;F8W943;;Argininosuccinate lyase;;ASL;;7.6716;;6;6;5;5;5;3	P04424	ASL	Argininosuccinate lyase	15.4692	17.2602	1.82349	0.288967	0.0150144	15.0498	15.4692	16.1778	17.2602	16.74	17.3131	0.0838045	-1.79102
2444;;sp|O95671|ASML_ Probable bifunctional dTTP/UTP pyrophosphatase/methyltransferase protein OS=Homo sapiens OX=9606 GN=ASMTL PE=1 SV=3;sp|O95671-3|ASML_ Isoform 3 of Probable bifunctional dTTP/UTP pyrophosphatase/methyltransferase protein OS=Homo sa;;O95671;O95671-3;O95671-2;;N-acetylserotonin O-methyltransferase-like protein;;ASMTL;;51.326;;8;8;6	O95671	ASMTL	Probable bifunctional dTTP/UTP pyrophosphatase/methyltransferase protein	18.9526	14.9332	2.32542	16.2159	0.0047269	18.9783	18.8545	18.9526	13.8586	14.9332	16.2388	0.0402945	4.01934
2606;;sp|P08243|ASNS_ Asparagine synthetase [glutamine-hydrolyzing] OS=Homo sapiens OX=9606 GN=ASNS PE=1 SV=4;sp|P08243-2|ASNS_ Isoform 2 of Asparagine synthetase [glutamine-hydrolyzing] OS=Homo sapiens OX=9606 GN=ASNS;sp|P08243-3|ASNS_ Isoform 3 ;;P08243;P08243-2;P08243-3;F8WEJ5;C9J057;C9JT45;C9JM09;C9JLN6;;Asparagine synthetase [glutamine-hydrolyzing];;ASNS;;323.31;;28;28;26;18;10;7;4;2	P08243	ASNS	Asparagine synthetase [glutamine-hydrolyzing]	21.7569	23.7103	2.89615	0.258215	0.00127014	22.1104	21.7569	21.2803	23.6232	23.7103	23.8322	0.0163861	-1.95336
1169;;sp|Q9NWL6|ASND1_ Asparagine synthetase domain-containing protein 1 OS=Homo sapiens OX=9606 GN=ASNSD1 PE=2 SV=2;tr|C9IYZ1|C9IYZ1_ Asparagine synthetase domain containing 1 (Fragment) OS=Homo sapiens OX=9606 GN=ASNSD1 PE=1 SV=1;;Q9NWL6;C9IYZ1;;Asparagine synthetase domain-containing protein 1;;ASNSD1;;9.4136;;1;1	Q9NWL6	ASNSD1	Asparagine synthetase domain-containing protein 1	19.1405	18.9317	0.117764	1.15577	0.762494			19.1405	18.9317	18.9267	19.304	0.862891	0.208851
3775;;sp|Q12797|ASPH_ Aspartyl/asparaginyl beta-hydroxylase OS=Homo sapiens OX=9606 GN=ASPH PE=1 SV=3;sp|Q12797-10|ASPH_ Isoform 10 of Aspartyl/asparaginyl beta-hydroxylase OS=Homo sapiens OX=9606 GN=ASPH;;Q12797;Q12797-10;A0A087WW51;Q12797-2;E5RG56;Q12797-6;Q12797-11;E5RHK2;Q12797-9;Q12797-8;E5RG29;Q12797-5;A0A087WUJ2;E5RHJ2;Q12797-7;Q12797-3;Q12797-4;G3XAN5;E5RJL3;;Aspartyl/asparaginyl beta-hyd…	Q12797	ASPH	Aspartyl/asparaginyl beta-hydroxylase	20.0204	19.584	2.75353	1.35323	0.00176387	20.0394	19.8887	20.0204	19.6418	19.584	19.5818	0.0204759	0.436402
736;;sp|Q8IZT6|ASPM_ Abnormal spindle-like microcephaly-associated protein OS=Homo sapiens OX=9606 GN=ASPM PE=1 SV=2;tr|A0A7P0Z4R7|A0A7P0Z4R7_ Assembly factor for spindle microtubules OS=Homo sapiens OX=9606 GN=ASPM PE=1 SV=1;tr|A0A7P0Z491|A0A7P0Z491_;;Q8IZT6;A0A7P0Z4R7;A0A7P0Z491;A0A7P0T8U9;Q8IZT6-2;;Abnormal spindle-like microcephaly-associated protein;;ASPM;;3.9971;;3;3;3;1;1	Q8IZT6	ASPM	Abnormal spindle-like microcephaly-associated protein	17.5647	16.3393	1.46684	2.33821	0.034132			17.5647	16.6461	16.3393	16.3104	0.136231	1.2254
5587;;sp|Q9BZE9|ASPC1_ Tether containing UBX domain for GLUT4 OS=Homo sapiens OX=9606 GN=ASPSCR1 PE=1 SV=1;sp|Q9BZE9-2|ASPC1_ Isoform 2 of Tether containing UBX domain for GLUT4 OS=Homo sapiens OX=9606 GN=ASPSCR1;tr|J3KRY8|J3KRY8_ ASPSCR1 tether f;;Q9BZE9;Q9BZE9-2;J3KRY8;Q9BZE9-3;J3KRF7;J3QRW3;J3KRG1;Q9BZE9-4;J3QR50;J3QL04;J3QR12;C9JAL9;;Tether containing UBX domain for GLUT4;;ASPSCR1;;29.83;;8;8…	Q9BZE9	ASPSCR1	Tether containing UBX domain for GLUT4	18.8343	18.088	1.14138	1.6774	0.0722137	18.6705	18.8343	18.9423	18.6423	17.7651	18.088	0.212731	0.746224
29;;sp|Q7L266|ASGL1_ Isoaspartyl peptidase/L-asparaginase OS=Homo sapiens OX=9606 GN=ASRGL1 PE=1 SV=2;tr|E9PJK6|E9PJK6_ Asparaginase and isoaspartyl peptidase 1 OS=Homo sapiens OX=9606 GN=ASRGL1 PE=1 SV=1;tr|A0A087WUG3|A0A087WUG3_ Asparaginase a;;Q7L266;E9PJK6;A0A087WUG3;;Isoaspartyl peptidase/L-asparaginase;Isoaspartyl peptidase/L-asparaginase alpha chain;Isoaspartyl peptidase/L-asparaginase bet…	Q7L266	ASRGL1	Isoaspartyl peptidase/L-asparaginase	15.159	17.1846	0.58227	0.245606	0.261655	15.159			17.6943		16.6749	0.459852	-2.02558
2495;;sp|P00966|ASSY_ Argininosuccinate synthase OS=Homo sapiens OX=9606 GN=ASS1 PE=1 SV=2;;P00966;Q5T6L6;Q5T6L5;;Argininosuccinate synthase;;ASS1;;120.05;;17;7;6	P00966	ASS1	Argininosuccinate synthase	19.4087	18.7959	2.58172	1.52927	0.00261989	19.4087	19.404	19.7069	18.7042	18.7959	18.8468	0.0266114	0.61284
4827;;sp|Q8NBU5|ATAD1_ Outer mitochondrial transmembrane helix translocase OS=Homo sapiens OX=9606 GN=ATAD1 PE=1 SV=1;tr|A0A7P0TAM5|A0A7P0TAM5_ ATPase family AAA domain containing 1 OS=Homo sapiens OX=9606 GN=ATAD1 PE=1 SV=1;tr|A0A7P0T9U2|A0A7P0T9U2_HU;;Q8NBU5;A0A7P0TAM5;A0A7P0T9U2;Q8NBU5-2;;ATPase family AAA domain-containing protein 1;;ATAD1;;14.285;;6;3;3;3	Q8NBU5	ATAD1	Outer mitochondrial transmembrane helix translocase	18.6774	18.8269	0.39276	0.90157	0.4048	17.6607	18.6774	19.0334	19.4861	18.8269	18.474	0.599912	-0.149489
4455;;sp|Q6PL18|ATAD2_ ATPase family AAA domain-containing protein 2 OS=Homo sapiens OX=9606 GN=ATAD2 PE=1 SV=1;sp|Q6PL18-2|ATAD2_ Isoform 2 of ATPase family AAA domain-containing protein 2 OS=Homo sapiens OX=9606 GN=ATAD2;;Q6PL18;Q6PL18-2;A0A0B4J211;;ATPase family AAA domain-containing protein 2;;ATAD2;;95.447;;11;5;3	Q6PL18	ATAD2	ATPase family AAA domain-containing protein 2	20.6031	21.3441	0.524203	0.598325	0.299086	19.4255	20.6031	21.3648	21.5156	20.726	21.3441	0.495124	-0.741
5973;;sp|Q9NVI7-2|ATD3A_ Isoform 2 of ATPase family AAA domain-containing protein 3A OS=Homo sapiens OX=9606 GN=ATAD3A;sp|Q9NVI7|ATD3A_ ATPase family AAA domain-containing protein 3A OS=Homo sapiens OX=9606 GN=ATAD3A PE=1 SV=2;sp|Q9NVI7-3|ATD3A_ I;;Q9NVI7-2;Q9NVI7;Q9NVI7-3;Q5SV16;Q5T2N8;H0Y2W2;Q5T9A4-2;J3QSF3;;ATPase family AAA domain-containing protein 3A;;ATAD3A;;151.33;;18;18;15;11;5;1;0;1	Q9NVI7-2	ATAD3A	Isoform 2 of ATPase family AAA domain-containing protein 3A	19.1667	19.3244	0.171303	0.896446	0.674057	19.6148	19.1667	19.1327	19.6231	19.2318	19.3244	0.806163	-0.157711
4312;;sp|Q5T9A4|ATD3B_ ATPase family AAA domain-containing protein 3B OS=Homo sapiens OX=9606 GN=ATAD3B PE=1 SV=1;sp|Q5T9A4-3|ATD3B_ Isoform 3 of ATPase family AAA domain-containing protein 3B OS=Homo sapiens OX=9606 GN=ATAD3B;tr|A0A5K1VW56|A0A5K1VW56_;;Q5T9A4;Q5T9A4-3;A0A5K1VW56;;ATPase family AAA domain-containing protein 3B;;ATAD3B;;5.7358;;3;2;1	Q5T9A4	ATAD3B	ATPase family AAA domain-containing protein 3B	16.4665	14.4446	0.205608	4.06135	0.622862	16.4665	14.199	18.6348	17.7265	14.44	14.4446	0.769447	2.02196
4275;;sp|Q5SQI0|ATAT_ Alpha-tubulin N-acetyltransferase 1 OS=Homo sapiens OX=9606 GN=ATAT1 PE=1 SV=1;sp|Q5SQI0-7|ATAT_ Isoform 7 of Alpha-tubulin N-acetyltransferase 1 OS=Homo sapiens OX=9606 GN=ATAT1;sp|Q5SQI0-6|ATAT_ Isoform 6 of Alpha-tubulin N;;Q5SQI0;Q5SQI0-7;Q5SQI0-6;Q5SQI0-5;Q5SQI0-4;Q5SQI0-3;;Alpha-tubulin N-acetyltransferase 1;;ATAT1;;43.562;;2;2;2;2;2;2	Q5SQI0	ATAT1	Alpha-tubulin N-acetyltransferase 1	17.5603	19.2847	2.09784	0.302618	0.00798287	17.873	17.0046	17.5603	19.3352	18.6793	19.2847	0.0559337	-1.72443
798;;sp|O95260|ATE1_ Arginyl-tRNA--protein transferase 1 OS=Homo sapiens OX=9606 GN=ATE1 PE=1 SV=2;tr|A0A8I5KQ75|A0A8I5KQ75_ Arginyl-tRNA--protein transferase 1 OS=Homo sapiens OX=9606 GN=ATE1 PE=1 SV=1;sp|O95260-2|ATE1_ Isoform ATE1-2 of Arginyl;;O95260;A0A8I5KQ75;O95260-2;A0A8I5KZ24;A0A8I5KVR2;A0A8I5KZ28;A0A8I5KNT9;A0A8I5KT53;A0A8I5KWA6;A0A8I5KXU0;A0A8I5KXF6;A0A8I5KTH0;F5GXE4;A0A8I5KNV5;A0A8I5K…	O95260	ATE1	Arginyl-tRNA--protein transferase 1	18.1477	15.2034	2.89742	7.69679	0.00126643	18.2671	18.1477	17.8685	14.9453	15.2034	15.9894	0.016372	2.94426
2825;;sp|P18846|ATF1_ Cyclic AMP-dependent transcription factor ATF-1 OS=Homo sapiens OX=9606 GN=ATF1 PE=1 SV=2;sp|P18846-2|ATF1_ Isoform 2 of Cyclic AMP-dependent transcription factor ATF-1 OS=Homo sapiens OX=9606 GN=ATF1;;P18846;P18846-2;;Cyclic AMP-dependent transcription factor ATF-1;;ATF1;;2.4773;;1;1	P18846	ATF1	Cyclic AMP-dependent transcription factor ATF-1	14.8303	14.7766	0.025431	1.03791	0.943124	15.1763	14.4843				14.7766	0.966484	0.053686
1646;;sp|Q99941|ATF6B_ Cyclic AMP-dependent transcription factor ATF-6 beta OS=Homo sapiens OX=9606 GN=ATF6B PE=1 SV=2;tr|H0Y7D7|H0Y7D7_ Activating transcription factor 6 beta OS=Homo sapiens OX=9606 GN=ATF6B PE=1 SV=2;sp|Q99941-2|ATF6B_ Isoform 1;;Q99941;H0Y7D7;Q99941-2;;Cyclic AMP-dependent transcription factor ATF-6 beta;Processed cyclic AMP-dependent transcription factor ATF-6 beta;;ATF6B;;9.…	Q99941	ATF6B	Cyclic AMP-dependent transcription factor ATF-6 beta	18.7274	18.9509	0.15695	0.856441	0.696707	18.7274	15.5453	19.043	18.9509	19.1306	11.9452	0.822199	-0.223574
2799;;sp|P17544|ATF7_ Cyclic AMP-dependent transcription factor ATF-7 OS=Homo sapiens OX=9606 GN=ATF7 PE=1 SV=3;sp|P17544-2|ATF7_ Isoform 2 of Cyclic AMP-dependent transcription factor ATF-7 OS=Homo sapiens OX=9606 GN=ATF7;sp|P17544-4|ATF7_ Isofor;;P17544;P17544-2;P17544-4;P17544-3;P17544-1;K7ESA4;K7ELQ4;P17544-5;P15336;E9PEK8;H7C2N6;B8ZZU6;E9PBF9;P15336-3;P15336-7;P15336-5;;Cyclic AMP-dependent …	P17544	ATF7	Cyclic AMP-dependent transcription factor ATF-7	15.364	15.6045	0.300919	0.84649	0.500128	15.364	14.9279	15.9886	15.3542	16.207	15.6045	0.677016	-0.240434
4482;;sp|Q6VMQ6|MCAF1_ Activating transcription factor 7-interacting protein 1 OS=Homo sapiens OX=9606 GN=ATF7IP PE=1 SV=3;sp|Q6VMQ6-2|MCAF1_ Isoform 2 of Activating transcription factor 7-interacting protein 1 OS=Homo sapiens OX=9606 GN=ATF7IP;sp|Q6VM;;Q6VMQ6;Q6VMQ6-2;Q6VMQ6-5;Q6VMQ6-4;A8MV73;;Activating transcription factor 7-interacting protein 1;;ATF7IP;;4.0297;;2;2;2;2;1	Q6VMQ6	ATF7IP	Activating transcription factor 7-interacting protein 1	13.292	17.2325	0.832198	0.0651316	0.147164	12.1639	14.42		14.3011	17.2325	17.5821	0.325949	-3.9405
1283;;tr|D6RDX3|D6RDX3_ Autophagy related 10 OS=Homo sapiens OX=9606 GN=ATG10 PE=1 SV=1;sp|Q9H0Y0|ATG10_ Ubiquitin-like-conjugating enzyme ATG10 OS=Homo sapiens OX=9606 GN=ATG10 PE=1 SV=1;;D6RDX3;Q9H0Y0;;Ubiquitin-like-conjugating enzyme ATG10;;ATG10;;3.7611;;1;1	D6RDX3	ATG10	Autophagy related 10	15.4985	16.4256	0.471817	0.525915	0.337429		16.044	14.9529	16.6541	16.4256	15.501	0.533694	-0.927099
4358;;sp|Q676U5|A16L1_ Autophagy-related protein 16-1 OS=Homo sapiens OX=9606 GN=ATG16L1 PE=1 SV=2;sp|Q676U5-2|A16L1_ Isoform 2 of Autophagy-related protein 16-1 OS=Homo sapiens OX=9606 GN=ATG16L1;tr|E7EVC7|E7EVC7_ Autophagy related 16 like 1 OS=H;;Q676U5;Q676U5-2;E7EVC7;Q676U5-3;Q676U5-4;Q676U5-5;;Autophagy-related protein 16-1;;ATG16L1;;43.927;;6;5;5;5;2;2	Q676U5	ATG16L1	Autophagy-related protein 16-1	17.0543	17.2125	0.0505257	0.896161	0.890173	18.1814	17.0543	16.5227	17.2125	17.1464	17.6252	0.937139	-0.15817
1777;;sp|Q2TAZ0|ATG2A_ Autophagy-related protein 2 homolog A OS=Homo sapiens OX=9606 GN=ATG2A PE=1 SV=3;tr|H7C3T2|H7C3T2_ Autophagy related 2A (Fragment) OS=Homo sapiens OX=9606 GN=ATG2A PE=1 SV=1;sp|Q2TAZ0-3|ATG2A_ Isoform 2 of Autophagy-related ;;Q2TAZ0;H7C3T2;Q2TAZ0-3;;Autophagy-related protein 2 homolog A;;ATG2A;;2.0892;;2;2;2	Q2TAZ0	ATG2A	Autophagy-related protein 2 homolog A	17.2221	15.3066	0.8257	3.77255	0.149382		17.2221		15.3066	15.392	13.7803	0.328559	1.91554
5125;;sp|Q96BY7|ATG2B_ Autophagy-related protein 2 homolog B OS=Homo sapiens OX=9606 GN=ATG2B PE=1 SV=5;;Q96BY7;;Autophagy-related protein 2 homolog B;;ATG2B;;3.6908;;3	Q96BY7	ATG2B	Autophagy-related protein 2 homolog B	17.1398	17.3929	0.316504	0.839101	0.482499	16.6848		17.5948	17.7626	17.3929	17.2173	0.663287	-0.253084
5934;;sp|Q9NT62|ATG3_ Ubiquitin-like-conjugating enzyme ATG3 OS=Homo sapiens OX=9606 GN=ATG3 PE=1 SV=1;sp|Q9NT62-2|ATG3_ Isoform 2 of Ubiquitin-like-conjugating enzyme ATG3 OS=Homo sapiens OX=9606 GN=ATG3;;Q9NT62;Q9NT62-2;F8WDI0;C9JNW8;;Ubiquitin-like-conjugating enzyme ATG3;;ATG3;;17.077;;9;9;3;1	Q9NT62	ATG3	Ubiquitin-like-conjugating enzyme ATG3	18.3342	17.7815	0.120631	1.4668	0.757477	17.0337	18.3342	19.4877	18.7675	17.7815	17.5075	0.860193	0.552672
1757;;sp|Q8WYN0|ATG4A_ Cysteine protease ATG4A OS=Homo sapiens OX=9606 GN=ATG4A PE=1 SV=1;tr|H7BYM2|H7BYM2_ Cysteine protease (Fragment) OS=Homo sapiens OX=9606 GN=ATG4A PE=1 SV=1;sp|Q8WYN0-3|ATG4A_ Isoform 3 of Cysteine protease ATG4A OS=Homo sap;;Q8WYN0;H7BYM2;Q8WYN0-3;Q8WYN0-2;Q8WYN0-5;;Cysteine protease ATG4A;;ATG4A;;2.9345;;1;1;1;1;1	Q8WYN0	ATG4A	Cysteine protease ATG4A	0	15.0919		0.01					16.1208		14.0629		-15.0919
6458;;sp|Q9Y4P1|ATG4B_ Cysteine protease ATG4B OS=Homo sapiens OX=9606 GN=ATG4B PE=1 SV=2;sp|Q9Y4P1-6|ATG4B_ Isoform 6 of Cysteine protease ATG4B OS=Homo sapiens OX=9606 GN=ATG4B;sp|Q9Y4P1-2|ATG4B_ Isoform 2 of Cysteine protease ATG4B OS=Homo sapi;;Q9Y4P1;Q9Y4P1-6;Q9Y4P1-2;Q9Y4P1-4;C9JIK8;Q9Y4P1-3;H0Y2Y0;F2Z2K8;C9J1C1;;Cysteine protease ATG4B;;ATG4B;;33.073;;7;7;7;5;4;3;2;2;1	Q9Y4P1	ATG4B	Cysteine protease ATG4B	17.4936	14.4803	0.657149	8.07368	0.220217	17.5429	17.4936	16.0813	14.4803	13.3678	17.5011	0.415595	3.01323
1010;;sp|Q96DT6|ATG4C_ Cysteine protease ATG4C OS=Homo sapiens OX=9606 GN=ATG4C PE=1 SV=1;tr|C9JC51|C9JC51_ Cysteine protease (Fragment) OS=Homo sapiens OX=9606 GN=ATG4C PE=1 SV=1;tr|A6NGQ4|A6NGQ4_ Cysteine protease (Fragment) OS=Homo sapiens OX=9;;Q96DT6;C9JC51;A6NGQ4;;Cysteine protease ATG4C;;ATG4C;;2.5547;;1;1;1	Q96DT6	ATG4C	Cysteine protease ATG4C	14.7009	0		100		15.3766		14.0252					14.7009
5671;;sp|Q9H1Y0|ATG5_ Autophagy protein 5 OS=Homo sapiens OX=9606 GN=ATG5 PE=1 SV=2;tr|A0A1B0GV54|A0A1B0GV54_ Autophagy protein 5 OS=Homo sapiens OX=9606 GN=ATG5 PE=1 SV=1;tr|A0A1B0GUS1|A0A1B0GUS1_ Autophagy protein 5 OS=Homo sapiens OX=9606 GN=AT;;Q9H1Y0;A0A1B0GV54;A0A1B0GUS1;L7UQJ2;A0A2R8Y718;Q9H1Y0-2;L7UMD8;Q7Z3H3;;Autophagy protein 5;;ATG5;;10.979;;4;2;2;2;2;2;1;1	Q9H1Y0	ATG5	Autophagy protein 5	17.3013	17.5308	0.37947	0.852926	0.417379	17.3013	16.8307	17.6893	17.5308	17.2259	17.9408	0.610744	-0.229508
2419;;sp|O95352|ATG7_ Ubiquitin-like modifier-activating enzyme ATG7 OS=Homo sapiens OX=9606 GN=ATG7 PE=1 SV=1;sp|O95352-3|ATG7_ Isoform 3 of Ubiquitin-like modifier-activating enzyme ATG7 OS=Homo sapiens OX=9606 GN=ATG7;sp|O95352-2|ATG7_ Isoform ;;O95352;O95352-3;O95352-2;C9JE55;C9J415;C9JFF4;C9JNU2;C9JKA3;C9JGL2;H7C2R3;H7BZ92;H7C2J8;;Ubiquitin-like modifier-activating enzyme ATG7;;ATG7;;103.39;…	O95352	ATG7	Ubiquitin-like modifier-activating enzyme ATG7	19.2804	19.1274	1.15609	1.11186	0.0698082	19.1594	19.2804	19.365	19.0718	19.1394	19.1274	0.208665	0.15297
4560;;sp|Q7Z3C6|ATG9A_ Autophagy-related protein 9A OS=Homo sapiens OX=9606 GN=ATG9A PE=1 SV=3;sp|Q7Z3C6-2|ATG9A_ Isoform 2 of Autophagy-related protein 9A OS=Homo sapiens OX=9606 GN=ATG9A;tr|H7C152|H7C152_ Uncharacterized protein (Fragment) OS=Ho;;Q7Z3C6;Q7Z3C6-2;H7C152;H7C1G6;Q7Z3C6-3;C9JS65;C9JFV2;F2Z3I6;C9JX27;C9IYZ9;C9JKV7;C9JDK4;C9JXG2;;Autophagy-related protein 9A;;ATG9A;;43.194;;7;6;4;2;2…	Q7Z3C6	ATG9A	Autophagy-related protein 9A	19.5161	20.1292	0.521588	0.653793	0.300893	16.5967	19.5161	20.1694	20.432	19.7039	20.1292	0.496751	-0.613094
3019;;sp|P31939|PUR9_ Bifunctional purine biosynthesis protein ATIC OS=Homo sapiens OX=9606 GN=ATIC PE=1 SV=3;sp|P31939-2|PUR9_ Isoform 2 of Bifunctional purine biosynthesis protein ATIC OS=Homo sapiens OX=9606 GN=ATIC;;P31939;P31939-2;H7C1S2;C9JLK0;F8WEF0;;Bifunctional purine biosynthesis protein PURH;Phosphoribosylaminoimidazolecarboxamide formyltransferase;IMP cyclohydrolase;;ATIC;;323.31;;45;…	P31939	ATIC	Bifunctional purine biosynthesis protein ATIC	22.2465	20.5887	4.4511	3.15537	3.53919e-05	22.3044	22.2465	22.2305	20.7919	20.5409	20.5887	0.00103966	1.65781
4990;;sp|Q8WXF7-2|ATLA1_ Isoform 2 of Atlastin-1 OS=Homo sapiens OX=9606 GN=ATL1;sp|Q8WXF7|ATLA1_ Atlastin-1 OS=Homo sapiens OX=9606 GN=ATL1 PE=1 SV=1;tr|A0A804HLC1|A0A804HLC1_ Atlastin GTPase 1 OS=Homo sapiens OX=9606 GN=ATL1 PE=1 SV=1;;Q8WXF7-2;Q8WXF7;A0A804HLC1;G3V4Y8;G3V5T4;A0A6I8PUC8;;Atlastin-1;;ATL1;;15.382;;5;4;4;1;1;1	Q8WXF7-2	ATL1	Isoform 2 of Atlastin-1	17.8256	17.9635	0.0939268	0.908877	0.805514	16.9249	17.8256	18.1271	17.9885	17.2663	17.9635	0.889672	-0.137842
4875;;sp|Q8NHH9|ATLA2_ Atlastin-2 OS=Homo sapiens OX=9606 GN=ATL2 PE=1 SV=2;sp|Q8NHH9-5|ATLA2_ Isoform 5 of Atlastin-2 OS=Homo sapiens OX=9606 GN=ATL2;sp|Q8NHH9-4|ATLA2_ Isoform 4 of Atlastin-2 OS=Homo sapiens OX=9606 GN=ATL2;sp|Q8NHH9-3|ATLA2_HUM;;Q8NHH9;Q8NHH9-5;Q8NHH9-4;Q8NHH9-3;B5MCN0;H7C3A2;C9JQQ5;C9JC25;;Atlastin-2;;ATL2;;58.777;;1;1;0;1;0;0;0;0	Q8NHH9	ATL2	Atlastin-2	0	16.7502		0.01							16.7502		-16.7502
4376;;sp|Q6DD88|ATLA3_ Atlastin-3 OS=Homo sapiens OX=9606 GN=ATL3 PE=1 SV=1;;Q6DD88;F5GWF8;;Atlastin-3;;ATL3;;323.31;;1;1	Q6DD88	ATL3	Atlastin-3	18.3513	15.4606	1.55185	7.41623	0.0280641	18.3513	18.5022	17.3572	14.3019	16.6623	15.4606	0.121605	2.89069
3838;;sp|Q13315|ATM_ Serine-protein kinase ATM OS=Homo sapiens OX=9606 GN=ATM PE=1 SV=4;tr|E9PIN0|E9PIN0_ ATM serine/threonine kinase OS=Homo sapiens OX=9606 GN=ATM PE=1 SV=2;tr|A0A6Q8PH76|A0A6Q8PH76_ ATM serine/threonine kinase OS=Homo sapiens OX;;Q13315;E9PIN0;A0A6Q8PH76;A0A804HL86;E9PRG7;Q6P7P1;M0QXY8;A0A087X0E9;;Serine-protein kinase ATM;;ATM;;51.235;;15;9;9;3;1;1;1;1	Q13315	ATM	Serine-protein kinase ATM	18.8578	18.9488	0.459332	0.938893	0.34727	17.6169	18.8729	18.8578	19.3549	18.9488	18.5607	0.54417	-0.0909669
1964;;sp|O00244|ATOX1_ Copper transport protein ATOX1 OS=Homo sapiens OX=9606 GN=ATOX1 PE=1 SV=1;tr|E5RGN3|E5RGN3_ Antioxidant 1 copper chaperone OS=Homo sapiens OX=9606 GN=ATOX1 PE=1 SV=1;tr|E5RIM7|E5RIM7_ Antioxidant 1 copper chaperone OS=Homo s;;O00244;E5RGN3;E5RIM7;;Copper transport protein ATOX1;;ATOX1;;35.722;;5;4;4	O00244	ATOX1	Copper transport protein ATOX1	19.0355	18.8049	0.618573	1.17333	0.240673	19.9877	19.0355	18.9969	19.0758	18.7337	18.8049	0.438013	0.230614
756;;sp|Q8NB49|AT11C_ Phospholipid-transporting ATPase IG OS=Homo sapiens OX=9606 GN=ATP11C PE=1 SV=3;tr|A0A804HIW2|A0A804HIW2_ Phospholipid-transporting ATPase OS=Homo sapiens OX=9606 GN=ATP11C PE=1 SV=1;sp|Q8NB49-2|AT11C_ Isoform 2 of Phospholi;;Q8NB49;A0A804HIW2;Q8NB49-2;Q8NB49-3;Q8NB49-4;A0A067XG54;;Phospholipid-transporting ATPase IG;Phospholipid-transporting ATPase;;ATP11C;;3.9976;;4;4;4;4;…	Q8NB49	ATP11C	Phospholipid-transporting ATPase IG	17.3547	17.9072	0.35222	0.68184	0.444406	16.1491	17.3547	18.1405	17.2588	18.0828	17.9072	0.631898	-0.552494
5827;;sp|Q9HD20|AT131_ Endoplasmic reticulum transmembrane helix translocase OS=Homo sapiens OX=9606 GN=ATP13A1 PE=1 SV=2;sp|Q9HD20-2|AT131_ Isoform B of Endoplasmic reticulum transmembrane helix translocase OS=Homo sapiens OX=9606 GN=ATP13A1;;Q9HD20;Q9HD20-2;H7C3H2;;Manganese-transporting ATPase 13A1;;ATP13A1;;43.559;;11;10;3	Q9HD20	ATP13A1	Endoplasmic reticulum transmembrane helix translocase	18.8328	18.6048	0.881094	1.17117	0.131494	18.8328	19.1004	18.8012	18.7598	18.6048	18.0738	0.306313	0.227955
2542;;sp|P05023|AT1A1_ Sodium/potassium-transporting ATPase subunit alpha-1 OS=Homo sapiens OX=9606 GN=ATP1A1 PE=1 SV=1;sp|P05023-4|AT1A1_ Isoform 4 of Sodium/potassium-transporting ATPase subunit alpha-1 OS=Homo sapiens OX=9606 GN=ATP1A1;sp|P05023-3|A;;P05023;P05023-4;P05023-3;P05023-2;P13637;M0R116;A0A2R8YEY8;A0A0A0MT26;P13637-2;P13637-3;Q5TC01;Q5TC02;Q5TC05;;Sodium/potassium-transporting ATPas…	P05023	ATP1A1	Sodium/potassium-transporting ATPase subunit alpha-1	21.7787	21.6258	0.0126701	1.11184	0.971248	21.8628	21.7787	21.3722	21.8146	21.6258	21.5925	0.982236	0.152943
1145;;sp|P05026|AT1B1_ Sodium/potassium-transporting ATPase subunit beta-1 OS=Homo sapiens OX=9606 GN=ATP1B1 PE=1 SV=1;tr|B7Z9S8|B7Z9S8_ Sodium/potassium-transporting ATPase subunit beta OS=Homo sapiens OX=9606 GN=ATP1B1 PE=1 SV=1;sp|P05026-2|AT1B1_HUM;;P05026;B7Z9S8;P05026-2;A0A8I5KX89;A0A8I5KNT2;;Sodium/potassium-transporting ATPase subunit beta-1;;ATP1B1;;6.6112;;4;4;4;3;3	P05026	ATP1B1	Sodium/potassium-transporting ATPase subunit beta-1	17.2473	17.9284	0.504196	0.623692	0.313187	17.1191	17.2473	17.4541	18.0604	17.0162	17.9284	0.50899	-0.681094
3381;;sp|P54709|AT1B3_ Sodium/potassium-transporting ATPase subunit beta-3 OS=Homo sapiens OX=9606 GN=ATP1B3 PE=1 SV=1;tr|C9JA36|C9JA36_ ATPase Na+/K+ transporting subunit beta 3 (Fragment) OS=Homo sapiens OX=9606 GN=ATP1B3 PE=1 SV=1;sp|P54709-2|AT1B3_;;P54709;C9JA36;P54709-2;C9JXZ1;H7C547;F8WBY4;H7C4L9;;Sodium/potassium-transporting ATPase subunit beta-3;;ATP1B3;;139.44;;12;7;7;5;2;2;1	P54709	ATP1B3	Sodium/potassium-transporting ATPase subunit beta-3	20.2499	20.4374	1.33676	0.87816	0.0460515	20.2991	20.019	20.2499	20.5748	20.4128	20.4374	0.164091	-0.187444
2783;;sp|P16615|AT2A2_ Sarcoplasmic/endoplasmic reticulum calcium ATPase 2 OS=Homo sapiens OX=9606 GN=ATP2A2 PE=1 SV=1;sp|P16615-5|AT2A2_ Isoform 5 of Sarcoplasmic/endoplasmic reticulum calcium ATPase 2 OS=Homo sapiens OX=9606 GN=ATP2A2;sp|P16615-2|AT2;;P16615;P16615-5;P16615-2;P16615-3;P16615-4;H7C5W9;O14983;O14983-2;O14983-3;J3QSY6;A0A0C4DH86;H3BVB2;H3BTW4;;Sarcoplasmic/endoplasmic reticulum ca…	P16615	ATP2A2	Sarcoplasmic/endoplasmic reticulum calcium ATPase 2	20.0536	20.1014	0.53936	0.967464	0.288829	20.0536	20.1212	19.7933	20.1828	20.1014	20.0705	0.486592	-0.0477205
2835;;sp|P20020|AT2B1_ Plasma membrane calcium-transporting ATPase 1 OS=Homo sapiens OX=9606 GN=ATP2B1 PE=1 SV=4;sp|P20020-6|AT2B1_ Isoform K of Plasma membrane calcium-transporting ATPase 1 OS=Homo sapiens OX=9606 GN=ATP2B1;sp|P20020-4|AT2B1_ Iso;;P20020;P20020-6;P20020-4;P20020-1;P20020-2;P20020-5;Q16720-2;Q16720-5;Q16720-3;Q16720-6;A0A2U3TZI3;Q01814-3;Q01814-2;Q01814-7;A0A2U3U055;Q01814-4;A0A8…	P20020	ATP2B1	Plasma membrane calcium-transporting ATPase 1	18.8529	18.902	0.0196581	0.96652	0.955745	18.8529	18.6358	18.9561	19.1599	18.902	18.4245	0.974116	-0.049128
2900;;sp|P23634|AT2B4_ Plasma membrane calcium-transporting ATPase 4 OS=Homo sapiens OX=9606 GN=ATP2B4 PE=1 SV=2;sp|P23634-6|AT2B4_ Isoform XB of Plasma membrane calcium-transporting ATPase 4 OS=Homo sapiens OX=9606 GN=ATP2B4;sp|P23634-7|AT2B4_ Is;;P23634;P23634-6;P23634-7;P23634-8;P23634-2;P23634-5;P23634-4;P23634-3;A0A2R8Y535;H0YDG5;H7BZS8;H7BY13;;Plasma membrane calcium-transporting ATPase 4;;…	P23634	ATP2B4	Plasma membrane calcium-transporting ATPase 4	19.7553	18.5832	2.15174	2.25332	0.00705121	19.7041	19.7553	19.9373	19.1461	18.5832	18.5661	0.0513566	1.17205
1117;;sp|P98194|AT2C1_ Calcium-transporting ATPase type 2C member 1 OS=Homo sapiens OX=9606 GN=ATP2C1 PE=1 SV=3;tr|B4E2Q0|B4E2Q0_ Calcium-transporting ATPase OS=Homo sapiens OX=9606 GN=ATP2C1 PE=1 SV=1;sp|P98194-2|AT2C1_ Isoform 2 of Calcium-trans;;P98194;B4E2Q0;P98194-2;P98194-4;P98194-3;P98194-5;P98194-9;P98194-6;P98194-7;P98194-8;H0Y9V7;H0Y8X9;H0Y9S7;D6RGE9;D6REJ1;D6RHV9;;Calcium-transporting …	P98194	ATP2C1	Calcium-transporting ATPase type 2C member 1	19.0346	18.967	0.000755552	1.04797	0.998262	19.5469	18.123	19.0346	18.967	18.7544	18.9801	0.999331	0.0675953
2921;;sp|P25705|ATPA_ ATP synthase subunit alpha, mitochondrial OS=Homo sapiens OX=9606 GN=ATP5F1A PE=1 SV=1;sp|P25705-2|ATPA_ Isoform 2 of ATP synthase subunit alpha, mitochondrial OS=Homo sapiens OX=9606 GN=ATP5F1A;sp|P25705-3|ATPA_ Isoform 3 of;;P25705;P25705-2;P25705-3;K7EK77;K7ERX7;K7ENJ4;K7EJP1;K7EQH4;K7ESA0;;ATP synthase subunit alpha, mitochondrial;;ATP5A1;;323.31;;42;41;37;21;15;14;13;8;2	P25705	ATP5F1A	ATP synthase subunit alpha, mitochondrial	22.0585	21.7972	1.25735	1.19856	0.0552902	22.27	21.9987	22.0585	21.9203	21.5888	21.7972	0.182367	0.261305
1555;;tr|F8W0P7|F8W0P7_ ATP synthase F1 subunit beta (Fragment) OS=Homo sapiens OX=9606 GN=ATP5F1B PE=1 SV=2;;F8W0P7;;;;ATP5B;;-2;;1	F8W0P7	ATP5F1B	ATP synthase F1 subunit beta (Fragment)	0	17.6595	5	0.01	0					17.9314	17.3876	0	-17.6595
2565;;sp|P06576|ATPB_ ATP synthase subunit beta, mitochondrial OS=Homo sapiens OX=9606 GN=ATP5F1B PE=1 SV=3;tr|H0YH81|H0YH81_ ATP synthase subunit beta (Fragment) OS=Homo sapiens OX=9606 GN=ATP5F1B PE=1 SV=1;tr|F8W079|F8W079_ ATP synthase F1 subun;;P06576;H0YH81;F8W079;H0YI37;;ATP synthase subunit beta, mitochondrial;ATP synthase subunit beta;;ATP5B;;323.31;;21;14;12;2	P06576	ATP5F1B	ATP synthase subunit beta, mitochondrial	24.1094	23.9245	1.27791	1.13673	0.0527342	24.0513	24.1343	24.1094	24.0086	23.7796	23.9245	0.177588	0.184888
2988;;sp|P30049|ATPD_ ATP synthase subunit delta, mitochondrial OS=Homo sapiens OX=9606 GN=ATP5F1D PE=1 SV=2;;P30049;;ATP synthase subunit delta, mitochondrial;;ATP5D;;67.03;;6	P30049	ATP5F1D	ATP synthase subunit delta, mitochondrial	20.6794	21.8559	0.87398	0.442445	0.133666	20.5218	20.6794	21.8933	22.0529	21.8559	21.6949	0.309529	-1.17643
6211;;sp|Q9UII2|ATIF1_ ATPase inhibitor, mitochondrial OS=Homo sapiens OX=9606 GN=ATP5IF1 PE=1 SV=1;;Q9UII2;A0A0B4J230;Q9UII2-3;Q9UII2-2;;ATPase inhibitor, mitochondrial;;ATPIF1;;12.298;;6;2;2;2	Q9UII2	ATP5IF1	ATPase inhibitor, mitochondrial	19.4373	18.9087	1.05656	1.44253	0.0877893	19.729	19.4373	19.0414	18.9087	19.0317	18.8902	0.238929	0.528597
1270;;sp|Q06055-2|AT5G2_ Isoform 2 of ATP synthase F(0) complex subunit C2, mitochondrial OS=Homo sapiens OX=9606 GN=ATP5MC2;sp|P05496|AT5G1_ ATP synthase F(0) complex subunit C1, mitochondrial OS=Homo sapiens OX=9606 GN=ATP5MC1 PE=1 SV=2;sp|P48201|AT5;;Q06055-2;P05496;P48201;Q06055-3;D6R9H7;E7EQ97;E7EPU7;Q06055;;ATP synthase F(0) complex subunit C2, mitochondrial;ATP synthase F(0) complex subuni…	Q06055-2	ATP5MC2	Isoform 2 of ATP synthase F(0) complex subunit C2, mitochondrial	19.0437	18.8491	0.338433	1.14445	0.45874	20.1859	19.0437	19.0145	18.8351	18.8491	19.4783	0.6456	0.194649
3419;;sp|P56385|ATP5I_ ATP synthase subunit e, mitochondrial OS=Homo sapiens OX=9606 GN=ATP5ME PE=1 SV=2;;P56385;;ATP synthase subunit e, mitochondrial;;ATP5I;;7.9453;;3	P56385	ATP5ME	ATP synthase subunit e, mitochondrial	18.9975	18.1641	0.860915	1.78184	0.137748	18.3452	19.8305	18.9975	18.1641	18.16	18.4159	0.315317	0.833368
3411;;sp|P56134|ATPK_ ATP synthase subunit f, mitochondrial OS=Homo sapiens OX=9606 GN=ATP5MF PE=1 SV=3;sp|P56134-3|ATPK_ Isoform 3 of ATP synthase subunit f, mitochondrial OS=Homo sapiens OX=9606 GN=ATP5MF;sp|P56134-4|ATPK_ Isoform 4 of ATP synth;;P56134;P56134-3;P56134-4;P56134-2;C9JJT5;C9JU26;;ATP synthase subunit f, mitochondrial;;ATP5J2;ATP5J2-PTCD1;;44.235;;1;1;0;0;0;0	P56134	ATP5MF	ATP synthase subunit f, mitochondrial	17.1073	17.0743	0.244294	1.02314	0.569779	16.961	17.2536		17.0743	15.3708	17.3415	0.732656	0.0330071
1593;;tr|G3V325|G3V325_ ATP5MF-PTCD1 readthrough OS=Homo sapiens OX=9606 GN=ATP5MF-PTCD1 PE=1 SV=1;;G3V325;O75127;;;;ATP5J2-PTCD1;;-2;;1;1	G3V325	ATP5MF-PTCD1	ATP5MF-PTCD1 readthrough	13.9606	14.9534	0.840343	0.502522	0.14443			13.9606	14.9534	14.4824	15.1185	0.323095	-0.992743
475;;sp|O75964|ATP5L_ ATP synthase subunit g, mitochondrial OS=Homo sapiens OX=9606 GN=ATP5MG PE=1 SV=3;tr|A0A8I5KT86|A0A8I5KT86_ ATP synthase membrane subunit g OS=Homo sapiens OX=9606 GN=ATP5MG PE=3 SV=1;tr|A0A8I5KSQ4|A0A8I5KSQ4_ ATP synthase m;;O75964;A0A8I5KT86;A0A8I5KSQ4;A0A3B3ITX4;A0A8I5KSW3;A0A3B3IRW3;;ATP synthase subunit g, mitochondrial;;ATP5L;;41.005;;5;5;5;5;4;1	O75964	ATP5MG	ATP synthase subunit g, mitochondrial	18.6005	18.9811	0.672901	0.768117	0.212373	18.4806	18.6005	18.8128	18.612	18.9811	19.0279	0.406118	-0.380601
5249;;sp|Q96IX5|ATPMK_ ATP synthase membrane subunit K, mitochondrial OS=Homo sapiens OX=9606 GN=ATP5MK PE=1 SV=1;;Q96IX5;;Up-regulated during skeletal muscle growth protein 5;;USMG5;;84.718;;3	Q96IX5	ATP5MK	ATP synthase membrane subunit K, mitochondrial	18.8995	18.0398	1.07244	1.81461	0.0846364	19.3697	18.8995	18.1462	18.0398	18.0877	17.3372	0.233394	0.859656
2908;;sp|P24539|AT5F1_ ATP synthase F(0) complex subunit B1, mitochondrial OS=Homo sapiens OX=9606 GN=ATP5PB PE=1 SV=2;tr|Q5QNZ2|Q5QNZ2_ ATP synthase subunit b OS=Homo sapiens OX=9606 GN=ATP5PB PE=1 SV=1;;P24539;Q5QNZ2;;ATP synthase F(0) complex subunit B1, mitochondrial;;ATP5F1;;63.967;;13;10	P24539	ATP5PB	ATP synthase F(0) complex subunit B1, mitochondrial	22.2621	21.8297	1.74178	1.34947	0.0181226	22.4702	22.0939	22.2621	21.8297	21.8911	21.8169	0.0938619	0.432389
2346;;sp|O75947|ATP5H_ ATP synthase subunit d, mitochondrial OS=Homo sapiens OX=9606 GN=ATP5PD PE=1 SV=3;sp|O75947-2|ATP5H_ Isoform 2 of ATP synthase subunit d, mitochondrial OS=Homo sapiens OX=9606 GN=ATP5PD;;O75947;O75947-2;F5H608;;ATP synthase subunit d, mitochondrial;;ATP5H;;98.487;;13;11;5	O75947	ATP5PD	ATP synthase subunit d, mitochondrial	20.4478	19.9459	1.18975	1.41604	0.064602	21.0516	20.3449	20.4478	20.1836	19.9283	19.9459	0.199304	0.501862
2826;;sp|P18859|ATP5J_ ATP synthase-coupling factor 6, mitochondrial OS=Homo sapiens OX=9606 GN=ATP5PF PE=1 SV=1;sp|P18859-2|ATP5J_ Isoform 2 of ATP synthase-coupling factor 6, mitochondrial OS=Homo sapiens OX=9606 GN=ATP5PF;tr|A8MUH2|A8MUH2_ ATP ;;P18859;P18859-2;A8MUH2;;ATP synthase-coupling factor 6, mitochondrial;;ATP5J;;66.819;;6;6;5	P18859	ATP5PF	ATP synthase-coupling factor 6, mitochondrial	19.6082	19.4278	0.38412	1.13323	0.412933	19.6082	19.7376	19.3454	19.6002	19.4278	19.235	0.607458	0.180437
3212;;sp|P48047|ATPO_ ATP synthase subunit O, mitochondrial OS=Homo sapiens OX=9606 GN=ATP5PO PE=1 SV=1;tr|A0A494C0K9|A0A494C0K9_ ATP synthase subunit O, mitochondrial OS=Homo sapiens OX=9606 GN=ATP5PO PE=3 SV=1;tr|H7C0C1|H7C0C1_ ATP synthase subu;;P48047;A0A494C0K9;H7C0C1;H7C086;;ATP synthase subunit O, mitochondrial;;ATP5O;;323.31;;8;7;7;3	P48047	ATP5PO	ATP synthase subunit O, mitochondrial	20.867	20.6369	0.857757	1.17295	0.138753	21.0811	20.867	20.6737	20.7333	20.5021	20.6369	0.316507	0.230145
632;;sp|Q15904|VAS1_ V-type proton ATPase subunit S1 OS=Homo sapiens OX=9606 GN=ATP6AP1 PE=1 SV=2;tr|A0A7I2YQA5|A0A7I2YQA5_ ATPase H+ transporting accessory protein 1 OS=Homo sapiens OX=9606 GN=ATP6AP1 PE=1 SV=1;tr|A0A7I2V3T8|A0A7I2V3T8_ ATPase H;;Q15904;A0A7I2YQA5;A0A7I2V3T8;A6QRJ1;A0A0C4DGX8;H7C0T7;F2Z3L8;A6NLC6;;V-type proton ATPase subunit S1;;ATP6AP1;;16.922;;4;4;4;2;2;1;1;1	Q15904	ATP6AP1	V-type proton ATPase subunit S1	17.2077	17.0474	0.171691	1.11753	0.673455	17.2077	17.6927	14.9553	17.0474	16.7483	17.2237	0.805945	0.160319
325;;sp|O75787|RENR_ Renin receptor OS=Homo sapiens OX=9606 GN=ATP6AP2 PE=1 SV=2;tr|A0A1B0GVW0|A0A1B0GVW0_ Renin receptor OS=Homo sapiens OX=9606 GN=ATP6AP2 PE=1 SV=1;sp|O75787-2|RENR_ Isoform 2 of Renin receptor OS=Homo sapiens OX=9606 GN=ATP6AP;;O75787;A0A1B0GVW0;O75787-2;B7Z1I9;A0A1B0GTB0;A0A1B0GTU8;A0A1B0GUT7;A0A1B0GVC7;B7Z413;A0A1B0GWD6;A0A1B0GVI9;;Renin receptor;;ATP6AP2;;48.01;;1;1;1;1;1;1…	O75787	ATP6AP2	Renin receptor	16.1631	0	5	100	0	16.0242	16.3019					0	16.1631
5073;;sp|Q93050|VPP1_ V-type proton ATPase 116 kDa subunit a 1 OS=Homo sapiens OX=9606 GN=ATP6V0A1 PE=1 SV=3;sp|Q93050-1|VPP1_ Isoform 2 of V-type proton ATPase 116 kDa subunit a 1 OS=Homo sapiens OX=9606 GN=ATP6V0A1;sp|Q93050-3|VPP1_ Isoform 3 of;;Q93050;Q93050-1;Q93050-3;B7Z641;B7Z2A9;F5H1T6;K7EM24;K7EN36;K7EPG4;K7ELZ6;K7EQW2;;V-type proton ATPase 116 kDa subunit a isoform 1;V-type proton ATPas…	Q93050	ATP6V0A1	V-type proton ATPase 116 kDa subunit a 1	17.9242	17.5713	0.0864744	1.27718	0.819456	17.0503	17.9514	17.9242	17.6033	17.5345	17.5713	0.896858	0.352957
6443;;sp|Q9Y487|VPP2_ V-type proton ATPase 116 kDa subunit a 2 OS=Homo sapiens OX=9606 GN=ATP6V0A2 PE=1 SV=2;tr|Q8TBM3|Q8TBM3_ V-type proton ATPase subunit a OS=Homo sapiens OX=9606 GN=ATP6V0A2 PE=1 SV=1;tr|A0A6Q8PFU6|A0A6Q8PFU6_ V-type proton ATP;;Q9Y487;Q8TBM3;A0A6Q8PFU6;F5H5F3;;V-type proton ATPase 116 kDa subunit a isoform 2;V-type proton ATPase subunit a;;ATP6V0A2;;3.1199;;3;2;2;1	Q9Y487	ATP6V0A2	V-type proton ATPase 116 kDa subunit a 2	16.2904	15.7805	0.206803	1.42402	0.621151	15.825	16.2904	16.4528	16.6148	15.5825	15.7805	0.76827	0.50997
2943;;sp|P27449|VATL_ V-type proton ATPase 16 kDa proteolipid subunit c OS=Homo sapiens OX=9606 GN=ATP6V0C PE=1 SV=1;;P27449;;V-type proton ATPase 16 kDa proteolipid subunit;;ATP6V0C;;14.184;;2	P27449	ATP6V0C	V-type proton ATPase 16 kDa proteolipid subunit c	18.2124	17.7994	0.898125	1.33146	0.126437	19.2794	18.0326	18.2124	17.7994	17.9288	17.2156	0.29892	0.413012
1489;;sp|P61421|VA0D1_ V-type proton ATPase subunit d 1 OS=Homo sapiens OX=9606 GN=ATP6V0D1 PE=1 SV=1;tr|F5GYQ1|F5GYQ1_ V-type proton ATPase subunit OS=Homo sapiens OX=9606 GN=ATP6V0D1 PE=1 SV=1;tr|J3QL14|J3QL14_ ATPase H+ transporting V0 subunit ;;P61421;F5GYQ1;J3QL14;H3BQB4;H3BSG7;H3BUQ0;H3BTB5;;V-type proton ATPase subunit d 1;;ATP6V0D1;;13.555;;7;7;5;2;2;1;1	P61421	ATP6V0D1	V-type proton ATPase subunit d 1	17.0999	17.8016	0.3399	0.614856	0.457194	17.0999	16.6187	18.3457	18.02	17.8016	17.5545	0.644568	-0.70168
4807;;sp|Q8N8Y2|VA0D2_ V-type proton ATPase subunit d 2 OS=Homo sapiens OX=9606 GN=ATP6V0D2 PE=1 SV=1;;Q8N8Y2;;V-type proton ATPase subunit d 2;;ATP6V0D2;;2.6997;;2	Q8N8Y2	ATP6V0D2	V-type proton ATPase subunit d 2	15.8452	15.91	0.167112	0.956123	0.680594	15.8323	15.8452	16.3725		15.9767	15.8432	0.811293	-0.0647313
3111;;sp|P38606|VATA_ V-type proton ATPase catalytic subunit A OS=Homo sapiens OX=9606 GN=ATP6V1A PE=1 SV=2;sp|P38606-2|VATA_ Isoform 2 of V-type proton ATPase catalytic subunit A OS=Homo sapiens OX=9606 GN=ATP6V1A;;P38606;P38606-2;C9JVW8;C9JA17;;V-type proton ATPase catalytic subunit A;;ATP6V1A;;323.31;;33;32;8;6	P38606	ATP6V1A	V-type proton ATPase catalytic subunit A	22.1219	22.7957	1.78712	0.626842	0.0163259	22.4916	22.0529	22.1219	22.7222	22.7957	22.8082	0.0876835	-0.673826
2857;;sp|P21281|VATB2_ V-type proton ATPase subunit B, brain isoform OS=Homo sapiens OX=9606 GN=ATP6V1B2 PE=1 SV=3;tr|H0YC04|H0YC04_ ATPase H+ transporting V1 subunit B2 (Fragment) OS=Homo sapiens OX=9606 GN=ATP6V1B2 PE=1 SV=1;;P21281;H0YC04;P15313;C9JL73;C9JNS9;E5RGH6;H0YC45;H0YAT8;;V-type proton ATPase subunit B, brain isoform;;ATP6V1B2;;207.27;;23;12;5;5;3;2;1;1	P21281	ATP6V1B2	V-type proton ATPase subunit B, brain isoform	21.4049	21.7284	0.853345	0.799165	0.14017	21.6543	21.4049	21.1646	21.9607	21.7284	21.5513	0.318462	-0.323434
2858;;sp|P21283|VATC1_ V-type proton ATPase subunit C 1 OS=Homo sapiens OX=9606 GN=ATP6V1C1 PE=1 SV=4;tr|E7EV59|E7EV59_ V-type proton ATPase subunit C OS=Homo sapiens OX=9606 GN=ATP6V1C1 PE=1 SV=1;;P21283;E7EV59;;V-type proton ATPase subunit C 1;;ATP6V1C1;;34.578;;15;9	P21283	ATP6V1C1	V-type proton ATPase subunit C 1	18.4063	18.1685	0.377279	1.17918	0.419489	18.4063	18.0322	18.6001	18.2646	18.1453	18.1685	0.612685	0.237784
1592;;sp|Q9Y5K8|VATD_ V-type proton ATPase subunit D OS=Homo sapiens OX=9606 GN=ATP6V1D PE=1 SV=1;tr|G3V2S6|G3V2S6_ V-type proton ATPase subunit D OS=Homo sapiens OX=9606 GN=ATP6V1D PE=1 SV=1;tr|H0YJH8|H0YJH8_ V-type proton ATPase subunit D (Fragm;;Q9Y5K8;G3V2S6;H0YJH8;G3V2V6;H0YJ55;H0YJS0;G3V559;;V-type proton ATPase subunit D;;ATP6V1D;;18.075;;4;4;3;2;1;1;1	Q9Y5K8	ATP6V1D	V-type proton ATPase subunit D	17.172	17.8753	1.203	0.614166	0.0626619	17.2165	17.172	16.2579	17.8753	17.4793	17.9214	0.196293	-0.7033
3088;;sp|P36543|VATE1_ V-type proton ATPase subunit E 1 OS=Homo sapiens OX=9606 GN=ATP6V1E1 PE=1 SV=1;sp|P36543-3|VATE1_ Isoform 3 of V-type proton ATPase subunit E 1 OS=Homo sapiens OX=9606 GN=ATP6V1E1;sp|P36543-2|VATE1_ Isoform 2 of V-type proto;;P36543;P36543-3;P36543-2;C9J8H1;Q96A05;;V-type proton ATPase subunit E 1;;ATP6V1E1;;106.66;;12;10;10;7;5	P36543	ATP6V1E1	V-type proton ATPase subunit E 1	19.1179	19.5456	1.1622	0.743469	0.0688343	19.1179	18.5776	19.2058	19.5456	19.5881	19.3351	0.207365	-0.427655
4154;;sp|Q16864|VATF_ V-type proton ATPase subunit F OS=Homo sapiens OX=9606 GN=ATP6V1F PE=1 SV=2;sp|Q16864-2|VATF_ Isoform 2 of V-type proton ATPase subunit F OS=Homo sapiens OX=9606 GN=ATP6V1F;;Q16864;Q16864-2;;V-type proton ATPase subunit F;;ATP6V1F;;77.618;;6;6	Q16864	ATP6V1F	V-type proton ATPase subunit F	20.8682	21.4244	1.12624	0.680109	0.0747749	19.8931	20.9508	20.8682	21.4244	21.6497	21.2294	0.217511	-0.556161
2269;;sp|O75348|VATG1_ V-type proton ATPase subunit G 1 OS=Homo sapiens OX=9606 GN=ATP6V1G1 PE=1 SV=3;;O75348;A0A7I2V4K4;A0A7I2V3Q6;A0A7I2V375;A0A7I2V2N1;A0A7I2YQH3;F2Z307;;V-type proton ATPase subunit G 1;;ATP6V1G1;;180.55;;6;1;1;1;0;0;0	O75348	ATP6V1G1	V-type proton ATPase subunit G 1	18.4704	18.8489	0.363886	0.769285	0.432627	18.5386	18.4704	17.8709	18.0237	18.957	18.8489	0.624999	-0.378411
2443;;sp|O95670|VATG2_ V-type proton ATPase subunit G 2 OS=Homo sapiens OX=9606 GN=ATP6V1G2 PE=1 SV=1;sp|O95670-2|VATG2_ Isoform 2 of V-type proton ATPase subunit G 2 OS=Homo sapiens OX=9606 GN=ATP6V1G2;;O95670;O95670-2;H0Y474;O95670-3;;V-type proton ATPase subunit G 2;;ATP6V1G2;;3.1256;;1;1;1;1	O95670	ATP6V1G2	V-type proton ATPase subunit G 2	17.9973	0	5	100	0	17.9973	17.7381	18.7627				0	17.9973
6203;;sp|Q9UI12|VATH_ V-type proton ATPase subunit H OS=Homo sapiens OX=9606 GN=ATP6V1H PE=1 SV=1;sp|Q9UI12-2|VATH_ Isoform 2 of V-type proton ATPase subunit H OS=Homo sapiens OX=9606 GN=ATP6V1H;tr|G3V126|G3V126_ V-type proton ATPase subunit H OS=;;Q9UI12;Q9UI12-2;G3V126;E5RG49;E5RHH0;E5RK31;E5RJG1;;V-type proton ATPase subunit H;;ATP6V1H;;81.527;;12;12;11;3;3;1;1	Q9UI12	ATP6V1H	V-type proton ATPase subunit H	20.0031	20.768	2.61127	0.588486	0.00244754	19.9421	20.0031	20.2506	20.768	20.9307	20.7498	0.0254389	-0.764921
802;;sp|Q04656|ATP7A_ Copper-transporting ATPase 1 OS=Homo sapiens OX=9606 GN=ATP7A PE=1 SV=4;tr|A0A8I5KY05|A0A8I5KY05_ ATPase copper transporting alpha OS=Homo sapiens OX=9606 GN=ATP7A PE=1 SV=1;tr|A0A8I5KWA8|A0A8I5KWA8_ P-type Cu(+) transporter;;Q04656;A0A8I5KY05;A0A8I5KWA8;A0A8J9FM07;A0A8I5KXV0;A0A8I5KQ62;A0A8I5KST1;A0A8I5KVT9;Q04656-5;Q04656-2;A0A8I5KPN6;Q04656-3;A0A8I5QJP0;A0A8I5KVB6;A0A8I5K…	Q04656	ATP7A	Copper-transporting ATPase 1	17.1987	15.3036	2.24051	3.71948	0.00574763	17.2562		17.1413	15.0646	15.3036	15.7373	0.0454652	1.8951
373;;sp|O43520|AT8B1_ Phospholipid-transporting ATPase IC OS=Homo sapiens OX=9606 GN=ATP8B1 PE=1 SV=3;tr|A0A2R8Y5C5|A0A2R8Y5C5_ Phospholipid-transporting ATPase OS=Homo sapiens OX=9606 GN=ATP8B1 PE=1 SV=1;;O43520;A0A2R8Y5C5;;Phospholipid-transporting ATPase IC;;ATP8B1;;2.4082;;2;2	O43520	ATP8B1	Phospholipid-transporting ATPase IC	17.6484	13.6907		15.5377		17.6484			13.6907				3.9577
1802;;tr|I3L448|I3L448_ ATP synthase mitochondrial F1 complex assembly factor 1 OS=Homo sapiens OX=9606 GN=ATPAF1 PE=1 SV=1;sp|Q5TC12|ATPF1_ ATP synthase mitochondrial F1 complex assembly factor 1 OS=Homo sapiens OX=9606 GN=ATPAF1 PE=1 SV=1;tr|H0YD21|H;;I3L448;Q5TC12;H0YD21;A8MRA7;Q5TC12-3;H0YEW4;Q5TC12-2;;ATP synthase mitochondrial F1 complex assembly factor 1;;ATPAF1;;10.193;;3;2;2;2;2;1;1	I3L448	ATPAF1	ATP synthase mitochondrial F1 complex assembly factor 1	16.1601	18.2762	2.83907	0.230676	0.00144855	16.2296	16.0906		18.2762	17.8973	18.2951	0.0179833	-2.11606
1178;;sp|Q8N5M1|ATPF2_ ATP synthase mitochondrial F1 complex assembly factor 2 OS=Homo sapiens OX=9606 GN=ATPAF2 PE=1 SV=1;tr|C9J2Q2|C9J2Q2_ ATP synthase mitochondrial F1 complex assembly factor 2 (Fragment) OS=Homo sapiens OX=9606 GN=ATPAF2 PE=1 SV=1;;Q8N5M1;C9J2Q2;;ATP synthase mitochondrial F1 complex assembly factor 2;;ATPAF2;;53.147;;5;5	Q8N5M1	ATPAF2	ATP synthase mitochondrial F1 complex assembly factor 2	17.2647	19.0546	0.584473	0.28919	0.260332	16.4339	17.2647	18.0513	16.9135	19.247	19.0546	0.458633	-1.78991
3865;;sp|Q13535|ATR_ Serine/threonine-protein kinase ATR OS=Homo sapiens OX=9606 GN=ATR PE=1 SV=3;sp|Q13535-2|ATR_ Isoform 2 of Serine/threonine-protein kinase ATR OS=Homo sapiens OX=9606 GN=ATR;sp|Q13535-3|ATR_ Isoform 3 of Serine/threonine-prote;;Q13535;Q13535-2;Q13535-3;A0A590UJ01;D6RFJ6;D6RIG7;H0Y8R8;;Serine/threonine-protein kinase ATR;;ATR;;145.77;;9;9;9;7;2;2;1	Q13535	ATR	Serine/threonine-protein kinase ATR	18.8364	19.6916	1.13967	0.552782	0.0724989	17.3457	18.8364	19.1146	19.9723	19.6843	19.6916	0.21327	-0.855218
4470;;sp|Q6UW56|ARAID_ All-trans retinoic acid-induced differentiation factor OS=Homo sapiens OX=9606 GN=ATRAID PE=1 SV=2;sp|Q6UW56-2|ARAID_ Isoform 2 of All-trans retinoic acid-induced differentiation factor OS=Homo sapiens OX=9606 GN=ATRAID;sp|Q6UW56;;Q6UW56;Q6UW56-2;Q6UW56-3;;All-trans retinoic acid-induced differentiation factor;;ATRAID;;3.8078;;1;1;1	Q6UW56	ATRAID	All-trans retinoic acid-induced differentiation factor	14.8562	16.9197	1.8517	0.239228	0.0140702		15.3043	14.4081	16.7207	16.9197	17.3683	0.0805465	-2.06354
2331;;sp|O75882|ATRN_ Attractin OS=Homo sapiens OX=9606 GN=ATRN PE=1 SV=2;sp|O75882-2|ATRN_ Isoform 2 of Attractin OS=Homo sapiens OX=9606 GN=ATRN;;O75882;O75882-2;;Attractin;;ATRN;;25.555;;2;1	O75882	ATRN	Attractin	20.3099	21.0365	1.21752	0.604305	0.0606016	19.3797	20.3099	20.492	21.1253	20.801	21.0365	0.192356	-0.726651
3187;;sp|P46100|ATRX_ Transcriptional regulator ATRX OS=Homo sapiens OX=9606 GN=ATRX PE=1 SV=6;sp|P46100-4|ATRX_ Isoform 3 of Transcriptional regulator ATRX OS=Homo sapiens OX=9606 GN=ATRX;sp|P46100-2|ATRX_ Isoform 1 of Transcriptional regulator A;;P46100;P46100-4;P46100-2;P46100-5;P46100-3;A0A6Q8PHA4;A0A096LNL9;P46100-6;A0A096LNX6;A0A096LNN3;A0A096LNW1;A0A096LNR8;A0A096LP59;;Transcriptional regu…	P46100	ATRX	Transcriptional regulator ATRX	16.2133	17.1046	0.506453	0.539105	0.311564	17.2538	16.2133	15.9976	17.1046	17.206	16.6333	0.507507	-0.891363
6130;;sp|Q9UBB4|ATX10_ Ataxin-10 OS=Homo sapiens OX=9606 GN=ATXN10 PE=1 SV=1;sp|Q9UBB4-2|ATX10_ Isoform 2 of Ataxin-10 OS=Homo sapiens OX=9606 GN=ATXN10;tr|A0A1W2PQD2|A0A1W2PQD2_ Ataxin 10 OS=Homo sapiens OX=9606 GN=ATXN10 PE=1 SV=1;;Q9UBB4;Q9UBB4-2;A0A1W2PQD2;B1AHE4;B1AHE3;;Ataxin-10;;ATXN10;;323.31;;25;21;19;6;4	Q9UBB4	ATXN10	Ataxin-10	19.6256	20.614	2.42592	0.504057	0.00375045	19.6522	19.6256	19.0635	20.614	20.5835	20.6481	0.0343581	-0.988342
372;;sp|Q99700|ATX2_ Ataxin-2 OS=Homo sapiens OX=9606 GN=ATXN2 PE=1 SV=2;tr|A0A2R8YDM9|A0A2R8YDM9_ Ataxin 2 OS=Homo sapiens OX=9606 GN=ATXN2 PE=1 SV=1;tr|A0A5F9ZHW5|A0A5F9ZHW5_ Ataxin 2 OS=Homo sapiens OX=9606 GN=ATXN2 PE=1 SV=1;tr|A0A5F9ZHX3|A0A;;Q99700;A0A2R8YDM9;A0A5F9ZHW5;A0A5F9ZHX3;A0A2R8Y5A6;A0A2R8Y7E6;A0A5F9ZI57;V9GY86;F8VQP2;A0A5F9ZHH4;A0A2R8Y7P6;H0YH87;Q99700-2;Q99700-4;F8WB06;Q99700-5;F…	Q99700	ATXN2	Ataxin-2	18.3395	18.4033	0.0515618	0.956735	0.888052	18.3395	18.1322	18.4393	18.4033	17.9392	18.6732	0.93639	-0.0638088
4981;;sp|Q8WWM7|ATX2L_ Ataxin-2-like protein OS=Homo sapiens OX=9606 GN=ATXN2L PE=1 SV=2;sp|Q8WWM7-6|ATX2L_ Isoform 6 of Ataxin-2-like protein OS=Homo sapiens OX=9606 GN=ATXN2L;sp|Q8WWM7-8|ATX2L_ Isoform 8 of Ataxin-2-like protein OS=Homo sapiens ;;Q8WWM7;Q8WWM7-6;Q8WWM7-8;Q8WWM7-5;Q8WWM7-4;Q8WWM7-9;Q8WWM7-2;Q8WWM7-3;H3BUF6;Q8WWM7-7;H3BSK9;H3BSQ5;H3BUE3;H3BRB0;A0A0C4DGL7;;Ataxin-2-like protein;;A…	Q8WWM7	ATXN2L	Ataxin-2-like protein	19.5966	19.9661	1.54043	0.774058	0.0288119	19.76	19.4567	19.5966	20.015	19.8454	19.9661	0.123646	-0.369487
137;;sp|P54252|ATX3_ Ataxin-3 OS=Homo sapiens OX=9606 GN=ATXN3 PE=1 SV=5;tr|F5H211|F5H211_ ubiquitinyl hydrolase 1 OS=Homo sapiens OX=9606 GN=ATXN3 PE=1 SV=2;tr|A0A2R8Y3X7|A0A2R8Y3X7_ ubiquitinyl hydrolase 1 OS=Homo sapiens OX=9606 GN=ATXN3 PE=1 ;;P54252;F5H211;A0A2R8Y3X7;G3V3R7;A0A0A0MS38;G3V4U9;P54252-1;P54252-4;G3V4F5;C9JQV6;G3V4B1;G3V390;G3V3S5;G3V526;G3V3A6;G3V4F4;G3V5H3;D6R9I5;D3VVP3;E9PJN5…	P54252	ATXN3	Ataxin-3	16.0941	16.0699	0.274178	1.01691	0.531891	16.0941	16.836	15.5092	16.0233	17.7538	16.0699	0.701822	0.0241871
1877;;sp|Q14CW9|AT7L3_ Ataxin-7-like protein 3 OS=Homo sapiens OX=9606 GN=ATXN7L3 PE=1 SV=1;sp|Q14CW9-2|AT7L3_ Isoform 2 of Ataxin-7-like protein 3 OS=Homo sapiens OX=9606 GN=ATXN7L3;tr|K7EJK2|K7EJK2_ Ataxin 7 like 3 (Fragment) OS=Homo sapiens OX=;;Q14CW9;Q14CW9-2;K7EJK2;K7ENU1;K7EKG9;;Ataxin-7-like protein 3;;ATXN7L3;;3.4282;;1;1;1;1;1	Q14CW9	ATXN7L3	Ataxin-7-like protein 3	14.0477	0		100		14.0477							14.0477
5220;;sp|Q96GX2|A7L3B_ Ataxin-7-like protein 3B OS=Homo sapiens OX=9606 GN=ATXN7L3B PE=1 SV=2;;Q96GX2;;Putative ataxin-7-like protein 3B;;ATXN7L3B;;4.6539;;2	Q96GX2	ATXN7L3B	Ataxin-7-like protein 3B	16.0408	17.1465	0.749281	0.464691	0.178122	15.7805	16.3011		17.6218	16.6712		0.363631	-1.10566
6506;;sp|Q9Y679|AUP1_ Lipid droplet-regulating VLDL assembly factor AUP1 OS=Homo sapiens OX=9606 GN=AUP1 PE=1 SV=2;sp|Q9Y679-3|AUP1_ Isoform 2 of Lipid droplet-regulating VLDL assembly factor AUP1 OS=Homo sapiens OX=9606 GN=AUP1;;Q9Y679;Q9Y679-3;;Ancient ubiquitous protein 1;;AUP1;;40.226;;4;3	Q9Y679	AUP1	Lipid droplet-regulating VLDL assembly factor AUP1	19.625	20.2769	0.730253	0.636453	0.1861	19.1156	19.625	20.4433	20.7779	20.2769	20.1801	0.373934	-0.651874
991;;sp|O14965|AURKA_ Aurora kinase A OS=Homo sapiens OX=9606 GN=AURKA PE=1 SV=3;tr|A3KFJ0|A3KFJ0_ Aurora kinase OS=Homo sapiens OX=9606 GN=AURKA PE=1 SV=1;tr|A3KFJ1|A3KFJ1_ Aurora kinase (Fragment) OS=Homo sapiens OX=9606 GN=AURKA PE=1 SV=8;tr|Q;;O14965;A3KFJ0;A3KFJ1;Q5QPD4;Q5QPD2;A3KFJ2;Q5QPD1;;Aurora kinase A;;AURKA;;16.318;;3;3;2;2;2;1;1	O14965	AURKA	Aurora kinase A	16.3484	14.9367	0.715295	2.6605	0.192622	16.3484	17.2664	14.458	15.1171	14.9367	12.9905	0.382857	1.4117
5212;;sp|Q96GD4|AURKB_ Aurora kinase B OS=Homo sapiens OX=9606 GN=AURKB PE=1 SV=3;sp|Q96GD4-4|AURKB_ Isoform 4 of Aurora kinase B OS=Homo sapiens OX=9606 GN=AURKB;sp|Q96GD4-5|AURKB_ Isoform 5 of Aurora kinase B OS=Homo sapiens OX=9606 GN=AURKB;tr|;;Q96GD4;Q96GD4-4;Q96GD4-5;J3QLN8;J3QR41;J3KTD6;J3KT86;Q96GD4-2;J3KRJ2;Q96GD4-3;J3KRF8;Q9UQB9;Q9UQB9-2;B4DXA6;Q5Y191;Q9UQB9-3;;Aurora kinase B;;AURKB;;5…	Q96GD4	AURKB	Aurora kinase B	18.0467	16.9283	2.61746	2.17102	0.00241293	18.131	17.6694	18.0467	17.0003	16.9283	16.8184	0.0253317	1.11838
5871;;sp|Q9NQS1|AVEN_ Cell death regulator Aven OS=Homo sapiens OX=9606 GN=AVEN PE=1 SV=1;;Q9NQS1;;Cell death regulator Aven;;AVEN;;13.82;;3	Q9NQS1	AVEN	Cell death regulator Aven	16.0066	16.1057	0.338964	0.933607	0.45818	16.5816	16.0066	15.1981	17.0324	16.1057	15.9415	0.645369	-0.0991134
3001;;sp|P30530|UFO_ Tyrosine-protein kinase receptor UFO OS=Homo sapiens OX=9606 GN=AXL PE=1 SV=4;sp|P30530-2|UFO_ Isoform Short of Tyrosine-protein kinase receptor UFO OS=Homo sapiens OX=9606 GN=AXL;tr|M0R0W6|M0R0W6_ receptor protein-tyrosine ki;;P30530;P30530-2;M0R0W6;;Tyrosine-protein kinase receptor UFO;Receptor protein-tyrosine kinase;;AXL;;44.836;;16;16;15	P30530	AXL	Tyrosine-protein kinase receptor UFO	17.8349	17.4621	0.880372	1.29481	0.131713	18.2569	17.8349	17.6273	17.7052	17.3312	17.4621	0.306481	0.372735
1245;;sp|Q9H6S1|AZI2_ 5-azacytidine-induced protein 2 OS=Homo sapiens OX=9606 GN=AZI2 PE=1 SV=1;tr|C9JVK8|C9JVK8_ 5-azacytidine induced 2 (Fragment) OS=Homo sapiens OX=9606 GN=AZI2 PE=1 SV=1;sp|Q9H6S1-3|AZI2_ Isoform 2 of 5-azacytidine-induced pro;;Q9H6S1;C9JVK8;Q9H6S1-3;Q9H6S1-5;Q9H6S1-4;C9JGA2;;5-azacytidine-induced protein 2;;AZI2;;3.2324;;2;2;2;2;2;1	Q9H6S1	AZI2	5-azacytidine-induced protein 2	16.4346	16.7685	0.137576	0.793417	0.728491	17.2389	15.6303		16.9994	16.5375		0.845123	-0.333849
3480;;sp|P61769|B2MG_ Beta-2-microglobulin OS=Homo sapiens OX=9606 GN=B2M PE=1 SV=1;tr|H0YLF3|H0YLF3_ Beta-2-microglobulin (Fragment) OS=Homo sapiens OX=9606 GN=B2M PE=1 SV=1;tr|F5H6I0|F5H6I0_ Beta-2-microglobulin OS=Homo sapiens OX=9606 GN=B2M PE;;P61769;H0YLF3;F5H6I0;;Beta-2-microglobulin;Beta-2-microglobulin form pI 5.3;;B2M;;120.49;;5;3;3	P61769	B2M	Beta-2-microglobulin	23.0657	20.5391	3.69141	5.76196	0.000203514	22.7374	23.0657	23.2985	20.3938	20.5391	20.7379	0.00443689	2.52656
1579;;tr|G3V150|G3V150_ Galactosylgalactosylxylosylprotein 3-beta-glucuronosyltransferase OS=Homo sapiens OX=9606 GN=B3GAT3 PE=1 SV=1;sp|O94766-2|B3GA3_ Isoform 2 of Galactosylgalactosylxylosylprotein 3-beta-glucuronosyltransferase 3 OS=Homo sapiens OX;;G3V150;O94766-2;O94766;E9PNA1;;Galactosylgalactosylxylosylprotein 3-beta-glucuronosyltransferase 3;;B3GAT3;;8.1209;;4;4;4;1	G3V150	B3GAT3	Galactosylgalactosylxylosylprotein 3-beta-glucuronosyltransferase	16.5535	14.5087	1.2367	4.12609	0.0579829		16.0132	17.0938	14.5087	13.3142	15	0.187881	2.04478
4489;;sp|Q6Y288|B3GLT_ Beta-1,3-glucosyltransferase OS=Homo sapiens OX=9606 GN=B3GLCT PE=1 SV=2;;Q6Y288;;Beta-1,3-glucosyltransferase;;B3GALTL;;46.045;;7	Q6Y288	B3GLCT	Beta-1,3-glucosyltransferase	16.552	16.8912	0.702712	0.790481	0.198284	16.552	16.7684	14.8974	18.1598	16.8912	16.6507	0.388877	-0.339197
2753;;sp|P15291|B4GT1_ Beta-1,4-galactosyltransferase 1 OS=Homo sapiens OX=9606 GN=B4GALT1 PE=1 SV=5;sp|P15291-2|B4GT1_ Isoform Short of Beta-1,4-galactosyltransferase 1 OS=Homo sapiens OX=9606 GN=B4GALT1;;P15291;P15291-2;;Beta-1,4-galactosyltransferase 1;Lactose synthase A protein;N-acetyllactosamine synthase;Beta-N-acetylglucosaminylglycopeptide beta-1,4-galactosyltransferase;Beta-N-acetylgluco…	P15291	B4GALT1	Beta-1,4-galactosyltransferase 1	18.3885	17.9867	1.14141	1.32117	0.0722091	18.4986		18.2783		18.0171	17.9562	0.212731	0.401813
2207;;sp|O60512|B4GT3_ Beta-1,4-galactosyltransferase 3 OS=Homo sapiens OX=9606 GN=B4GALT3 PE=1 SV=2;sp|O60512-2|B4GT3_ Isoform 2 of Beta-1,4-galactosyltransferase 3 OS=Homo sapiens OX=9606 GN=B4GALT3;;O60512;O60512-2;;Beta-1,4-galactosyltransferase 3;N-acetyllactosamine synthase;Beta-N-acetylglucosaminylglycopeptide beta-1,4-galactosyltransferase;Beta-N-acetylglucosaminyl-glycolipid beta-1,4-gal…	O60512	B4GALT3	Beta-1,4-galactosyltransferase 3	17.336	17.4882	0.0591841	0.899892	0.872601			17.336	17.9214	17.055		0.92743	-0.152177
2137;;sp|O43505|B4GA1_ Beta-1,4-glucuronyltransferase 1 OS=Homo sapiens OX=9606 GN=B4GAT1 PE=1 SV=1;;O43505;;Beta-1,4-glucuronyltransferase 1;;B4GAT1;;9.4292;;3	O43505	B4GAT1	Beta-1,4-glucuronyltransferase 1	18.0522	17.7973	0.51195	1.19326	0.307645	17.6528	18.0522	19.0312	17.7973	17.632	17.8533	0.505363	0.254904
6003;;sp|Q9NWV8|BABA1_ BRISC and BRCA1-A complex member 1 OS=Homo sapiens OX=9606 GN=BABAM1 PE=1 SV=1;tr|J3KQS6|J3KQS6_ BRISC and BRCA1 A complex member 1 OS=Homo sapiens OX=9606 GN=BABAM1 PE=1 SV=2;tr|M0R0I0|M0R0I0_ BRISC and BRCA1-A complex memb;;Q9NWV8;J3KQS6;M0R0I0;M0R2K3;M0R2I2;M0R3F4;M0R2A4;M0R193;Q9NWV8-3;Q9NWV8-2;M0QYV1;M0QXG9;;BRISC and BRCA1-A complex member 1;;BABAM1;;54.096;;10;8;6;5;…	Q9NWV8	BABAM1	BRISC and BRCA1-A complex member 1	18.6447	18.2781	1.32033	1.28933	0.0478267	18.8361	18.4565	18.6447	17.9782	18.2781	18.3475	0.16718	0.366624
6032;;sp|Q9NXR7|BABA2_ BRISC and BRCA1-A complex member 2 OS=Homo sapiens OX=9606 GN=BABAM2 PE=1 SV=2;sp|Q9NXR7-4|BABA2_ Isoform 4 of BRISC and BRCA1-A complex member 2 OS=Homo sapiens OX=9606 GN=BABAM2;sp|Q9NXR7-3|BABA2_ Isoform 3 of BRISC and BR;;Q9NXR7;Q9NXR7-4;Q9NXR7-3;Q9NXR7-1;F8W733;C9J2G0;A0A075B7D2;;BRCA1-A complex subunit BRE;;BRE;;17.795;;5;5;5;5;3;2;1	Q9NXR7	BABAM2	BRISC and BRCA1-A complex member 2	16.528	16.5357	0.260958	0.994621	0.54833	17.9106	16.1503	16.528	16.5357	16.7965	16.1407	0.714043	-0.00778063
5063;;sp|Q92934|BAD_ Bcl2-associated agonist of cell death OS=Homo sapiens OX=9606 GN=BAD PE=1 SV=3;;Q92934;F5H3B1;F5H1R6;F5GYS3;A8MXU7;;Bcl2-associated agonist of cell death;;BAD;;19.799;;4;1;1;1;1	Q92934	BAD	Bcl2-associated agonist of cell death	16.7749	15.9163	0.651592	1.81339	0.223053	15.9335	16.9113	16.7749	16.3678	15.8303	15.9163	0.418108	0.858689
1867;;sp|Q99933|BAG1_ BAG family molecular chaperone regulator 1 OS=Homo sapiens OX=9606 GN=BAG1 PE=1 SV=4;tr|J3QTA2|J3QTA2_ BAG family molecular chaperone regulator 1 OS=Homo sapiens OX=9606 GN=BAG1 PE=1 SV=1;sp|Q99933-4|BAG1_ Isoform 4 of BAG fa;;Q99933;J3QTA2;Q99933-4;Q99933-3;Q99933-2;C9JYK5;A0A0U1RR89;A0A0U1RQD7;F1LLU6;;BAG family molecular chaperone regulator 1;;BAG1;;24.69;;4;4;4;4;3;2;1;1…	Q99933	BAG1	BAG family molecular chaperone regulator 1	16.0449	18.7364	0.839125	0.154809	0.144835		16.4904	15.5995	19.0315	16.5709	18.7364	0.323656	-2.69144
2458;;sp|O95816|BAG2_ BAG family molecular chaperone regulator 2 OS=Homo sapiens OX=9606 GN=BAG2 PE=1 SV=1;sp|O95816-2|BAG2_ Isoform 2 of BAG family molecular chaperone regulator 2 OS=Homo sapiens OX=9606 GN=BAG2;;O95816;O95816-2;;BAG family molecular chaperone regulator 2;;BAG2;;243.74;;15;13	O95816	BAG2	BAG family molecular chaperone regulator 2	19.8664	20.0364	0.316442	0.888832	0.482567	20.1028	19.8664	19.6266	20.0364	19.8096	20.1411	0.663287	-0.170017
2459;;sp|O95817|BAG3_ BAG family molecular chaperone regulator 3 OS=Homo sapiens OX=9606 GN=BAG3 PE=1 SV=3;;O95817;C9JFK9;;BAG family molecular chaperone regulator 3;;BAG3;;130.54;;23;10	O95817	BAG3	BAG family molecular chaperone regulator 3	19.2595	16.6165	3.63726	6.24592	0.000230536	19.7447	19.1634	19.2595	16.6165	16.9425	16.5899	0.00484048	2.64291
2430;;sp|O95429|BAG4_ BAG family molecular chaperone regulator 4 OS=Homo sapiens OX=9606 GN=BAG4 PE=1 SV=1;sp|O95429-2|BAG4_ Isoform 2 of BAG family molecular chaperone regulator 4 OS=Homo sapiens OX=9606 GN=BAG4;;O95429;O95429-2;;BAG family molecular chaperone regulator 4;;BAG4;;9.3639;;4;4	O95429	BAG4	BAG family molecular chaperone regulator 4	17.2344	16.3726	0.919081	1.81741	0.120481	17.337	17.1319		17.017	16.3726	16.2214	0.289497	0.861887
6269;;sp|Q9UL15|BAG5_ BAG family molecular chaperone regulator 5 OS=Homo sapiens OX=9606 GN=BAG5 PE=1 SV=1;sp|Q9UL15-2|BAG5_ Isoform 2 of BAG family molecular chaperone regulator 5 OS=Homo sapiens OX=9606 GN=BAG5;;Q9UL15;Q9UL15-2;;BAG family molecular chaperone regulator 5;;BAG5;;109.19;;10;9	Q9UL15	BAG5	BAG family molecular chaperone regulator 5	18.9861	19.0958	1.08287	0.926754	0.0826278	18.9861	18.9945	18.7705	19.1144	19.0595	19.0958	0.230188	-0.109742
8;;sp|P46379|BAG6_ Large proline-rich protein BAG6 OS=Homo sapiens OX=9606 GN=BAG6 PE=1 SV=2;tr|A0A7I2V508|A0A7I2V508_ Large proline-rich protein BAG6 OS=Homo sapiens OX=9606 GN=BAG6 PE=1 SV=1;tr|A0A0G2JK23|A0A0G2JK23_ Large proline-rich protei;;P46379;A0A7I2V508;A0A0G2JK23;A0A024RCR6;A0A7P0MQS5;P46379-3;P46379-2;P46379-5;A0A0G2JL47;P46379-4;X6REW1;A0A0G2JJM1;F6S6P2;H0Y710;H0Y4L1;A0A0G2JJR8;F6VEM…	P46379	BAG6	Large proline-rich protein BAG6	18.8992	19.7111	1.73792	0.569638	0.0182844	18.8031	19.2954	18.8992	19.7111	19.5242	19.892	0.094426	-0.811884
1803;;sp|Q9UQB8|BAIP2_ Brain-specific angiogenesis inhibitor 1-associated protein 2 OS=Homo sapiens OX=9606 GN=BAIAP2 PE=1 SV=1;sp|Q9UQB8-4|BAIP2_ Isoform 4 of Brain-specific angiogenesis inhibitor 1-associated protein 2 OS=Homo sapiens OX=9606 GN=BAIA;;Q9UQB8;Q9UQB8-4;Q9UQB8-2;Q9UQB8-3;I3L4C2;Q9UQB8-5;Q9UQB8-6;B4DWA1;I3L2M4;I3L125;I3L327;I3L1C8;I3L0Y9;I3L3C6;I3L4A3;I3L526;I3L0M4;I3L3J7;I3L3C5;I3…	Q9UQB8	BAIAP2	Brain-specific angiogenesis inhibitor 1-associated protein 2	14.9951	16.2475	0.484573	0.419732	0.327663	14.9951	14.8409	15.582	16.2475	14.5968	17.3645	0.523274	-1.25246
6195;;sp|Q9UHR4|BI2L1_ Brain-specific angiogenesis inhibitor 1-associated protein 2-like protein 1 OS=Homo sapiens OX=9606 GN=BAIAP2L1 PE=1 SV=2;;Q9UHR4;;Brain-specific angiogenesis inhibitor 1-associated protein 2-like protein 1;;BAIAP2L1;;32.353;;3	Q9UHR4	BAIAP2L1	Brain-specific angiogenesis inhibitor 1-associated protein 2-like protein 1	18.3226	18.1156	0.0552095	1.15425	0.880624	17.2915	18.3226	18.8494	18.1374	17.9897	18.1156	0.931104	0.206955
2302;;sp|O75531|BAF_ Barrier-to-autointegration factor OS=Homo sapiens OX=9606 GN=BANF1 PE=1 SV=1;;O75531;;Barrier-to-autointegration factor;Barrier-to-autointegration factor, N-terminally processed;;BANF1;;151.97;;11	O75531	BANF1	Barrier-to-autointegration factor	21.2173	20.9246	0.402085	1.22494	0.3962	21.4695	20.7155	21.2173	20.8776	20.9649	20.9246	0.592077	0.292712
783;;sp|Q8N9N5|BANP_ Protein BANP OS=Homo sapiens OX=9606 GN=BANP PE=1 SV=3;tr|B4DE54|B4DE54_ Protein BANP OS=Homo sapiens OX=9606 GN=BANP PE=1 SV=1;tr|A0A804HKG3|A0A804HKG3_ Protein BANP OS=Homo sapiens OX=9606 GN=BANP PE=1 SV=1;sp|Q8N9N5-3|BANP;;Q8N9N5;B4DE54;A0A804HKG3;Q8N9N5-3;Q8N9N5-6;Q8N9N5-2;Q8N9N5-4;Q8N9N5-5;Q8N9N5-7;;Protein BANP;;BANP;;2.5765;;1;1;1;1;1;1;1;1;1	Q8N9N5	BANP	Protein BANP	16.7601	14.6688	1.86718	4.26117	0.0135775	16.7601				14.6431	14.6946	0.0785885	2.09125
1561;;sp|Q92560|BAP1_ Ubiquitin carboxyl-terminal hydrolase BAP1 OS=Homo sapiens OX=9606 GN=BAP1 PE=1 SV=2;tr|H0Y8E8|H0Y8E8_ BRCA1 associated protein 1 (Fragment) OS=Homo sapiens OX=9606 GN=BAP1 PE=1 SV=1;tr|F8W6N3|F8W6N3_ Ubiquitin carboxyl-termi;;Q92560;H0Y8E8;F8W6N3;;Ubiquitin carboxyl-terminal hydrolase BAP1;Ubiquitin carboxyl-terminal hydrolase;;BAP1;;5.3687;;1;1;1	Q92560	BAP1	Ubiquitin carboxyl-terminal hydrolase BAP1	16.0554	20.6272	0.392949	0.0420481	0.404624	16.0554			22.5744		18.6801	0.599794	-4.57182
1552;;sp|Q8IXM2|BAP18_ Chromatin complexes subunit BAP18 OS=Homo sapiens OX=9606 GN=BAP18 PE=1 SV=1;sp|Q8IXM2-3|BAP18_ Isoform 3 of Chromatin complexes subunit BAP18 OS=Homo sapiens OX=9606 GN=BAP18;tr|F8W038|F8W038_ Chromosome 17 open reading fra;;Q8IXM2;Q8IXM2-3;F8W038;H0YIS7;F8W1H0;Q8IXM2-2;;Chromatin complexes subunit BAP18;;BAP18;C17orf49;RNASEK-C17orf49;;39.219;;7;7;7;6;5;3	Q8IXM2	BAP18	Chromatin complexes subunit BAP18	17.6563	18.0965	0.656607	0.737039	0.220492	17.6563	18.0619	17.2913	18.1706	17.8178	18.0965	0.415908	-0.440187
4506;;sp|Q6ZT62-2|BGIN_ Isoform Short BGIN of Bargin OS=Homo sapiens OX=9606 GN=BARGIN;sp|Q6ZT62|BGIN_ Bargin OS=Homo sapiens OX=9606 GN=BARGIN PE=1 SV=2;sp|Q9Y3L3|3BP1_ SH3 domain-binding protein 1 OS=Homo sapiens OX=9606 GN=SH3BP1 PE=1 SV=3;sp|Q;;Q6ZT62-2;Q6ZT62;Q9Y3L3;Q9Y3L3-2;A0A2R8Y5V0;;SH3 domain-binding protein 1;;SH3BP1;;15.068;;6;6;6;6;3	Q6ZT62-2	BARGIN	Isoform Short BGIN of Bargin	18.1912	17.4839	1.16541	1.6327	0.068327	18.1833	18.3184	18.1912	17.3094	18.0962	17.4839	0.206532	0.707259
3608;;sp|P80723|BASP1_ Brain acid soluble protein 1 OS=Homo sapiens OX=9606 GN=BASP1 PE=1 SV=2;sp|P80723-2|BASP1_ Isoform 2 of Brain acid soluble protein 1 OS=Homo sapiens OX=9606 GN=BASP1;;P80723;P80723-2;U3KQP0;;Brain acid soluble protein 1;;BASP1;;323.31;;23;18;6	P80723	BASP1	Brain acid soluble protein 1	21.7312	11.8505	5	100	2.43531e-06	21.7312	21.8659	21.289	11.585	12.1874	11.8505	8.14851e-05	9.88061
3733;;sp|Q07812|BAX_ Apoptosis regulator BAX OS=Homo sapiens OX=9606 GN=BAX PE=1 SV=1;sp|Q07812-2|BAX_ Isoform Beta of Apoptosis regulator BAX OS=Homo sapiens OX=9606 GN=BAX;sp|Q07812-8|BAX_ Isoform Sigma of Apoptosis regulator BAX OS=Homo sapiens;;Q07812;Q07812-2;Q07812-8;Q07812-5;Q07812-7;I6LPK7;Q07812-6;Q07812-4;H0YA56;;Apoptosis regulator BAX;;BAX;;47.491;;8;8;8;7;7;2;2;2;1	Q07812	BAX	Apoptosis regulator BAX	18.8467	18.9852	0.965026	0.90843	0.108386	18.8467	18.8783	18.7122	18.9852	18.8714	19.1095	0.272219	-0.138552
5898;;sp|Q9NRL2|BAZ1A_ Bromodomain adjacent to zinc finger domain protein 1A OS=Homo sapiens OX=9606 GN=BAZ1A PE=1 SV=2;sp|Q9NRL2-2|BAZ1A_ Isoform 2 of Bromodomain adjacent to zinc finger domain protein 1A OS=Homo sapiens OX=9606 GN=BAZ1A;;Q9NRL2;Q9NRL2-2;;Bromodomain adjacent to zinc finger domain protein 1A;;BAZ1A;;73.996;;6;5	Q9NRL2	BAZ1A	Bromodomain adjacent to zinc finger domain protein 1A	17.0512	17.9942	1.06076	0.520146	0.0869431	16.9634	17.894	17.0512	18.6803	17.9942	17.8699	0.23766	-0.943013
6210;;sp|Q9UIG0|BAZ1B_ Tyrosine-protein kinase BAZ1B OS=Homo sapiens OX=9606 GN=BAZ1B PE=1 SV=2;sp|Q9UIG0-2|BAZ1B_ Isoform 2 of Tyrosine-protein kinase BAZ1B OS=Homo sapiens OX=9606 GN=BAZ1B;;Q9UIG0;Q9UIG0-2;;Tyrosine-protein kinase BAZ1B;;BAZ1B;;205.39;;42;42	Q9UIG0	BAZ1B	Tyrosine-protein kinase BAZ1B	18.5798	19.7611	2.94503	0.440971	0.00113493	18.7449	18.5798	18.3883	19.9857	19.7611	19.6286	0.0153354	-1.18125
1540;;sp|Q9UIF9|BAZ2A_ Bromodomain adjacent to zinc finger domain protein 2A OS=Homo sapiens OX=9606 GN=BAZ2A PE=1 SV=4;tr|J3KPG5|J3KPG5_ Bromodomain adjacent to zinc finger domain 2A OS=Homo sapiens OX=9606 GN=BAZ2A PE=1 SV=1;tr|F8VU39|F8VU39_ Br;;Q9UIF9;J3KPG5;F8VU39;Q9UIF9-2;Q9UIF9-3;H0YHQ7;A0A0C4DGI9;;Bromodomain adjacent to zinc finger domain protein 2A;;BAZ2A;;10.639;;4;4;4;4;4;1;1	Q9UIF9	BAZ2A	Bromodomain adjacent to zinc finger domain protein 2A	15.0771	18.0921	2.32719	0.123702	0.00470775	15.4871	13.4964	15.0771	18.3774	18.0836	18.0921	0.0402634	-3.01506
6209;;sp|Q9UIF8|BAZ2B_ Bromodomain adjacent to zinc finger domain protein 2B OS=Homo sapiens OX=9606 GN=BAZ2B PE=1 SV=3;sp|Q9UIF8-4|BAZ2B_ Isoform 4 of Bromodomain adjacent to zinc finger domain protein 2B OS=Homo sapiens OX=9606 GN=BAZ2B;sp|Q9UIF8-2|B;;Q9UIF8;Q9UIF8-4;Q9UIF8-2;Q9UIF8-5;Q9UIF8-3;H7C1I6;;Bromodomain adjacent to zinc finger domain protein 2B;;BAZ2B;;4.019;;2;2;2;2;2;1	Q9UIF8	BAZ2B	Bromodomain adjacent to zinc finger domain protein 2B	14.1849	16.2435	1.10186	0.240049	0.0790925	14.1849	13.8933	16.0947	16.7498	16.1917	16.2435	0.224588	-2.0586
5549;;sp|Q9BXH1|BBC3_ Bcl-2-binding component 3, isoforms 1/2 OS=Homo sapiens OX=9606 GN=BBC3 PE=1 SV=1;sp|Q9BXH1-2|BBC3_ Isoform 2 of Bcl-2-binding component 3, isoforms 1/2 OS=Homo sapiens OX=9606 GN=BBC3;;Q9BXH1;Q9BXH1-2;;Bcl-2-binding component 3;;BBC3;;3.5548;;2;1	Q9BXH1	BBC3	Bcl-2-binding component 3, isoforms 1/2	13.7009	15.4651		0.294387		13.7009			15.4651				-1.76421
1038;;sp|A8MTZ0|BBIP1_ BBSome-interacting protein 1 OS=Homo sapiens OX=9606 GN=BBIP1 PE=1 SV=2;sp|A8MTZ0-2|BBIP1_ Isoform 2 of BBSome-interacting protein 1 OS=Homo sapiens OX=9606 GN=BBIP1;;A8MTZ0;A8MTZ0-2;;BBSome-interacting protein 1;;BBIP1;;16.765;;1;1	A8MTZ0	BBIP1	BBSome-interacting protein 1	16.1834	15.2634		1.89217		16.1834				15.2634			0.920043
1348;;sp|Q8NFJ9|BBS1_ Bardet-Biedl syndrome 1 protein OS=Homo sapiens OX=9606 GN=BBS1 PE=1 SV=1;tr|E7EQH1|E7EQH1_ Bardet-Biedl syndrome 1 OS=Homo sapiens OX=9606 GN=BBS1 PE=1 SV=1;sp|Q8NFJ9-3|BBS1_ Isoform 2 of Bardet-Biedl syndrome 1 protein OS=H;;Q8NFJ9;E7EQH1;Q8NFJ9-3;Q8NFJ9-2;E9PR55;;Bardet-Biedl syndrome 1 protein;;BBS1;;20.43;;2;2;2;2;1	Q8NFJ9	BBS1	Bardet-Biedl syndrome 1 protein	17.8695	18.0331	0.459605	0.892849	0.347052	17.8695	13.7734	18.0282	18.0779	18.0083	18.0331	0.544101	-0.163512
1196;;sp|Q8WY36|BBX_ HMG box transcription factor BBX OS=Homo sapiens OX=9606 GN=BBX PE=1 SV=1;sp|Q8WY36-2|BBX_ Isoform 2 of HMG box transcription factor BBX OS=Homo sapiens OX=9606 GN=BBX;tr|C9JA69|C9JA69_ BBX high mobility group box domain conta;;Q8WY36;Q8WY36-2;C9JA69;C9J8D0;H7C1Q0;;HMG box transcription factor BBX;;BBX;;10.727;;5;5;5;2;1	Q8WY36	BBX	HMG box transcription factor BBX	14.6789	16.5712	1.09901	0.269373	0.0796144	14.6044		14.7533	17.0355	15.3929	16.5712	0.225607	-1.89233
3295;;sp|P50895|BCAM_ Basal cell adhesion molecule OS=Homo sapiens OX=9606 GN=BCAM PE=1 SV=2;tr|A0A087WXM8|A0A087WXM8_ Basal cell adhesion molecule (Lutheran blood group) OS=Homo sapiens OX=9606 GN=BCAM PE=1 SV=1;tr|K7ENU8|K7ENU8_ Basal cell adhes;;P50895;A0A087WXM8;K7ENU8;K7ERB7;;Basal cell adhesion molecule;;BCAM;;38.849;;14;13;8;1	P50895	BCAM	Basal cell adhesion molecule	16.7749	18.4263	2.16594	0.318335	0.00682434	16.7749	17.1442	16.0994	18.7147	18.4263	18.1715	0.050567	-1.65138
566;;sp|Q9UHQ4|BAP29_ B-cell receptor-associated protein 29 OS=Homo sapiens OX=9606 GN=BCAP29 PE=1 SV=2;tr|A0A669KBH7|A0A669KBH7_ DUS4L-BCAP29 readthrough OS=Homo sapiens OX=9606 GN=DUS4L-BCAP29 PE=1 SV=1;tr|A0A669KB27|A0A669KB27_ DUS4L-BCAP29 re;;Q9UHQ4;A0A669KBH7;A0A669KB27;Q9UHQ4-2;C9JTE9;A0A669KAY5;C9IYK6;H7C5E2;B7Z2L0;H0Y7N8;F8WB99;C9JGJ9;C9JP06;F8WDG1;;B-cell receptor-associated protein 29;…	Q9UHQ4	BCAP29	B-cell receptor-associated protein 29	18.0218	17.1034	0.0110433	1.89006	0.974892	18.0218	18.0316	15.3991	16.8977	17.5415	17.1034	0.984649	0.918436
3313;;sp|P51572-2|BAP31_ Isoform 2 of B-cell receptor-associated protein 31 OS=Homo sapiens OX=9606 GN=BCAP31;sp|P51572|BAP31_ B-cell receptor-associated protein 31 OS=Homo sapiens OX=9606 GN=BCAP31 PE=1 SV=3;tr|A0A2R8Y5M6|A0A2R8Y5M6_ B-cell recep;;P51572-2;P51572;A0A2R8Y5M6;C9JSP1;C9JQ75;C9J0M4;C9JMD7;C9JM14;;B-cell receptor-associated protein 31;;BCAP31;;61.949;;14;14;10;9;9;9;8;3	P51572-2	BCAP31	Isoform 2 of B-cell receptor-associated protein 31	19.6148	19.1437	0.296036	1.38623	0.505783	19.9493	19.6148	18.6568	19.0361	19.1872	19.1437	0.682191	0.471166
360;;sp|P56945|BCAR1_ Breast cancer anti-estrogen resistance protein 1 OS=Homo sapiens OX=9606 GN=BCAR1 PE=1 SV=2;tr|A0A2R8Y4C2|A0A2R8Y4C2_ Breast cancer anti-estrogen resistance protein 1 OS=Homo sapiens OX=9606 GN=BCAR1 PE=1 SV=1;sp|P56945-7|BCAR1_H;;P56945;A0A2R8Y4C2;P56945-7;A0A2R8Y5C9;P56945-6;P56945-2;P56945-3;P56945-5;A0A2R8Y8C4;P56945-8;A0A2R8YFS8;A0A2R8YFK2;A0A2R8Y596;A0A2R8Y6M6;P56945-4…	P56945	BCAR1	Breast cancer anti-estrogen resistance protein 1	18.6171	18.6388	0.174665	0.985056	0.66886	18.6171	18.2705	19.0516	18.3152	18.6388	18.639	0.802609	-0.0217229
2342;;sp|O75934|SPF27_ Pre-mRNA-splicing factor SPF27 OS=Homo sapiens OX=9606 GN=BCAS2 PE=1 SV=1;;O75934;;Pre-mRNA-splicing factor SPF27;;BCAS2;;98.336;;10	O75934	BCAS2	Pre-mRNA-splicing factor SPF27	22.343	22.4285	0.15032	0.942426	0.707424	22.6947	22.343	22.0719	22.5914	22.3268	22.4285	0.82906	-0.0855489
1914;;sp|Q9H6U6|BCAS3_ BCAS3 microtubule associated cell migration factor OS=Homo sapiens OX=9606 GN=BCAS3 PE=1 SV=3;sp|Q9H6U6-2|BCAS3_ Isoform 1 of BCAS3 microtubule associated cell migration factor OS=Homo sapiens OX=9606 GN=BCAS3;sp|Q9H6U6-7|BCAS3_H;;Q9H6U6;Q9H6U6-2;Q9H6U6-7;Q9H6U6-3;Q9H6U6-8;K7ESE9;Q9H6U6-6;;Breast carcinoma-amplified sequence 3;;BCAS3;;3.2295;;1;1;1;1;1;1;1	Q9H6U6	BCAS3	BCAS3 microtubule associated cell migration factor	17.2931	15.6062	1.68341	3.21966	0.0207297	17.7887	16.4327	17.2931	15.854	15.6062	15.2863	0.101412	1.68691
3380;;sp|P54687|BCAT1_ Branched-chain-amino-acid aminotransferase, cytosolic OS=Homo sapiens OX=9606 GN=BCAT1 PE=1 SV=3;sp|P54687-4|BCAT1_ Isoform 4 of Branched-chain-amino-acid aminotransferase, cytosolic OS=Homo sapiens OX=9606 GN=BCAT1;sp|P54687-5|B;;P54687;P54687-4;P54687-5;P54687-3;P54687-2;F5H2F2;A0A087WYF2;;Branched-chain-amino-acid aminotransferase, cytosolic;;BCAT1;;118.29;;13;13;12;11;1…	P54687	BCAT1	Branched-chain-amino-acid aminotransferase, cytosolic	20.4176	21.2815	1.57239	0.54947	0.0267674	20.6065	20.0956	20.4176	21.4176	20.8217	21.2815	0.118938	-0.863886
1085;;sp|O15382|BCAT2_ Branched-chain-amino-acid aminotransferase, mitochondrial OS=Homo sapiens OX=9606 GN=BCAT2 PE=1 SV=2;tr|B3KSI3|B3KSI3_ Branched-chain-amino-acid aminotransferase OS=Homo sapiens OX=9606 GN=BCAT2 PE=1 SV=1;tr|M0QZ10|M0QZ10_ B;;O15382;B3KSI3;M0QZ10;M0QXF9;M0QZP4;O15382-2;M0R2K7;;Branched-chain-amino-acid aminotransferase, mitochondrial;Branched-chain-amino-acid aminotransfera…	O15382	BCAT2	Branched-chain-amino-acid aminotransferase, mitochondrial	19.5902	19.3369	0.489637	1.19187	0.323864	19.5902	20.0323	19.5363	19.1846	19.8101	19.3369	0.520528	0.25323
6113;;sp|Q9P287|BCCIP_ BRCA2 and CDKN1A-interacting protein OS=Homo sapiens OX=9606 GN=BCCIP PE=1 SV=1;sp|Q9P287-3|BCCIP_ Isoform 3 of BRCA2 and CDKN1A-interacting protein OS=Homo sapiens OX=9606 GN=BCCIP;sp|Q9P287-2|BCCIP_ Isoform 2 of BRCA2 and ;;Q9P287;Q9P287-3;Q9P287-2;Q9P287-4;;BRCA2 and CDKN1A-interacting protein;;BCCIP;;115.55;;7;6;4;4	Q9P287	BCCIP	BRCA2 and CDKN1A-interacting protein	19.3518	18.4706	0.972442	1.84187	0.106551	19.4046	19.3518	18.6695	18.8386	18.4418	18.4706	0.270134	0.881173
1513;;sp|P12694|ODBA_ 2-oxoisovalerate dehydrogenase subunit alpha, mitochondrial OS=Homo sapiens OX=9606 GN=BCKDHA PE=1 SV=2;tr|F5H5P2|F5H5P2_ 2-oxoisovalerate dehydrogenase subunit alpha OS=Homo sapiens OX=9606 PE=1 SV=1;sp|P12694-2|ODBA_ Isofor;;P12694;F5H5P2;P12694-2;F5GXU9;H0YH31;;2-oxoisovalerate dehydrogenase subunit alpha, mitochondrial;;BCKDHA;;14.715;;7;7;6;4;2	P12694	BCKDHA	2-oxoisovalerate dehydrogenase subunit alpha, mitochondrial	15.7899	17.5876	1.03992	0.287633	0.0912176	16.4137	15.4107	15.7899	17.5876	18.0455	16.1817	0.245167	-1.7977
2866;;sp|P21953|ODBB_ 2-oxoisovalerate dehydrogenase subunit beta, mitochondrial OS=Homo sapiens OX=9606 GN=BCKDHB PE=1 SV=2;;P21953;P21953-2;;2-oxoisovalerate dehydrogenase subunit beta, mitochondrial;;BCKDHB;;8.3669;;7;3	P21953	BCKDHB	2-oxoisovalerate dehydrogenase subunit beta, mitochondrial	17.332	17.2189	0.356813	1.08155	0.439731	17.3915	17.332	17.2921	16.5179	17.2189	17.5151	0.629138	0.113096
2030;;sp|O14874|BCKD_ [3-methyl-2-oxobutanoate dehydrogenase [lipoamide]] kinase, mitochondrial OS=Homo sapiens OX=9606 GN=BCKDK PE=1 SV=2;sp|O14874-2|BCKD_ Isoform 2 of [3-methyl-2-oxobutanoate dehydrogenase [lipoamide]] kinase, mitochondrial OS=Homo ;;O14874;O14874-2;O14874-3;H3BTL2;H3BS02;;[3-methyl-2-oxobutanoate dehydrogenase [lipoamide]] kinase, mitochondrial;;BCKDK;;2.478;;2;2;2;1;1	O14874	BCKDK	[3-methyl-2-oxobutanoate dehydrogenase [lipoamide]] kinase, mitochondrial	17.945	17.4035	0.0136693	1.45541	0.969015	19.6174	14.3949	17.945	17.7268	17.0803		0.980976	0.541423
2469;;sp|O95999|BCL10_ B-cell lymphoma/leukemia 10 OS=Homo sapiens OX=9606 GN=BCL10 PE=1 SV=1;tr|A0A087WWW9|A0A087WWW9_ BCL10 immune signaling adaptor OS=Homo sapiens OX=9606 GN=BCL10 PE=1 SV=2;;O95999;A0A087WWW9;;B-cell lymphoma/leukemia 10;;BCL10;;12.102;;9;8	O95999	BCL10	B-cell lymphoma/leukemia 10	16.3081	17.5933	1.27639	0.410301	0.0529193	16.3081	16.7656	14.6459	17.5933	18.2293	17.4854	0.177935	-1.28525
649;;sp|Q07817|B2CL1_ Bcl-2-like protein 1 OS=Homo sapiens OX=9606 GN=BCL2L1 PE=1 SV=1;tr|Q5QP56|Q5QP56_ Bcl-2-like protein 1 (Fragment) OS=Homo sapiens OX=9606 GN=BCL2L1 PE=1 SV=1;tr|Q9H1R6|Q9H1R6_ Bcl-2-like protein 1 (Fragment) OS=Homo sapiens;;Q07817;Q5QP56;Q9H1R6;A0A7I2V597;Q5TE64;Q07817-3;Q5QP59;Q07817-2;;Bcl-2-like protein 1;;BCL2L1;;13.791;;2;2;2;2;2;2;1;1	Q07817	BCL2L1	Bcl-2-like protein 1	16.4261	14.0896	0.528037	5.05076	0.296458	13.4019	16.4261	17.0083	13.8219	14.7744	14.0896	0.493335	2.3365
5553;;sp|Q9BXK5|B2L13_ Bcl-2-like protein 13 OS=Homo sapiens OX=9606 GN=BCL2L13 PE=1 SV=1;tr|A0A087WX97|A0A087WX97_ BCL2 like 13 OS=Homo sapiens OX=9606 GN=BCL2L13 PE=1 SV=1;tr|A0A087WTL4|A0A087WTL4_ BCL2 like 13 OS=Homo sapiens OX=9606 GN=BCL2L13;;Q9BXK5;A0A087WX97;A0A087WTL4;Q9BXK5-2;E9PDD6;Q9BXK5-4;F2Z2C3;A0A087WW80;A0A0A0MR90;F6VJB4;H0Y3R5;;Bcl-2-like protein 13;;BCL2L13;;22.5;;11;8;7;7;5;4;3…	Q9BXK5	BCL2L13	Bcl-2-like protein 13	19.2881	19.0674	0.382109	1.16528	0.41485	19.2881	18.7394	19.839	18.5341	19.2278	19.0674	0.608571	0.220673
1483;;sp|Q9BQE9|BCL7B_ B-cell CLL/lymphoma 7 protein family member B OS=Homo sapiens OX=9606 GN=BCL7B PE=1 SV=1;tr|F2Z3H6|F2Z3H6_ B-cell CLL/lymphoma 7B, isoform CRA_a OS=Homo sapiens OX=9606 GN=BCL7B PE=1 SV=2;sp|Q9BQE9-2|BCL7B_ Isoform 2 of B-ce;;Q9BQE9;F2Z3H6;Q9BQE9-2;Q9BQE9-4;;B-cell CLL/lymphoma 7 protein family member B;;BCL7B;;7.2426;;1;1;1;1	Q9BQE9	BCL7B	B-cell CLL/lymphoma 7 protein family member B	13.2373	16.5146		0.103141		13.2373					16.5146		-3.27731
75;;sp|Q86UU0|BCL9L_ B-cell CLL/lymphoma 9-like protein OS=Homo sapiens OX=9606 GN=BCL9L PE=1 SV=1;tr|A0A087WZX0|A0A087WZX0_ BCL9 like OS=Homo sapiens OX=9606 GN=BCL9L PE=1 SV=1;sp|Q86UU0-3|BCL9L_ Isoform 3 of B-cell CLL/lymphoma 9-like protein ;;Q86UU0;A0A087WZX0;Q86UU0-3;Q86UU0-4;Q86UU0-2;;B-cell CLL/lymphoma 9-like protein;;BCL9L;;3.04;;2;2;2;2;2	Q86UU0	BCL9L	B-cell CLL/lymphoma 9-like protein	0	20.0165		0.01					22.0094		18.0237		-20.0165
6042;;sp|Q9NYF8|BCLF1_ Bcl-2-associated transcription factor 1 OS=Homo sapiens OX=9606 GN=BCLAF1 PE=1 SV=2;sp|Q9NYF8-2|BCLF1_ Isoform 2 of Bcl-2-associated transcription factor 1 OS=Homo sapiens OX=9606 GN=BCLAF1;sp|Q9NYF8-3|BCLF1_ Isoform 3 of Bc;;Q9NYF8;Q9NYF8-2;Q9NYF8-3;E9PK91;E9PK09;E9PQN2;E9PKI6;A0A1W2PQ43;Q9NYF8-4;E9PJA7;H0YF00;H0YF14;H0YF63;;Bcl-2-associated transcription factor 1;;BCLAF1;…	Q9NYF8	BCLAF1	Bcl-2-associated transcription factor 1	19.5581	19.1112	0.25407	1.36316	0.557096	19.6529	19.5581	18.5307	18.7516	19.1479	19.1112	0.721986	0.446954
2681;;sp|P11274|BCR_ Breakpoint cluster region protein OS=Homo sapiens OX=9606 GN=BCR PE=1 SV=2;sp|P11274-2|BCR_ Isoform 2 of Breakpoint cluster region protein OS=Homo sapiens OX=9606 GN=BCR;tr|H0Y554|H0Y554_ BCR activator of RhoGEF and GTPase (Fr;;P11274;P11274-2;H0Y554;;Breakpoint cluster region protein;;BCR;;3.4474;;2;2;1	P11274	BCR	Breakpoint cluster region protein	13.5969	13.1966	0.617404	1.31972	0.241322	13.6889	13.5048				13.1966	0.43872	0.40023
1778;;sp|Q9Y276|BCS1_ Mitochondrial chaperone BCS1 OS=Homo sapiens OX=9606 GN=BCS1L PE=1 SV=1;tr|H7C492|H7C492_ BCS1 homolog, ubiquinol-cytochrome c reductase complex chaperone (Fragment) OS=Homo sapiens OX=9606 GN=BCS1L PE=1 SV=1;;Q9Y276;H7C492;H7BZF6;;Mitochondrial chaperone BCS1;;BCS1L;;19.658;;3;3;1	Q9Y276	BCS1L	Mitochondrial chaperone BCS1	17.2291	17.0671	0.0278006	1.11886	0.937993	18.0133	15.2045	17.2291	15.8427	17.0671	17.7883	0.964173	0.162023
1392;;sp|Q02338|BDH_ D-beta-hydroxybutyrate dehydrogenase, mitochondrial OS=Homo sapiens OX=9606 GN=BDH1 PE=1 SV=3;tr|E9PCG9|E9PCG9_ 3-hydroxybutyrate dehydrogenase 1 OS=Homo sapiens OX=9606 GN=BDH1 PE=1 SV=1;;Q02338;E9PCG9;;D-beta-hydroxybutyrate dehydrogenase, mitochondrial;;BDH1;;8.8832;;2;2	Q02338	BDH1	D-beta-hydroxybutyrate dehydrogenase, mitochondrial	13.3821	17.6441	2.77937	0.0521187	0.00166199	13.3821			17.4812	17.7816	17.6441	0.0199216	-4.26205
5502;;sp|Q9BUT1|DHRS6_ Dehydrogenase/reductase SDR family member 6 OS=Homo sapiens OX=9606 GN=BDH2 PE=1 SV=2;sp|Q9BUT1-3|DHRS6_ Isoform 3 of Dehydrogenase/reductase SDR family member 6 OS=Homo sapiens OX=9606 GN=BDH2;sp|Q9BUT1-2|DHRS6_ Isoform 2 o;;Q9BUT1;Q9BUT1-3;Q9BUT1-2;D6RFG2;D6R9P2;D6R9U8;D6RIR6;D6RBF6;;3-hydroxybutyrate dehydrogenase type 2;;BDH2;;50.893;;5;3;3;2;2;2;2;1	Q9BUT1	BDH2	Dehydrogenase/reductase SDR family member 6	20.2704	19.2989	1.46634	1.96078	0.0341713	20.2704	20.1473	20.7739	19.2989	18.001	19.3417	0.136231	0.971424
1374;;sp|Q14457|BECN1_ Beclin-1 OS=Homo sapiens OX=9606 GN=BECN1 PE=1 SV=2;tr|K7ERY0|K7ERY0_ Beclin 1 (Fragment) OS=Homo sapiens OX=9606 GN=BECN1 PE=1 SV=1;tr|K7EMA2|K7EMA2_ Beclin 1 (Fragment) OS=Homo sapiens OX=9606 GN=BECN1 PE=1 SV=1;tr|K7ELY9|;;Q14457;K7ERY0;K7EMA2;K7ELY9;E7EV84;;Beclin-1;;BECN1;;3.3958;;1;1;1;1;1	Q14457	BECN1	Beclin-1	15.8142	0	5	100	0		15.9062	15.7222				0	15.8142
4306;;sp|Q5T5X7|BEND3_ BEN domain-containing protein 3 OS=Homo sapiens OX=9606 GN=BEND3 PE=1 SV=1;;Q5T5X7;;BEN domain-containing protein 3;;BEND3;;2.4389;;2	Q5T5X7	BEND3	BEN domain-containing protein 3	16.1425	17.9732	0.714301	0.281136	0.193063	16.1425	11.401	17.8552	18.5625	17.9627	17.9732	0.383274	-1.83066
1768;;sp|O15155|BET1_ BET1 homolog OS=Homo sapiens OX=9606 GN=BET1 PE=1 SV=1;tr|H7C1N3|H7C1N3_ Bet1 golgi vesicular membrane trafficking protein (Fragment) OS=Homo sapiens OX=9606 GN=BET1 PE=1 SV=1;tr|A0A3B3IU16|A0A3B3IU16_ Bet1 golgi vesicular me;;O15155;H7C1N3;A0A3B3IU16;C9JTT8;Q68DU7;O15155-2;;BET1 homolog;;BET1;DKFZp781C0425;;4.8891;;2;2;1;1;1;1	O15155	BET1	BET1 homolog	17.3513	16.9315	0.617115	1.33779	0.241482	16.8858	17.3513	17.6868	16.9315	17.1883	16.6573	0.43872	0.419848
6050;;sp|Q9NYM9|BET1L_ BET1-like protein OS=Homo sapiens OX=9606 GN=BET1L PE=1 SV=1;tr|H7BXT7|H7BXT7_ Bet1 golgi vesicular membrane trafficking protein like OS=Homo sapiens OX=9606 GN=BET1L PE=1 SV=1;tr|E9PQJ6|E9PQJ6_ Bet1 golgi vesicular membrane;;Q9NYM9;H7BXT7;E9PQJ6;A0A0C4DH16;B8ZZS0;E9PHY4;;BET1-like protein;;BET1L;;10.118;;3;2;2;2;2;1	Q9NYM9	BET1L	BET1-like protein	17.068	15.9142	0.7727	2.22507	0.168772	17.068	17.426	16.4512	12.822	16.3956	15.9142	0.353416	1.15385
2864;;sp|P21810|PGS1_ Biglycan OS=Homo sapiens OX=9606 GN=BGN PE=1 SV=2;;P21810;C9JKG1;;Biglycan;;BGN;;83.737;;15;3	P21810	BGN	Biglycan	20.0024	14.5482	1.9199	43.8392	0.0120253	19.5563	20.2383	20.0024	15.5684	10.8861	14.5482	0.0726279	5.45415
5724;;sp|Q9H694|BICC1_ Protein bicaudal C homolog 1 OS=Homo sapiens OX=9606 GN=BICC1 PE=1 SV=2;sp|Q9H694-2|BICC1_ Isoform 2 of Protein bicaudal C homolog 1 OS=Homo sapiens OX=9606 GN=BICC1;;Q9H694;Q9H694-2;;Protein bicaudal C homolog 1;;BICC1;;15.362;;2;2	Q9H694	BICC1	Protein bicaudal C homolog 1	18.4835	16.2449	0.373932	4.71953	0.422735	17.4721	19.495				16.2449	0.616275	2.23864
1043;;sp|Q96G01|BICD1_ Protein bicaudal D homolog 1 OS=Homo sapiens OX=9606 GN=BICD1 PE=1 SV=3;sp|Q96G01-4|BICD1_ Isoform 4 of Protein bicaudal D homolog 1 OS=Homo sapiens OX=9606 GN=BICD1;sp|Q96G01-3|BICD1_ Isoform 3 of Protein bicaudal D homolog;;Q96G01;Q96G01-4;Q96G01-3;A8MVZ6;F8VZX7;F8W056;Q96G01-2;;Protein bicaudal D homolog 1;;BICD1;;21.452;;8;8;8;8;1;1;1	Q96G01	BICD1	Protein bicaudal D homolog 1	18.8664	20.2226	1.07841	0.390609	0.0834809	18.8664	17.5843	19.2473	20.6535	20.2226	19.2752	0.231636	-1.3562
4916;;sp|Q8TD16|BICD2_ Protein bicaudal D homolog 2 OS=Homo sapiens OX=9606 GN=BICD2 PE=1 SV=1;sp|Q8TD16-2|BICD2_ Isoform 2 of Protein bicaudal D homolog 2 OS=Homo sapiens OX=9606 GN=BICD2;;Q8TD16;Q8TD16-2;;Protein bicaudal D homolog 2;;BICD2;;105.08;;11;11	Q8TD16	BICD2	Protein bicaudal D homolog 2	19.0461	19.4762	0.852778	0.74226	0.140353	19.0461	18.1256	19.3117	19.4762	19.3618	19.6974	0.318628	-0.430004
3410;;sp|P55957|BID_ BH3-interacting domain death agonist OS=Homo sapiens OX=9606 GN=BID PE=1 SV=1;sp|P55957-2|BID_ Isoform 2 of BH3-interacting domain death agonist OS=Homo sapiens OX=9606 GN=BID;sp|P55957-4|BID_ Isoform 4 of BH3-interacting doma;;P55957;P55957-2;P55957-4;P55957-3;;BH3-interacting domain death agonist;BH3-interacting domain death agonist p15;BH3-interacting domain death agonist …	P55957	BID	BH3-interacting domain death agonist	20.5941	21.0497	0.756575	0.729212	0.175156	19.3602	20.5941	20.9845	21.0497	21.0332	21.3145	0.360095	-0.45559
1990;;sp|O00499|BIN1_ Myc box-dependent-interacting protein 1 OS=Homo sapiens OX=9606 GN=BIN1 PE=1 SV=1;sp|O00499-10|BIN1_ Isoform BIN1-13 of Myc box-dependent-interacting protein 1 OS=Homo sapiens OX=9606 GN=BIN1;sp|O00499-2|BIN1_ Isoform IIB of ;;O00499;O00499-10;O00499-2;O00499-9;O00499-7;O00499-8;O00499-4;O00499-6;O00499-11;O00499-3;O00499-5;S4R418;;Myc box-dependent-interacting protein 1;;BI…	O00499	BIN1	Myc box-dependent-interacting protein 1	20.5145	20.3377	0.833188	1.13041	0.146829	20.9523	20.5145	20.4762	20.4833	20.3377	20.1376	0.325764	0.17684
1317;;sp|Q9NQY0|BIN3_ Bridging integrator 3 OS=Homo sapiens OX=9606 GN=BIN3 PE=1 SV=1;tr|E5RHU4|E5RHU4_ Bridging integrator 3 OS=Homo sapiens OX=9606 GN=BIN3 PE=1 SV=1;tr|H7BYV6|H7BYV6_ Bridging integrator 3 OS=Homo sapiens OX=9606 GN=BIN3 PE=1 SV;;Q9NQY0;E5RHU4;H7BYV6;Q9NQY0-2;E5RJI6;;Bridging integrator 3;;BIN3;;44.762;;3;3;2;2;1	Q9NQY0	BIN3	Bridging integrator 3	18.637	17.9458	0.350378	1.61473	0.446295	16.8202	18.637	19.1082	17.9458	16.2691	18.0569	0.6335	0.69129
1425;;sp|Q13490|BIRC2_ Baculoviral IAP repeat-containing protein 2 OS=Homo sapiens OX=9606 GN=BIRC2 PE=1 SV=2;tr|E9PI77|E9PI77_ Baculoviral IAP repeat containing 2 (Fragment) OS=Homo sapiens OX=9606 GN=BIRC2 PE=1 SV=1;tr|E9PIW1|E9PIW1_ Baculoviral;;Q13490;E9PI77;E9PIW1;E9PMH5;Q13490-2;;Baculoviral IAP repeat-containing protein 2;;BIRC2;;12.268;;1;1;1;1;1	Q13490	BIRC2	Baculoviral IAP repeat-containing protein 2	18.436	19.0017	0.486434	0.675589	0.326261	17.3069	18.436	19.2707	19.1974	18.7675	19.0017	0.522369	-0.565783
177;;sp|O15392|BIRC5_ Baculoviral IAP repeat-containing protein 5 OS=Homo sapiens OX=9606 GN=BIRC5 PE=1 SV=3;tr|K7EMW2|K7EMW2_ Baculoviral IAP repeat containing 5 (Fragment) OS=Homo sapiens OX=9606 GN=BIRC5 PE=1 SV=1;tr|A0A0B4J1S3|A0A0B4J1S3_ Bac;;O15392;K7EMW2;A0A0B4J1S3;H3BLT4;O15392-5;O15392-4;O15392-2;K7EP76;K7ELG2;O15392-7;O15392-6;O15392-3;;Baculoviral IAP repeat-containing protein 5;;BIRC5…	O15392	BIRC5	Baculoviral IAP repeat-containing protein 5	15.1044	14.9862	0.0194815	1.08531	0.956133	13.83	15.8099	15.1044	12.4102	14.9862	17.0894	0.974194	0.118111
6564;;tr|A0A8V8TR92|A0A8V8TR92_ Baculoviral IAP repeat containing 6 OS=Homo sapiens OX=9606 GN=BIRC6 PE=1 SV=1;tr|A0A8V8TQB4|A0A8V8TQB4_ Baculoviral IAP repeat containing 6 OS=Homo sapiens OX=9606 GN=BIRC6 PE=1 SV=1;sp|Q9NR09|BIRC6_ Baculoviral IA;;REV__A0A8V8TR92;REV__A0A8V8TQB4;REV__Q9NR09;REV__A0A3B3IUB9;;;;;;2.7841;;4;4;4;3	A0A8V8TR92	BIRC6	Baculoviral IAP repeat containing 6	19.1035	16.8115	1.30535	4.89733	0.0495048	19.5371	18.6699		17.116	16.507		0.170568	2.292
962;;sp|Q9NR09|BIRC6_ Baculoviral IAP repeat-containing protein 6 OS=Homo sapiens OX=9606 GN=BIRC6 PE=1 SV=3;tr|A0A8V8TR92|A0A8V8TR92_ Baculoviral IAP repeat containing 6 OS=Homo sapiens OX=9606 GN=BIRC6 PE=1 SV=1;tr|A0A8V8TQB4|A0A8V8TQB4_ Baculo;;Q9NR09;A0A8V8TR92;A0A8V8TQB4;A0A3B3IUB9;;Baculoviral IAP repeat-containing protein 6;;BIRC6;;114.46;;22;22;22;18	Q9NR09	BIRC6	Baculoviral IAP repeat-containing protein 6	18.544	19.6067	1.79074	0.478737	0.0161906	18.1185	18.544	18.7697	19.6566	19.1539	19.6067	0.0874068	-1.06269
6551;;tr|H0YNU5|H0YNU5_ DNA helicase OS=Homo sapiens OX=9606 GN=BLM PE=1 SV=1;tr|A0A7P0TBM9|A0A7P0TBM9_ DNA helicase OS=Homo sapiens OX=9606 GN=BLM PE=1 SV=1;tr|A0A3B3IT82|A0A3B3IT82_ DNA helicase OS=Homo sapiens OX=9606 GN=BLM PE=1 SV=1;sp|P54132;;REV__H0YNU5;REV__A0A7P0TBM9;REV__A0A3B3IT82;REV__P54132;;;;;;2.9656;;2;2;2;2	H0YNU5	BLM	DNA helicase	18.6154	18.6582	0.113068	0.970775	0.770783	18.6811	18.5498				18.6582	0.867689	-0.0427919
462;;sp|P54132|BLM_ RecQ-like DNA helicase BLM OS=Homo sapiens OX=9606 GN=BLM PE=1 SV=1;tr|H0YNU5|H0YNU5_ DNA helicase OS=Homo sapiens OX=9606 GN=BLM PE=1 SV=1;tr|A0A7P0TBM9|A0A7P0TBM9_ DNA helicase OS=Homo sapiens OX=9606 GN=BLM PE=1 SV=1;tr|A0A;;P54132;H0YNU5;A0A7P0TBM9;A0A3B3IT82;H0YLV8;;Bloom syndrome protein;;BLM;;4.4248;;5;5;5;5;2	P54132	BLM	RecQ-like DNA helicase BLM	19.0288	18.3873	0.617058	1.56002	0.241514			19.0288	18.3873	18.197	18.7866	0.43872	0.641569
3901;;sp|Q13867|BLMH_ Bleomycin hydrolase OS=Homo sapiens OX=9606 GN=BLMH PE=1 SV=1;tr|K7ES02|K7ES02_ Bleomycin hydrolase (Fragment) OS=Homo sapiens OX=9606 GN=BLMH PE=1 SV=1;tr|J3KSD8|J3KSD8_ Bleomycin hydrolase (Fragment) OS=Homo sapiens OX=9606;;Q13867;K7ES02;J3KSD8;K7ESE8;J3KS79;K7ENH5;;Bleomycin hydrolase;;BLMH;;178.56;;14;11;10;9;3;3	Q13867	BLMH	Bleomycin hydrolase	20.0764	20.5958	1.52915	0.697671	0.0295696	19.4531	20.1333	20.0764	20.5946	20.5958	20.6439	0.12535	-0.51938
12;;sp|P78537|BL1S1_ Biogenesis of lysosome-related organelles complex 1 subunit 1 OS=Homo sapiens OX=9606 GN=BLOC1S1 PE=1 SV=2;tr|A0A087WSV2|A0A087WSV2_ Biogenesis of lysosome-related organelles complex 1 subunit 1 (Fragment) OS=Homo sapiens OX=9606;;P78537;A0A087WSV2;F8W036;F8VP73;P78537-2;;Biogenesis of lysosome-related organelles complex 1 subunit 1;;BLOC1S1;;51.074;;1;1;1;1;1	P78537	BLOC1S1	Biogenesis of lysosome-related organelles complex 1 subunit 1	17.947	17.4486	0.651156	1.41265	0.223277	18.1194	17.7747		17.4486	17.7995	16.8545	0.41829	0.498403
4458;;sp|Q6QNY1|BL1S2_ Biogenesis of lysosome-related organelles complex 1 subunit 2 OS=Homo sapiens OX=9606 GN=BLOC1S2 PE=1 SV=1;tr|J3QRU7|J3QRU7_ Biogenesis of lysosomal organelles complex 1 subunit 2 (Fragment) OS=Homo sapiens OX=9606 GN=BLOC1S2 PE=;;Q6QNY1;J3QRU7;Q6QNY1-2;A0A087X1N6;;Biogenesis of lysosome-related organelles complex 1 subunit 2;;BLOC1S2;;37.339;;3;2;2;1	Q6QNY1	BLOC1S2	Biogenesis of lysosome-related organelles complex 1 subunit 2	18.6981	18.66	0.336341	1.02672	0.460956	16.8973	18.6981	19.019	19.1638	18.4801	18.66	0.646972	0.0380497
4457;;sp|Q6QNY0|BL1S3_ Biogenesis of lysosome-related organelles complex 1 subunit 3 OS=Homo sapiens OX=9606 GN=BLOC1S3 PE=1 SV=1;;Q6QNY0;K7EN58;;Biogenesis of lysosome-related organelles complex 1 subunit 3;;BLOC1S3;;11.6;;3;1	Q6QNY0	BLOC1S3	Biogenesis of lysosome-related organelles complex 1 subunit 3	15.4035	16.313	0.362822	0.53239	0.433688		16.8382	13.9688	16.4915	16.313	16.3065	0.62536	-0.909444
5947;;sp|Q9NUP1|BL1S4_ Biogenesis of lysosome-related organelles complex 1 subunit 4 OS=Homo sapiens OX=9606 GN=BLOC1S4 PE=1 SV=1;;Q9NUP1;;Biogenesis of lysosome-related organelles complex 1 subunit 4;;BLOC1S4;;2.0717;;3	Q9NUP1	BLOC1S4	Biogenesis of lysosome-related organelles complex 1 subunit 4	15.3991	15.9188	0.529157	0.697519	0.295694	14.972	15.8263		16.0025	15.9188	15.6139	0.492876	-0.519695
1742;;sp|Q9UL45|BL1S6_ Biogenesis of lysosome-related organelles complex 1 subunit 6 OS=Homo sapiens OX=9606 GN=BLOC1S6 PE=1 SV=1;tr|H3BST1|H3BST1_ Biogenesis of lysosome-related organelles complex 1 subunit 6 OS=Homo sapiens OX=9606 GN=BLOC1S6 PE=1 SV;;Q9UL45;H3BST1;H3BPR6;H3BN13;Q9UL45-2;;Biogenesis of lysosome-related organelles complex 1 subunit 6;;BLOC1S6;;5.0017;;2;2;1;1;1	Q9UL45	BLOC1S6	Biogenesis of lysosome-related organelles complex 1 subunit 6	19.0924	0		100				19.0924					19.0924
1900;;sp|Q14667|BLTP2_ Bridge-like lipid transfer protein family member 2 OS=Homo sapiens OX=9606 GN=BLTP2 PE=1 SV=3;tr|Q08E86|Q08E86_ KIAA0100 OS=Homo sapiens OX=9606 GN=BLTP2 PE=1 SV=1;tr|K7EQ86|K7EQ86_ KIAA0100 OS=Homo sapiens OX=9606 GN=BLTP2 ;;Q14667;Q08E86;K7EQ86;Q14667-2;K7EQR3;;Protein KIAA0100;;KIAA0100;;4.0833;;3;3;3;2;1	Q14667	BLTP2	Bridge-like lipid transfer protein family member 2	16.7877	16.5475	0.328032	1.18119	0.469859		17.0639	16.5115	15.7394	16.5475	16.8801	0.654477	0.240239
3354;;sp|P53004|BIEA_ Biliverdin reductase A OS=Homo sapiens OX=9606 GN=BLVRA PE=1 SV=2;;P53004;C9J1E1;;Biliverdin reductase A;;BLVRA;;140.31;;21;6	P53004	BLVRA	Biliverdin reductase A	20.5507	21.1947	3.44025	0.639973	0.000362867	20.5507	20.393	20.5818	21.1683	21.1947	21.2371	0.00684457	-0.643916
2983;;sp|P30043|BLVRB_ Flavin reductase (NADPH) OS=Homo sapiens OX=9606 GN=BLVRB PE=1 SV=3;tr|A0A2R8YEP4|A0A2R8YEP4_ Biliverdin reductase B OS=Homo sapiens OX=9606 GN=BLVRB PE=1 SV=1;tr|M0R192|M0R192_ Biliverdin reductase B OS=Homo sapiens OX=9606;;P30043;A0A2R8YEP4;M0R192;A0A2R8Y7Y9;M0QZL1;;Flavin reductase (NADPH);;BLVRB;;189.47;;12;9;8;6;6	P30043	BLVRB	Flavin reductase (NADPH)	20.8168	19.565	2.26542	2.38142	0.00542725	20.9152	20.8168	20.7315	19.565	19.9342	19.1512	0.0440422	1.25182
2714;;sp|P13497|BMP1_ Bone morphogenetic protein 1 OS=Homo sapiens OX=9606 GN=BMP1 PE=1 SV=2;sp|P13497-4|BMP1_ Isoform BMP1-5 of Bone morphogenetic protein 1 OS=Homo sapiens OX=9606 GN=BMP1;sp|P13497-5|BMP1_ Isoform BMP1-6 of Bone morphogenetic pr;;P13497;P13497-4;P13497-5;P13497-2;P13497-6;B7ZKR5;Q3MIM8;P13497-3;;Bone morphogenetic protein 1;Metalloendopeptidase;;BMP1;;2.6928;;1;1;1;1;1;1;1;1	P13497	BMP1	Bone morphogenetic protein 1	0	12.9748		0.01						12.1353	13.8144		-12.9748
5932;;sp|Q9NSY1|BMP2K_ BMP-2-inducible protein kinase OS=Homo sapiens OX=9606 GN=BMP2K PE=1 SV=2;sp|Q9NSY1-2|BMP2K_ Isoform 2 of BMP-2-inducible protein kinase OS=Homo sapiens OX=9606 GN=BMP2K;sp|Q9NSY1-3|BMP2K_ Isoform 3 of BMP-2-inducible protei;;Q9NSY1;Q9NSY1-2;Q9NSY1-3;H0Y9P1;K4DI97;;BMP-2-inducible protein kinase;;BMP2K;;61.422;;12;9;9;8;4	Q9NSY1	BMP2K	BMP-2-inducible protein kinase	18.2645	16.3417	2.65885	3.79166	0.00219358	17.6809	18.5668	18.2645	16.385	16.3417	16.3055	0.0238199	1.92283
3975;;sp|Q14692|BMS1_ Ribosome biogenesis protein BMS1 homolog OS=Homo sapiens OX=9606 GN=BMS1 PE=1 SV=1;;Q14692;;Ribosome biogenesis protein BMS1 homolog;;BMS1;;46.246;;11	Q14692	BMS1	Ribosome biogenesis protein BMS1 homolog	17.5897	17.192	0.38478	1.31737	0.412306	17.8671	17.4706	17.5897	17.8799	17.1144	17.192	0.606869	0.397662
3797;;sp|Q12981|SEC20_ Vesicle transport protein SEC20 OS=Homo sapiens OX=9606 GN=BNIP1 PE=1 SV=3;sp|Q12981-2|SEC20_ Isoform 2 of Vesicle transport protein SEC20 OS=Homo sapiens OX=9606 GN=BNIP1;sp|Q12981-1|SEC20_ Isoform 3 of Vesicle transport pr;;Q12981;Q12981-2;Q12981-1;Q12981-3;;Vesicle transport protein SEC20;;BNIP1;;5.8878;;4;3;3;2	Q12981	BNIP1	Vesicle transport protein SEC20	16.0041	15.5037	0.199764	1.41456	0.6313	15.202	16.8061		13.9163	15.5037	16.683	0.7753	0.500352
1763;;sp|Q12982|BNIP2_ BCL2/adenovirus E1B 19 kDa protein-interacting protein 2 OS=Homo sapiens OX=9606 GN=BNIP2 PE=1 SV=1;tr|H7C096|H7C096_ BCL2 interacting protein 2 OS=Homo sapiens OX=9606 GN=BNIP2 PE=1 SV=2;sp|Q12982-2|BNIP2_ Isoform 2 of BCL2;;Q12982;H7C096;Q12982-2;Q86WG3;Q86WG3-3;;BCL2/adenovirus E1B 19 kDa protein-interacting protein 2;;BNIP2;;7.5582;;3;3;3;1;1	Q12982	BNIP2	BCL2/adenovirus E1B 19 kDa protein-interacting protein 2	17.42	18.0056	0.928679	0.666401	0.117848	16.9011	17.42	17.8463	17.746	18.369	18.0056	0.28503	-0.585538
262;;sp|Q12983|BNIP3_ BCL2/adenovirus E1B 19 kDa protein-interacting protein 3 OS=Homo sapiens OX=9606 GN=BNIP3 PE=1 SV=4;tr|B4DHJ7|B4DHJ7_ BCL2 interacting protein 3 OS=Homo sapiens OX=9606 GN=BNIP3 PE=1 SV=1;tr|A0A0J9YW18|A0A0J9YW18_ BCL2 inter;;Q12983;B4DHJ7;A0A0J9YW18;;BCL2/adenovirus E1B 19 kDa protein-interacting protein 3;;BNIP3;;6.48;;3;3;3	Q12983	BNIP3	BCL2/adenovirus E1B 19 kDa protein-interacting protein 3	17.482	13.1689	1.72832	19.8786	0.0186931	17.482	18.0757	15.8657		13.2136	13.1242	0.0953241	4.31314
1661;;sp|O60238|BNI3L_ BCL2/adenovirus E1B 19 kDa protein-interacting protein 3-like OS=Homo sapiens OX=9606 GN=BNIP3L PE=1 SV=1;tr|H0YBC7|H0YBC7_ BCL2 interacting protein 3 like (Fragment) OS=Homo sapiens OX=9606 GN=BNIP3L PE=1 SV=1;sp|O60238-2|BNI3L_;;O60238;H0YBC7;O60238-2;;BCL2/adenovirus E1B 19 kDa protein-interacting protein 3-like;;BNIP3L;;2.6063;;1;1;1	O60238	BNIP3L	BCL2/adenovirus E1B 19 kDa protein-interacting protein 3-like	16.0557	0		100			17.3661	14.7454					16.0557
1657;;sp|Q8NFC6|BD1L1_ Biorientation of chromosomes in cell division protein 1-like 1 OS=Homo sapiens OX=9606 GN=BOD1L1 PE=1 SV=2;tr|H0Y9Y2|H0Y9Y2_ Biorientation of chromosomes in cell division 1 like 1 OS=Homo sapiens OX=9606 GN=BOD1L1 PE=1 SV=2;;Q8NFC6;H0Y9Y2;;Biorientation of chromosomes in cell division protein 1-like 1;;BOD1L1;;16.316;;5;5	Q8NFC6	BOD1L1	Biorientation of chromosomes in cell division protein 1-like 1	15.2095	15.3264	0.0202848	0.922202	0.954366	14.2688	16.3552	15.2095	15.2421	15.4106		0.973504	-0.116845
5692;;sp|Q9H3K6|BOLA2_ BolA-like protein 2 OS=Homo sapiens OX=9606 GN=BOLA2 PE=1 SV=1;tr|H3BTW0|H3BTW0_ BOLA2-SMG1P6 readthrough OS=Homo sapiens OX=9606 GN=BOLA2B PE=1 SV=2;tr|A0A499FJE1|A0A499FJE1_ BolA family member 2B OS=Homo sapiens OX=9606 GN;;Q9H3K6;H3BTW0;A0A499FJE1;H3BVE0;Q9H3K6-2;A0A087WZT3;H3BPT9;A0A0B4J295;;BolA-like protein 2;;BOLA2;;41.1;;6;4;4;4;4;2;2;2	Q9H3K6	BOLA2	BolA-like protein 2	19.4288	18.3129	1.91244	2.16734	0.0122337	19.4288	19.7873	19.2419	18.3129	18.3117	18.815	0.0733217	1.11592
4220;;sp|Q53S33|BOLA3_ BolA-like protein 3 OS=Homo sapiens OX=9606 GN=BOLA3 PE=1 SV=1;;Q53S33;;BolA-like protein 3;;BOLA3;;6.4277;;1	Q53S33	BOLA3	BolA-like protein 3	17.2809	12.4533		28.3964			17.2809				12.4533		4.82764
3921;;sp|Q14137|BOP1_ Ribosome biogenesis protein BOP1 OS=Homo sapiens OX=9606 GN=BOP1 PE=1 SV=2;sp|Q14137-2|BOP1_ Isoform 2 of Ribosome biogenesis protein BOP1 OS=Homo sapiens OX=9606 GN=BOP1;;Q14137;Q14137-2;A0A075B729;;Ribosome biogenesis protein BOP1;;BOP1;;261.82;;13;12;2	Q14137	BOP1	Ribosome biogenesis protein BOP1	20.1278	20.7479	1.10774	0.650633	0.0780297	19.8261	20.5337	20.1278	20.7479	20.5039	20.8847	0.223345	-0.620084
1582;;sp|Q969J3|BORC5_ BLOC-1-related complex subunit 5 OS=Homo sapiens OX=9606 GN=BORCS5 PE=1 SV=1;tr|G3V1P3|G3V1P3_ BLOC-1-related complex subunit 5 OS=Homo sapiens OX=9606 GN=BORCS5 PE=1 SV=1;sp|Q969J3-2|BORC5_ Isoform 2 of BLOC-1-related compl;;Q969J3;G3V1P3;Q969J3-2;;Loss of heterozygosity 12 chromosomal region 1 protein;;LOH12CR1;;2.5855;;2;2;1	Q969J3	BORCS5	BLOC-1-related complex subunit 5	15.7535	14.2154	0.204518	2.90415	0.624427	17.0799		14.4271			14.2154	0.770491	1.53812
2589;;sp|P07738|PMGE_ Bisphosphoglycerate mutase OS=Homo sapiens OX=9606 GN=BPGM PE=1 SV=2;;P07738;;Bisphosphoglycerate mutase;;BPGM;;10.189;;5	P07738	BPGM	Bisphosphoglycerate mutase	16.9029	16.8579	0.0946213	1.03166	0.804227	16.1928	16.9029	17.54	17.022	16.8579	16.4146	0.889503	0.0449608
4643;;sp|Q86WA6|BPHL_ Valacyclovir hydrolase OS=Homo sapiens OX=9606 GN=BPHL PE=1 SV=1;sp|Q86WA6-2|BPHL_ Isoform 2 of Valacyclovir hydrolase OS=Homo sapiens OX=9606 GN=BPHL;tr|Q49AI2|Q49AI2_ BPHL protein OS=Homo sapiens OX=9606 GN=BPHL PE=1 SV=1;t;;Q86WA6;Q86WA6-2;Q49AI2;B4DML3;;Valacyclovir hydrolase;;BPHL;;5.8958;;3;3;2;2	Q86WA6	BPHL	Valacyclovir hydrolase	18.856	15.6918	1.35212	8.96414	0.0444507	18.856			15.8196		15.564	0.160582	3.16416
2461;;sp|O95861|BPNT1_ 3(2),5-bisphosphate nucleotidase 1 OS=Homo sapiens OX=9606 GN=BPNT1 PE=1 SV=1;sp|O95861-4|BPNT1_ Isoform 4 of 3(2),5-bisphosphate nucleotidase 1 OS=Homo sapiens OX=9606 GN=BPNT1;tr|A6NF51|A6NF51_ 3(2), 5-bisphosphat;;O95861;O95861-4;A6NF51;O95861-2;O95861-3;F8W1J0;F8VZG4;F8VVW8;F8VRY7;;3(2),5-bisphosphate nucleotidase 1;;BPNT1;;53.308;;11;11;10;10;7;6;5;4;1	O95861	BPNT1	3(2),5-bisphosphate nucleotidase 1	18.0219	17.1318	0.81988	1.85335	0.151398	17.5169	18.0219	18.1055	15.708	17.6135	17.1318	0.330645	0.890138
6019;;sp|Q9NX62|IMPA3_ Golgi-resident adenosine 3,5-bisphosphate 3-phosphatase OS=Homo sapiens OX=9606 GN=BPNT2 PE=1 SV=1;;Q9NX62;H0YBS3;H0YB38;;Inositol monophosphatase 3;;IMPAD1;;96.653;;9;4;1	Q9NX62	BPNT2	Golgi-resident adenosine 3,5-bisphosphate 3-phosphatase	18.303	18.0679	0.13045	1.17706	0.740542	18.303	18.91	17.7793	18.7671	18.0679	17.67	0.851447	0.235184
394;;sp|Q12830|BPTF_ Nucleosome-remodeling factor subunit BPTF OS=Homo sapiens OX=9606 GN=BPTF PE=1 SV=3;sp|Q12830-4|BPTF_ Isoform 4 of Nucleosome-remodeling factor subunit BPTF OS=Homo sapiens OX=9606 GN=BPTF;sp|Q12830-2|BPTF_ Isoform 2 of Nucle;;Q12830;Q12830-4;Q12830-2;F5GXF5;E7ETD6;E9PE19;A0A2R8Y7Q1;J3QQK4;;Nucleosome-remodeling factor subunit BPTF;;BPTF;;4.2149;;4;4;4;4;4;4;4;1	Q12830	BPTF	Nucleosome-remodeling factor subunit BPTF	18.716	19.7207	0.736124	0.49838	0.183601	18.716	19.6104	18.0071	19.8935	19.1812	19.7207	0.370818	-1.00468
404;;sp|P15056|BRAF_ Serine/threonine-protein kinase B-raf OS=Homo sapiens OX=9606 GN=BRAF PE=1 SV=4;tr|H7C560|H7C560_ non-specific serine/threonine protein kinase OS=Homo sapiens OX=9606 GN=BRAF PE=1 SV=2;tr|A0A2U3TZI2|A0A2U3TZI2_ non-specific s;;P15056;H7C560;A0A2U3TZI2;A0A2R8Y8E0;H7C4S5;A0A2R8Y492;A0A2R8Y679;A0A2R8YDP5;;Serine/threonine-protein kinase B-raf;;BRAF;;4.54;;4;4;4;4;1;1;1;1	P15056	BRAF	Serine/threonine-protein kinase B-raf	16.2378	17.8357	1.12267	0.330378	0.0753924	16.4166	15.982	16.2378	19.1279	16.7256	17.8357	0.218354	-1.59781
1820;;sp|Q7Z569|BRAP_ BRCA1-associated protein OS=Homo sapiens OX=9606 GN=BRAP PE=1 SV=2;tr|J3KNN7|J3KNN7_ BRCA1 associated protein OS=Homo sapiens OX=9606 GN=BRAP PE=1 SV=1;sp|Q7Z569-2|BRAP_ Isoform 2 of BRCA1-associated protein OS=Homo sapiens O;;Q7Z569;J3KNN7;Q7Z569-2;;BRCA1-associated protein;;BRAP;;42.12;;6;6;4	Q7Z569	BRAP	BRCA1-associated protein	17.3396	18.0095	0.528567	0.628544	0.296096	17.3396	16.9353	17.8095	18.5417		17.4774	0.493139	-0.669915
4450;;sp|Q6PJG6|BRAT1_ BRCA1-associated ATM activator 1 OS=Homo sapiens OX=9606 GN=BRAT1 PE=1 SV=2;;Q6PJG6;Q6PJG6-3;Q6PJG6-2;F8WDN5;;BRCA1-associated ATM activator 1;;BRAT1;;256.31;;16;6;4;1	Q6PJG6	BRAT1	BRCA1-associated ATM activator 1	18.4777	20.1593	2.98171	0.311734	0.00104301	18.3806	18.4777	18.8013	20.1916	19.8106	20.1593	0.0145024	-1.68161
706;;sp|P51587|BRCA2_ Breast cancer type 2 susceptibility protein OS=Homo sapiens OX=9606 GN=BRCA2 PE=1 SV=4;tr|H0YE37|H0YE37_ BRCA2 DNA repair associated (Fragment) OS=Homo sapiens OX=9606 GN=BRCA2 PE=1 SV=1;tr|A0A8V8TPZ2|A0A8V8TPZ2_ BRCA2 DNA r;;P51587;H0YE37;A0A8V8TPZ2;A0A7P0T9D7;;Breast cancer type 2 susceptibility protein;;BRCA2;;3.2588;;1;1;1;1	P51587	BRCA2	Breast cancer type 2 susceptibility protein	13.0381	12.8392		1.14783				13.0381		12.8392			0.198912
3192;;sp|P46736|BRCC3_ Lys-63-specific deubiquitinase BRCC36 OS=Homo sapiens OX=9606 GN=BRCC3 PE=1 SV=2;sp|P46736-2|BRCC3_ Isoform 1 of Lys-63-specific deubiquitinase BRCC36 OS=Homo sapiens OX=9606 GN=BRCC3;sp|P46736-3|BRCC3_ Isoform 3 of Lys-63-s;;P46736;P46736-2;P46736-3;X6RJS7;P46736-4;A0A0A0MS96;P46736-5;;Lys-63-specific deubiquitinase BRCC36;;BRCC3;;10.743;;4;4;4;4;3;1;1	P46736	BRCC3	Lys-63-specific deubiquitinase BRCC36	18.013	17.5602	1.12574	1.36867	0.0748615	17.9362	18.5096	18.013	16.8021	17.706	17.5602	0.217561	0.452779
253;;sp|P25440|BRD2_ Bromodomain-containing protein 2 OS=Homo sapiens OX=9606 GN=BRD2 PE=1 SV=2;tr|A0A0G2JK44|A0A0G2JK44_ Bromodomain-containing protein 2 OS=Homo sapiens OX=9606 GN=BRD2 PE=1 SV=1;tr|A0A140T9E9|A0A140T9E9_ Bromodomain-containing ;;P25440;A0A0G2JK44;A0A140T9E9;H0Y6K2;P25440-2;P25440-3;U3KQA6;A0A0G2JHL0;A0A140T9F7;A0A140T9V2;P25440-4;E9PIQ3;H0Y799;A0A140T9X8;A0A0G2JHN8;A0A140T9I1;E…	P25440	BRD2	Bromodomain-containing protein 2	17.8156	17.7204	0.0570032	1.06821	0.876994	17.8156	17.5221	18.0927	17.685	18.1332	17.7204	0.929272	0.0951913
4020;;sp|Q15059|BRD3_ Bromodomain-containing protein 3 OS=Homo sapiens OX=9606 GN=BRD3 PE=1 SV=1;sp|Q15059-2|BRD3_ Isoform 2 of Bromodomain-containing protein 3 OS=Homo sapiens OX=9606 GN=BRD3;;Q15059;Q15059-2;A9J571;;Bromodomain-containing protein 3;;BRD3;;14.393;;5;3;1	Q15059	BRD3	Bromodomain-containing protein 3	17.0992	17.2288	0.199832	0.914062	0.631202	16.79	17.2967	17.0992	17.2525	16.9731	17.2288	0.7753	-0.129635
2241;;sp|O60885|BRD4_ Bromodomain-containing protein 4 OS=Homo sapiens OX=9606 GN=BRD4 PE=1 SV=2;sp|O60885-2|BRD4_ Isoform C of Bromodomain-containing protein 4 OS=Homo sapiens OX=9606 GN=BRD4;sp|O60885-3|BRD4_ Isoform B of Bromodomain-containing ;;O60885;O60885-2;O60885-3;M0QZD9;M0R0H4;M0QYW0;;Bromodomain-containing protein 4;;BRD4;;28.395;;9;6;6;5;2;2	O60885	BRD4	Bromodomain-containing protein 4	17.6355	17.831	0.841242	0.873306	0.144131	17.6355	17.4977	17.7223	17.6924	18.1497	17.831	0.322889	-0.195441
5850;;sp|Q9NPI1|BRD7_ Bromodomain-containing protein 7 OS=Homo sapiens OX=9606 GN=BRD7 PE=1 SV=1;sp|Q9NPI1-2|BRD7_ Isoform 2 of Bromodomain-containing protein 7 OS=Homo sapiens OX=9606 GN=BRD7;;Q9NPI1;Q9NPI1-2;I3L4V5;;Bromodomain-containing protein 7;;BRD7;;7.6105;;5;5;2	Q9NPI1	BRD7	Bromodomain-containing protein 7	16.9513	17.7928	1.54881	0.558065	0.0282614		17.06	16.8427	17.7928	17.5343	18.0592	0.122037	-0.841496
1127;;sp|Q9H0E9-2|BRD8_ Isoform 2 of Bromodomain-containing protein 8 OS=Homo sapiens OX=9606 GN=BRD8;sp|Q9H0E9|BRD8_ Bromodomain-containing protein 8 OS=Homo sapiens OX=9606 GN=BRD8 PE=1 SV=2;tr|H7C128|H7C128_ Bromodomain containing 8 (Fragment) ;;Q9H0E9-2;Q9H0E9;H7C128;H7C179;B5MCW3;H7C127;Q9H0E9-4;F8WDX5;D6RID0;F8WCS7;F8WBH2;C9JV05;Q9H0E9-3;;Bromodomain-containing protein 8;;BRD8;;5.2226;;2;2;…	Q9H0E9-2	BRD8	Isoform 2 of Bromodomain-containing protein 8	14.8146	16.545	0.957905	0.301374	0.110178		14.7282	14.9011	15.2868	16.9058	16.545	0.274983	-1.73037
5759;;sp|Q9H8M2|BRD9_ Bromodomain-containing protein 9 OS=Homo sapiens OX=9606 GN=BRD9 PE=1 SV=2;sp|Q9H8M2-6|BRD9_ Isoform 6 of Bromodomain-containing protein 9 OS=Homo sapiens OX=9606 GN=BRD9;sp|Q9H8M2-3|BRD9_ Isoform 3 of Bromodomain-containing ;;Q9H8M2;Q9H8M2-6;Q9H8M2-3;Q9H8M2-1;C9JBY0;Q9H8M2-2;Q9H8M2-4;H0YBR9;H0YAW8;H0YBF1;;Bromodomain-containing protein 9;;BRD9;;6.1431;;5;4;4;4;2;2;2;1;1;1	Q9H8M2	BRD9	Bromodomain-containing protein 9	15.324	18.191	1.73379	0.137068	0.0184592	15.324	16.5818	15.3137	18.191	18.5625	17.2025	0.0946132	-2.86704
551;;sp|Q8WY22|BRI3B_ BRI3-binding protein OS=Homo sapiens OX=9606 GN=BRI3BP PE=1 SV=1;tr|A0A5F9ZHY7|A0A5F9ZHY7_ BRI3 binding protein OS=Homo sapiens OX=9606 GN=BRI3BP PE=1 SV=1;;Q8WY22;A0A5F9ZHY7;;BRI3-binding protein;;BRI3BP;;12.588;;2;2	Q8WY22	BRI3BP	BRI3-binding protein	14.0392	17.0311	1.26018	0.1257	0.0549314		14.0392		16.0745	17.0311	17.091	0.181613	-2.99194
4924;;sp|Q8TDN6|BRX1_ Ribosome biogenesis protein BRX1 homolog OS=Homo sapiens OX=9606 GN=BRIX1 PE=1 SV=2;;Q8TDN6;;Ribosome biogenesis protein BRX1 homolog;;BRIX1;;53.163;;9	Q8TDN6	BRIX1	Ribosome biogenesis protein BRX1 homolog	18.4588	18.4401	0.105407	1.01305	0.784501	18.5442	17.8495	18.4588	18.5315	18.4401	18.1041	0.876383	0.0187004
4959;;sp|Q8WUW1|BRK1_ Protein BRICK1 OS=Homo sapiens OX=9606 GN=BRK1 PE=1 SV=1;sp|Q8WUW1-2|BRK1_ Isoform 2 of Protein BRICK1 OS=Homo sapiens OX=9606 GN=BRK1;;Q8WUW1;Q8WUW1-2;;Protein BRICK1;;BRK1;;11.762;;4;4	Q8WUW1	BRK1	Protein BRICK1	16.7645	16.7151	0.179356	1.03486	0.661673	16.2428	17.6318	16.7645	15.8872	16.7151	17.2378	0.798782	0.0494325
1436;;sp|Q9HCU9|BRMS1_ Breast cancer metastasis-suppressor 1 OS=Homo sapiens OX=9606 GN=BRMS1 PE=1 SV=1;tr|E9PJF5|E9PJF5_ BRMS1 transcriptional repressor and anoikis regulator (Fragment) OS=Homo sapiens OX=9606 GN=BRMS1 PE=1 SV=1;tr|H0YCF7|H0YCF7_;;Q9HCU9;E9PJF5;H0YCF7;G5E9I4;;Breast cancer metastasis-suppressor 1;;BRMS1;;5.0886;;1;1;1;1	Q9HCU9	BRMS1	Breast cancer metastasis-suppressor 1	0	16.7586		0.01						16.7586			-16.7586
4338;;sp|Q5VW32|BROX_ BRO1 domain-containing protein BROX OS=Homo sapiens OX=9606 GN=BROX PE=1 SV=1;sp|Q5VW32-2|BROX_ Isoform 2 of BRO1 domain-containing protein BROX OS=Homo sapiens OX=9606 GN=BROX;tr|F5GXQ0|F5GXQ0_ BRO1 domain-containing protein;;Q5VW32;Q5VW32-2;F5GXQ0;Q5VW33;;BRO1 domain-containing protein BROX;;BROX;;109.44;;7;7;5;3	Q5VW32	BROX	BRO1 domain-containing protein BROX	20.2598	20.6596	0.531853	0.757969	0.293864	19.0951	20.2598	20.7019	20.8191	20.376	20.6596	0.491239	-0.399789
1424;;sp|Q9ULD4|BRPF3_ Bromodomain and PHD finger-containing protein 3 OS=Homo sapiens OX=9606 GN=BRPF3 PE=1 SV=2;tr|H0Y7B4|H0Y7B4_ Bromodomain and PHD finger containing 3 (Fragment) OS=Homo sapiens OX=9606 GN=BRPF3 PE=1 SV=1;tr|F6XDC4|F6XDC4_ Bro;;Q9ULD4;H0Y7B4;F6XDC4;E9PSF3;E9PI60;Q9ULD4-3;Q9ULD4-2;;Bromodomain and PHD finger-containing protein 3;;BRPF3;;3.2678;;1;1;1;1;1;1;1	Q9ULD4	BRPF3	Bromodomain and PHD finger-containing protein 3	14.7503	17.1982	1.56558	0.183286	0.0271909	15.3474	14.1532		16.7227	17.8839	17.1982	0.119812	-2.44783
5207;;sp|Q96G97|BSCL2_ Seipin OS=Homo sapiens OX=9606 GN=BSCL2 PE=1 SV=3;tr|E9PRU2|E9PRU2_ Seipin (Fragment) OS=Homo sapiens OX=9606 GN=BSCL2 PE=1 SV=1;tr|F8W7Q8|F8W7Q8_ Seipin (Fragment) OS=Homo sapiens OX=9606 GN=BSCL2 PE=1 SV=1;tr|H7C2D5|H7C2D5;;Q96G97;E9PRU2;F8W7Q8;H7C2D5;A0A804HJB1;A0A804HKZ9;A0A804HHX0;J3KQ12;A0A804HK11;Q96G97-3;Q96G97-4;;Seipin;;BSCL2;;8.3502;;2;1;1;1;1;1;1;1;1;1;1	Q96G97	BSCL2	Seipin	12.6189	13.4327	0.525153	0.568874	0.298433	12.1521		13.0857	13.7845	13.0809		0.495124	-0.813818
5989;;sp|Q9NW68|BSDC1_ BSD domain-containing protein 1 OS=Homo sapiens OX=9606 GN=BSDC1 PE=1 SV=1;sp|Q9NW68-2|BSDC1_ Isoform 2 of BSD domain-containing protein 1 OS=Homo sapiens OX=9606 GN=BSDC1;sp|Q9NW68-5|BSDC1_ Isoform 5 of BSD domain-containin;;Q9NW68;Q9NW68-2;Q9NW68-5;Q9NW68-7;Q9NW68-3;E9PS77;Q9NW68-8;F8W6C6;E9PNA9;E9PQA7;Q9NW68-9;Q9NW68-4;;BSD domain-containing protein 1;;BSDC1;;25.454;;5;5…	Q9NW68	BSDC1	BSD domain-containing protein 1	18.806	17.9548	0.556167	1.80405	0.277864	18.806	20.2081	17.7961	18.2608	17.9319	17.9548	0.475028	0.851243
723;;sp|P35613|BASI_ Basigin OS=Homo sapiens OX=9606 GN=BSG PE=1 SV=2;tr|A0A7P0TA85|A0A7P0TA85_ Basigin (Ok blood group) OS=Homo sapiens OX=9606 GN=BSG PE=1 SV=1;sp|P35613-2|BASI_ Isoform 2 of Basigin OS=Homo sapiens OX=9606 GN=BSG;tr|A0A7P0TB04|;;P35613;A0A7P0TA85;P35613-2;A0A7P0TB04;P35613-4;A0A087WUV8;P35613-3;I3L192;A0A7P0T8A7;R4GMX5;R4GN83;A0A2R8YDZ0;;Basigin;;BSG;;54.572;;8;8;8;7;6;6;6;5;5;…	P35613	BSG	Basigin	19.7774	19.2475	2.25251	1.44381	0.00559099	19.9687	19.7301	19.7774	19.0566	19.2475	19.3467	0.0447923	0.529885
999;;sp|Q10588|BST1_ ADP-ribosyl cyclase/cyclic ADP-ribose hydrolase 2 OS=Homo sapiens OX=9606 GN=BST1 PE=1 SV=2;tr|A6NC48|A6NC48_ ADP-ribosyl cyclase/cyclic ADP-ribose hydrolase OS=Homo sapiens OX=9606 GN=BST1 PE=1 SV=1;sp|Q10588-2|BST1_ Isoform;;Q10588;A6NC48;Q10588-2;H0Y984;H0Y9Q9;H0Y8G4;;ADP-ribosyl cyclase/cyclic ADP-ribose hydrolase 2;;BST1;;48.303;;8;8;6;3;2;2	Q10588	BST1	ADP-ribosyl cyclase/cyclic ADP-ribose hydrolase 2	17.4435	14.3714	1.32542	8.40993	0.0472694	18.0343	17.4358	17.4435	16.6399	14.3714	13.2349	0.166253	3.07209
3768;;sp|Q10589|BST2_ Bone marrow stromal antigen 2 OS=Homo sapiens OX=9606 GN=BST2 PE=1 SV=1;sp|Q10589-2|BST2_ Isoform 2 of Bone marrow stromal antigen 2 OS=Homo sapiens OX=9606 GN=BST2;;Q10589;Q10589-2;;Bone marrow stromal antigen 2;;BST2;;37.049;;2;2	Q10589	BST2	Bone marrow stromal antigen 2	19.3195	14.7745	0.868942	23.3451	0.135225	19.3195	19.7072	17.1112	14.7745			0.311411	4.54505
2045;;sp|O14981|BTAF1_ TATA-binding protein-associated factor 172 OS=Homo sapiens OX=9606 GN=BTAF1 PE=1 SV=2;;O14981;O14981-2;;TATA-binding protein-associated factor 172;;BTAF1;;101.59;;14;6	O14981	BTAF1	TATA-binding protein-associated factor 172	18.2612	18.6169	0.593696	0.781459	0.254862	16.6641	18.2612	18.6863	19.1005	18.4633	18.6169	0.453031	-0.355758
5546;;sp|Q9BX70|BTBD2_ BTB/POZ domain-containing protein 2 OS=Homo sapiens OX=9606 GN=BTBD2 PE=1 SV=1;sp|Q9BX70-2|BTBD2_ Isoform 2 of BTB/POZ domain-containing protein 2 OS=Homo sapiens OX=9606 GN=BTBD2;;Q9BX70;Q9BX70-2;;BTB/POZ domain-containing protein 2;;BTBD2;;2.7411;;1;1	Q9BX70	BTBD2	BTB/POZ domain-containing protein 2	0	14.4665	5	0.01	0				14.9134		14.0196	0	-14.4665
142;;sp|Q96Q07|BTBD9_ BTB/POZ domain-containing protein 9 OS=Homo sapiens OX=9606 GN=BTBD9 PE=1 SV=2;tr|H7C5Z6|H7C5Z6_ BTB domain containing 9 OS=Homo sapiens OX=9606 GN=BTBD9 PE=1 SV=1;tr|A0A0A0MSF4|A0A0A0MSF4_ BTB domain containing 9 OS=Homo sa;;Q96Q07;H7C5Z6;A0A0A0MSF4;A0A0A0MSF2;Q96Q07-3;Q96Q07-2;C9J8E4;;BTB/POZ domain-containing protein 9;;BTBD9;;3.3354;;2;2;2;2;2;2;1	Q96Q07	BTBD9	BTB/POZ domain-containing protein 9	15.5062	16.5436	1.07911	0.487208	0.0833467		14.9604	16.052	16.4738	16.5436	16.9433	0.231469	-1.03739
2840;;sp|P20290|BTF3_ Transcription factor BTF3 OS=Homo sapiens OX=9606 GN=BTF3 PE=1 SV=1;;P20290;;Transcription factor BTF3;;BTF3;;-2;;1	P20290	BTF3	Transcription factor BTF3	16.9751	16.6941	0.155553	1.21503	0.698952	17.1032	16.9751	16.3315	16.6936	16.6941	16.7241	0.82345	0.280996
2841;;sp|P20290-2|BTF3_ Isoform 2 of Transcription factor BTF3 OS=Homo sapiens OX=9606 GN=BTF3;tr|A0A7I2YQL2|A0A7I2YQL2_ Transcription factor BTF3 OS=Homo sapiens OX=9606 GN=BTF3 PE=1 SV=1;tr|A0A7I2V3T6|A0A7I2V3T6_ Transcription factor BTF3 OS=Hom;;P20290-2;A0A7I2YQL2;A0A7I2V3T6;D6RDG3;H0Y9Y1;;Transcription factor BTF3;;BTF3;;323.31;;1;1;1;1;0	P20290-2	BTF3	Isoform 2 of Transcription factor BTF3	17.2492	17.6354	0.0431428	0.765139	0.905435	17.2492	15.9352	17.5697	15.5578	17.6354	17.9001	0.945952	-0.386206
5266;;sp|Q96K17|BT3L4_ Transcription factor BTF3 homolog 4 OS=Homo sapiens OX=9606 GN=BTF3L4 PE=1 SV=1;tr|E9PL10|E9PL10_ Transcription factor BTF3 OS=Homo sapiens OX=9606 GN=BTF3L4 PE=1 SV=1;sp|Q96K17-2|BT3L4_ Isoform 2 of Transcription factor BTF;;Q96K17;E9PL10;Q96K17-2;;Transcription factor BTF3 homolog 4;Transcription factor BTF3;;BTF3L4;;294.09;;7;6;6	Q96K17	BTF3L4	Transcription factor BTF3 homolog 4	21.8718	22.0096	0.139998	0.90891	0.72444	21.8718	21.5446	22.2121	22.1767	22.0096	21.7102	0.842168	-0.137791
4524;;sp|Q7KYR7|BT2A1_ Butyrophilin subfamily 2 member A1 OS=Homo sapiens OX=9606 GN=BTN2A1 PE=1 SV=3;sp|Q7KYR7-5|BT2A1_ Isoform 5 of Butyrophilin subfamily 2 member A1 OS=Homo sapiens OX=9606 GN=BTN2A1;sp|Q7KYR7-6|BT2A1_ Isoform 6 of Butyrophilin;;Q7KYR7;Q7KYR7-5;Q7KYR7-6;Q7KYR7-4;Q7KYR7-3;Q7KYR7-1;H7C542;;Butyrophilin subfamily 2 member A1;;BTN2A1;;17.572;;4;4;3;3;3;3;1	Q7KYR7	BTN2A1	Butyrophilin subfamily 2 member A1	17.3384	16.5365	1.03412	1.74339	0.0924445	17.9678	17.3384	16.7191	16.4523	16.5365	16.6308	0.247042	0.801898
1986;;sp|O00478|BT3A3_ Butyrophilin subfamily 3 member A3 OS=Homo sapiens OX=9606 GN=BTN3A3 PE=1 SV=1;sp|O00478-2|BT3A3_ Isoform 2 of Butyrophilin subfamily 3 member A3 OS=Homo sapiens OX=9606 GN=BTN3A3;tr|C9JQT8|C9JQT8_ Butyrophilin subfamily 3 m;;O00478;O00478-2;C9JQT8;C9JUV8;;Butyrophilin subfamily 3 member A3;;BTN3A3;;5.9053;;4;4;2;2	O00478	BTN3A3	Butyrophilin subfamily 3 member A3	17.9301	15.0055	1.72272	7.5925	0.0189355	17.9301	16.2376	18.476	14.2054	15.0865	15.0055	0.0958569	2.92457
2151;;sp|O43683|BUB1_ Mitotic checkpoint serine/threonine-protein kinase BUB1 OS=Homo sapiens OX=9606 GN=BUB1 PE=1 SV=1;sp|O43683-2|BUB1_ Isoform 2 of Mitotic checkpoint serine/threonine-protein kinase BUB1 OS=Homo sapiens OX=9606 GN=BUB1;sp|O43683-3|B;;O43683;O43683-2;O43683-3;A0A590UK50;;Mitotic checkpoint serine/threonine-protein kinase BUB1;;BUB1;;5.8158;;4;4;4;2	O43683	BUB1	Mitotic checkpoint serine/threonine-protein kinase BUB1	18.3471	21.6142	1.14956	0.103869	0.0708659	18.1164	19.4693	18.3471	21.6142			0.210745	-3.26716
2213;;sp|O60566|BUB1B_ Mitotic checkpoint serine/threonine-protein kinase BUB1 beta OS=Homo sapiens OX=9606 GN=BUB1B PE=1 SV=3;sp|O60566-3|BUB1B_ Isoform 3 of Mitotic checkpoint serine/threonine-protein kinase BUB1 beta OS=Homo sapiens OX=9606 GN=BUB1B;;O60566;O60566-3;O60566-2;H3BTB9;;Mitotic checkpoint serine/threonine-protein kinase BUB1 beta;;BUB1B;;23.299;;8;8;6;1	O60566	BUB1B	Mitotic checkpoint serine/threonine-protein kinase BUB1 beta	18.2434	16.5901	1.33005	3.14564	0.0467685	18.3733	17.4604	18.2434	16.5901	16.1658	17.3974	0.165563	1.65335
2152;;sp|O43684|BUB3_ Mitotic checkpoint protein BUB3 OS=Homo sapiens OX=9606 GN=BUB3 PE=1 SV=1;sp|O43684-2|BUB3_ Isoform 2 of Mitotic checkpoint protein BUB3 OS=Homo sapiens OX=9606 GN=BUB3;tr|J3QT28|J3QT28_ BUB3 mitotic checkpoint protein (Fragm;;O43684;O43684-2;J3QT28;J3QSX4;;Mitotic checkpoint protein BUB3;;BUB3;;119.52;;16;16;15;8	O43684	BUB3	Mitotic checkpoint protein BUB3	19.3921	18.9291	0.268225	1.37845	0.539232	19.7122	19.3921	18.5009	18.9291	19.0654	18.8727	0.707183	0.463048
5442;;sp|Q9BRD0|BUD13_ BUD13 homolog OS=Homo sapiens OX=9606 GN=BUD13 PE=1 SV=1;sp|Q9BRD0-2|BUD13_ Isoform 2 of BUD13 homolog OS=Homo sapiens OX=9606 GN=BUD13;;Q9BRD0;Q9BRD0-2;;BUD13 homolog;;BUD13;;2.577;;1;1	Q9BRD0	BUD13	BUD13 homolog	14.0381	14.9477	1.41587	0.53231	0.0383825			14.0381	14.9794		14.916	0.145996	-0.909661
2154;;sp|O43709|BUD23_ Probable 18S rRNA (guanine-N(7))-methyltransferase OS=Homo sapiens OX=9606 GN=BUD23 PE=1 SV=2;sp|O43709-3|BUD23_ Isoform 3 of Probable 18S rRNA (guanine-N(7))-methyltransferase OS=Homo sapiens OX=9606 GN=BUD23;tr|H7C170|H7C170_HU;;O43709;O43709-3;H7C170;;Probable 18S rRNA (guanine-N(7))-methyltransferase;;WBSCR22;;10.32;;4;3;2	O43709	BUD23	Probable 18S rRNA (guanine-N(7))-methyltransferase	15.5338	16.4142	1.01692	0.543203	0.0961788	15.8427	15.5338	13.9057	16.4142	16.1185	17.425	0.253279	-0.880437
3141;;sp|P41223|BUD31_ Protein BUD31 homolog OS=Homo sapiens OX=9606 GN=BUD31 PE=1 SV=2;sp|P41223-2|BUD31_ Isoform 2 of Protein BUD31 homolog OS=Homo sapiens OX=9606 GN=BUD31;tr|C9JCD9|C9JCD9_ Protein BUD31 homolog OS=Homo sapiens OX=9606 GN=BUD31;;P41223;P41223-2;C9JCD9;F8WCN7;;Protein BUD31 homolog;;BUD31;;25.531;;8;7;5;2	P41223	BUD31	Protein BUD31 homolog	18.2792	18.5962	0.421889	0.80272	0.37854	18.8184	18.2792	17.7789	18.6986	18.5962	18.4901	0.574466	-0.317031
3906;;sp|Q13895|BYST_ Bystin OS=Homo sapiens OX=9606 GN=BYSL PE=1 SV=3;;Q13895;H7BY94;F8WBL2;;Bystin;;BYSL;;20.786;;7;2;2	Q13895	BYSL	Bystin	17.6999	17.027	0.386053	1.59423	0.411099	18.394	17.6999	16.461	17.3739	17.027	16.4205	0.605377	0.672864
4532;;sp|Q7L1Q6|5MP2_ eIF5-mimic protein 2 OS=Homo sapiens OX=9606 GN=BZW1 PE=1 SV=1;sp|Q7L1Q6-4|5MP2_ Isoform 4 of eIF5-mimic protein 2 OS=Homo sapiens OX=9606 GN=BZW1;sp|Q7L1Q6-3|5MP2_ Isoform 3 of eIF5-mimic protein 2 OS=Homo sapiens OX=9606 GN;;Q7L1Q6;Q7L1Q6-4;Q7L1Q6-3;Q7L1Q6-2;C9IZ80;C9JFN4;H0Y503;C9J188;C9JWF5;C9JV57;;Basic leucine zipper and W2 domain-containing protein 1;;BZW1;;266.75;;23…	Q7L1Q6	BZW1	eIF5-mimic protein 2	22.5921	22.4181	0.611986	1.12823	0.244351	22.5921	22.4247	22.7793	22.5447	22.4181	22.3574	0.441903	0.174055
1369;;sp|Q9Y6E2|5MP1_ eIF5-mimic protein 1 OS=Homo sapiens OX=9606 GN=BZW2 PE=1 SV=1;tr|E7ETZ4|E7ETZ4_ Basic leucine zipper and W2 domains 2 (Fragment) OS=Homo sapiens OX=9606 GN=BZW2 PE=1 SV=1;tr|Q75MG1|Q75MG1_ Basic leucine zipper and W2 domains;;Q9Y6E2;E7ETZ4;Q75MG1;E7EMS9;B5MCH7;Q9Y6E2-2;E9PFE3;C9JF98;F8WDX8;B5MCE7;;Basic leucine zipper and W2 domain-containing protein 2;;BZW2;;147.33;;15;15;…	Q9Y6E2	BZW2	eIF5-mimic protein 1	20.5787	21.4855	2.97488	0.533376	0.00105954	20.6787	20.4356	20.5787	21.4877	21.2725	21.4855	0.0146291	-0.906774
18;;sp|Q9H0W9|CK054_ Ester hydrolase C11orf54 OS=Homo sapiens OX=9606 GN=C11orf54 PE=1 SV=1;tr|A0A087WT99|A0A087WT99_ Chromosome 11 open reading frame 54 OS=Homo sapiens OX=9606 GN=C11orf54 PE=1 SV=1;sp|Q9H0W9-2|CK054_ Isoform 2 of Ester hydrola;;Q9H0W9;A0A087WT99;Q9H0W9-2;E9PPB5;E9PQS1;E9PJU8;Q9H0W9-4;Q9H0W9-3;E9PR95;E9PSC3;E9PLC5;E9PLB3;E9PIP1;;Ester hydrolase C11orf54;;C11orf54;;58.983;;3;3;2;…	Q9H0W9	C11orf54	Ester hydrolase C11orf54	19.9107	18.3928	0.788319	2.86376	0.16281	19.9268	19.9107	18.4726	18.0867	18.3928	19.0019	0.346026	1.51791
5690;;sp|Q9H3H3|CK068_ UPF0696 protein C11orf68 OS=Homo sapiens OX=9606 GN=C11orf68 PE=1 SV=3;sp|Q9H3H3-3|CK068_ Isoform 3 of UPF0696 protein C11orf68 OS=Homo sapiens OX=9606 GN=C11orf68;sp|Q9H3H3-1|CK068_ Isoform 1 of UPF0696 protein C11orf68 OS=;;Q9H3H3;Q9H3H3-3;Q9H3H3-1;;UPF0696 protein C11orf68;;C11orf68;;5.4329;;6;6;6	Q9H3H3	C11orf68	UPF0696 protein C11orf68	17.0836	14.2773	0.778419	6.99486	0.166564	13.685	17.5806	17.0836	13.3981	14.2939	14.2773	0.35067	2.8063
1472;;sp|E9PRG8|CK098_ Uncharacterized protein C11orf98 OS=Homo sapiens OX=9606 GN=C11orf98 PE=4 SV=2;;E9PRG8;;Uncharacterized protein C11orf98;;C11orf98;;4.5779;;2	E9PRG8	C11orf98	Uncharacterized protein C11orf98	15.1975	14.292	0.210532	1.87325	0.61584	16.3977	13.9973			15.2551	13.3288	0.764567	0.905546
5389;;sp|Q99622|C10_ Protein C10 OS=Homo sapiens OX=9606 GN=C12orf57 PE=1 SV=1;tr|U3KQ85|U3KQ85_ Protein C10 OS=Homo sapiens OX=9606 GN=C12orf57 PE=1 SV=1;tr|F5GXW5|F5GXW5_ Protein C10 OS=Homo sapiens OX=9606 GN=C12orf57 PE=1 SV=1;tr|U3KQ07|U3KQ07;;Q99622;U3KQ85;F5GXW5;U3KQ07;;Protein C10;;C12orf57;;71.221;;6;4;4;3	Q99622	C12orf57	Protein C10	20.0705	21.1415	1.52628	0.476007	0.0297657	20.6769	20.0705	19.5607	21.2484	21.1382	21.1415	0.125841	-1.07094
1730;;sp|Q8WUR7|CO040_ UPF0235 protein C15orf40 OS=Homo sapiens OX=9606 GN=C15orf40 PE=1 SV=2;tr|H3BQZ5|H3BQZ5_ Chromosome 15 open reading frame 40 OS=Homo sapiens OX=9606 GN=C15orf40 PE=1 SV=1;;Q8WUR7;H3BQZ5;;UPF0235 protein C15orf40;;C15orf40;;2.0312;;1;1	Q8WUR7	C15orf40	UPF0235 protein C15orf40	16.6759	16.4292	0.0241174	1.18649	0.945981	17.29	16.6759	15.1277	16.8165		16.0419	0.968741	0.246699
6565;;sp|A6NNT2|CP096_ Uncharacterized protein C16orf96 OS=Homo sapiens OX=9606 GN=C16orf96 PE=4 SV=3;;REV__A6NNT2;;;;;;2.0897;;2	A6NNT2	C16orf96	Uncharacterized protein C16orf96	20.0996	14.3748	2.62028	52.883	0.00239731	19.7232	20.0996	20.5504	16.334	14.3748	13.9878	0.0252525	5.72473
1868;;sp|Q9HAS0|NJMU_ Protein Njmu-R1 OS=Homo sapiens OX=9606 GN=C17orf75 PE=1 SV=2;tr|J9JIC5|J9JIC5_ Chromosome 17 open reading frame 75 OS=Homo sapiens OX=9606 GN=C17orf75 PE=1 SV=1;tr|K7EII1|K7EII1_ Chromosome 17 open reading frame 75 (Fragment;;Q9HAS0;J9JIC5;K7EII1;J3KRR1;J3KT97;;Protein Njmu-R1;;C17orf75;;8.8025;;4;4;2;2;1	Q9HAS0	C17orf75	Protein Njmu-R1	18.0437	18.7086	0.785687	0.630768	0.1638	18.0016	18.0859		19.0369	18.1764	18.7086	0.347537	-0.664819
1882;;sp|Q9UFG5|CS025_ UPF0449 protein C19orf25 OS=Homo sapiens OX=9606 GN=C19orf25 PE=1 SV=2;tr|K7EK56|K7EK56_ Chromosome 19 open reading frame 25 OS=Homo sapiens OX=9606 GN=C19orf25 PE=1 SV=1;sp|Q9UFG5-2|CS025_ Isoform 2 of UPF0449 protein C19or;;Q9UFG5;K7EK56;Q9UFG5-2;E7EP72;K7ER12;K7EQW1;A0A087WUU5;K7ELZ1;;UPF0449 protein C19orf25;;C19orf25;;41.218;;3;3;3;2;1;1;1;1	Q9UFG5	C19orf25	UPF0449 protein C19orf25	17.8986	17.4924	0.921536	1.32518	0.119802	17.8986	18.1364	17.5959	17.3926	17.4924	17.6878	0.288201	0.406189
3907;;sp|Q13901|C1D_ Nuclear nucleic acid-binding protein C1D OS=Homo sapiens OX=9606 GN=C1D PE=1 SV=1;tr|J3KPZ4|J3KPZ4_ Nuclear nucleic acid-binding protein C1D OS=Homo sapiens OX=9606 GN=C1D PE=1 SV=1;;Q13901;J3KPZ4;;Nuclear nucleic acid-binding protein C1D;;C1D;;37.228;;2;1	Q13901	C1D	Nuclear nucleic acid-binding protein C1D	18.2275	17.7575	0.845078	1.3851	0.142864	19.0014	17.8945	18.2275	17.7575	17.9254	17.5591	0.321512	0.469988
5919;;sp|Q9NS00|C1GLT_ Glycoprotein-N-acetylgalactosamine 3-beta-galactosyltransferase 1 OS=Homo sapiens OX=9606 GN=C1GALT1 PE=1 SV=1;sp|Q9NS00-2|C1GLT_ Isoform 2 of Glycoprotein-N-acetylgalactosamine 3-beta-galactosyltransferase 1 OS=Homo sapiens OX=9;;Q9NS00;Q9NS00-2;;Glycoprotein-N-acetylgalactosamine 3-beta-galactosyltransferase 1;;C1GALT1;;5.7;;2;1	Q9NS00	C1GALT1	Glycoprotein-N-acetylgalactosamine 3-beta-galactosyltransferase 1	16.3139	12.6437	2.87506	12.73	0.00133335	16.3139	16.2033	16.6167	13.0136		12.2739	0.0169913	3.67016
4502;;sp|Q6ZSJ8|CA122_ Uncharacterized protein C1orf122 OS=Homo sapiens OX=9606 GN=C1orf122 PE=4 SV=2;;Q6ZSJ8;;Uncharacterized protein C1orf122;;C1orf122;;5.4885;;2	Q6ZSJ8	C1orf122	Uncharacterized protein C1orf122	15.3771	16.4862	1.39358	0.463578	0.040404	15.3771	15.5408	14.6232	16.3609		16.6115	0.150667	-1.10911
687;;sp|Q8IYL3|CA174_ UPF0688 protein C1orf174 OS=Homo sapiens OX=9606 GN=C1orf174 PE=1 SV=2;tr|A0A7P0T887|A0A7P0T887_ Chromosome 1 open reading frame 174 OS=Homo sapiens OX=9606 GN=C1orf174 PE=1 SV=1;;Q8IYL3;A0A7P0T887;;UPF0688 protein C1orf174;;C1orf174;;4.9122;;3;3	Q8IYL3	C1orf174	UPF0688 protein C1orf174	0	14.45	5	0.01	0				13.632	14.45	15.0543	0	-14.45
5700;;sp|Q9H425|CA198_ Uncharacterized protein C1orf198 OS=Homo sapiens OX=9606 GN=C1orf198 PE=1 SV=1;sp|Q9H425-3|CA198_ Isoform 3 of Uncharacterized protein C1orf198 OS=Homo sapiens OX=9606 GN=C1orf198;tr|E5RI90|E5RI90_ Chromosome 1 open reading ;;Q9H425;Q9H425-3;E5RI90;Q9H425-2;E5RFY9;;Uncharacterized protein C1orf198;;C1orf198;;23.094;;11;10;6;6;3	Q9H425	C1orf198	Uncharacterized protein C1orf198	18.8988	14.8902	2.95498	16.096	0.00110922	18.8988	19.0822	18.2093	14.5433	14.8902	15.721	0.0150878	4.00863
4795;;sp|Q8N6N3|CA052_ UPF0690 protein C1orf52 OS=Homo sapiens OX=9606 GN=C1orf52 PE=1 SV=1;sp|Q8N6N3-2|CA052_ Isoform 2 of UPF0690 protein C1orf52 OS=Homo sapiens OX=9606 GN=C1orf52;sp|Q8N6N3-3|CA052_ Isoform 3 of UPF0690 protein C1orf52 OS=Homo ;;Q8N6N3;Q8N6N3-2;Q8N6N3-3;;UPF0690 protein C1orf52;;C1orf52;;5.0843;;2;2;1	Q8N6N3	C1orf52	UPF0690 protein C1orf52	13.9193	16.9249	1.77451	0.124515	0.0168069	14.0152	13.8234		16.542	17.3077		0.0893467	-3.0056
3728;;sp|Q07021|C1QBP_ Complement component 1 Q subcomponent-binding protein, mitochondrial OS=Homo sapiens OX=9606 GN=C1QBP PE=1 SV=1;tr|I3L3Q7|I3L3Q7_ Complement component 1 Q subcomponent-binding protein, mitochondrial (Fragment) OS=Homo sapiens OX=;;Q07021;I3L3Q7;I3L3B0;;Complement component 1 Q subcomponent-binding protein, mitochondrial;;C1QBP;;211.07;;9;8;8	Q07021	C1QBP	Complement component 1 Q subcomponent-binding protein, mitochondrial	19.3943	20.1028	1.19883	0.611972	0.0632666	18.4036	19.6479	19.3943	20.472	19.9851	20.1028	0.196651	-0.708463
456;;sp|P00736|C1R_ Complement C1r subcomponent OS=Homo sapiens OX=9606 GN=C1R PE=1 SV=2;tr|A0A3B3ITU4|A0A3B3ITU4_ Complement C1r (Fragment) OS=Homo sapiens OX=9606 GN=C1R PE=1 SV=1;tr|F5H2D0|F5H2D0_ Complement C1r OS=Homo sapiens OX=9606 GN=C1R ;;P00736;A0A3B3ITU4;F5H2D0;A0A3B3ISR2;B4DPQ0;;Complement C1r subcomponent;Complement C1r subcomponent heavy chain;Complement C1r subcomponent light chain…	P00736	C1R	Complement C1r subcomponent	0	12.7236		0.01						12.7236			-12.7236
6439;;sp|Q9Y426|C2CD2_ C2 domain-containing protein 2 OS=Homo sapiens OX=9606 GN=C2CD2 PE=1 SV=2;sp|Q9Y426-3|C2CD2_ Isoform 3 of C2 domain-containing protein 2 OS=Homo sapiens OX=9606 GN=C2CD2;;Q9Y426;Q9Y426-3;Q9Y426-2;;C2 domain-containing protein 2;;C2CD2;;26.685;;7;7;3	Q9Y426	C2CD2	C2 domain-containing protein 2	16.2093	16.2641	0.135255	0.962744	0.732395	16.2093	17.729	15.4484	16.2641	16.0476	16.3314	0.84632	-0.0547757
697;;sp|Q4AC94|C2CD3_ C2 domain-containing protein 3 OS=Homo sapiens OX=9606 GN=C2CD3 PE=1 SV=4;tr|A0A7P0Z4H1|A0A7P0Z4H1_ C2 domain containing 3 centriole elongation regulator OS=Homo sapiens OX=9606 GN=C2CD3 PE=1 SV=1;tr|A0A7P0Z475|A0A7P0Z475_ C;;Q4AC94;A0A7P0Z4H1;A0A7P0Z475;A0A7P0T8V8;A0A7P0T883;;C2 domain-containing protein 3;;C2CD3;;33.258;;2;2;2;2;1	Q4AC94	C2CD3	C2 domain-containing protein 3	17.0618	17.8447	1.18193	0.581206	0.0657768	15.8994	17.0845	17.0618	17.8447	17.4139	18.1307	0.201353	-0.782879
4664;;sp|Q86YS7|C2CD5_ C2 domain-containing protein 5 OS=Homo sapiens OX=9606 GN=C2CD5 PE=1 SV=1;sp|Q86YS7-2|C2CD5_ Isoform 2 of C2 domain-containing protein 5 OS=Homo sapiens OX=9606 GN=C2CD5;sp|Q86YS7-3|C2CD5_ Isoform 3 of C2 domain-containing p;;Q86YS7;Q86YS7-2;Q86YS7-3;Q86YS7-4;Q86YS7-5;H0YGU7;;C2 domain-containing protein 5;;C2CD5;;10.492;;5;5;5;5;5;1	Q86YS7	C2CD5	C2 domain-containing protein 5	17.6247	16.6869	1.27804	1.91564	0.0527184	18.368	17.4765	17.6247	15.9591	17.1693	16.6869	0.177588	0.937826
1182;;sp|Q9BVC5|ASHWN_ Ashwin OS=Homo sapiens OX=9606 GN=C2orf49 PE=1 SV=1;tr|C9J4K0|C9J4K0_ Ashwin OS=Homo sapiens OX=9606 GN=C2orf49 PE=1 SV=1;sp|Q9BVC5-2|ASHWN_ Isoform 2 of Ashwin OS=Homo sapiens OX=9606 GN=C2orf49;;Q9BVC5;C9J4K0;Q9BVC5-2;;Ashwin;;C2orf49;;24.655;;1;1;1	Q9BVC5	C2orf49	Ashwin	17.4488	0		100		17.4488							17.4488
4243;;sp|Q5JPI3|CC038_ Uncharacterized protein C3orf38 OS=Homo sapiens OX=9606 GN=C3orf38 PE=1 SV=1;sp|Q5JPI3-2|CC038_ Isoform 2 of Uncharacterized protein C3orf38 OS=Homo sapiens OX=9606 GN=C3orf38;tr|E9PFZ1|E9PFZ1_ Chromosome 3 open reading fram;;Q5JPI3;Q5JPI3-2;E9PFZ1;;Uncharacterized protein C3orf38;;C3orf38;;37.505;;3;3;2	Q5JPI3	C3orf38	Uncharacterized protein C3orf38	16.7467	17.457	0.718331	0.611199	0.19128	16.2285	17.2649		17.2243	17.7127	17.457	0.38071	-0.710287
4202;;sp|Q504U0|CD046_ Renal cancer differentiation gene 1 protein OS=Homo sapiens OX=9606 GN=C4orf46 PE=1 SV=1;;Q504U0;;Renal cancer differentiation gene 1 protein;;C4orf46;;6.0294;;1	Q504U0	C4orf46	Renal cancer differentiation gene 1 protein	17.9212	17.2883	0.370634	1.55068	0.425958	18.6335		17.209	17.2883	17.0548	17.7743	0.619386	0.632903
4191;;sp|Q49AR2|CE022_ UPF0489 protein C5orf22 OS=Homo sapiens OX=9606 GN=C5orf22 PE=1 SV=2;sp|Q49AR2-2|CE022_ Isoform 2 of UPF0489 protein C5orf22 OS=Homo sapiens OX=9606 GN=C5orf22;;Q49AR2;Q49AR2-2;Q49AR2-3;;UPF0489 protein C5orf22;;C5orf22;;41.757;;6;5;2	Q49AR2	C5orf22	UPF0489 protein C5orf22	15.4256	17.3669	3.27881	0.26038	0.000526243	15.4333	15.4256	14.838	17.4752	17.2345	17.3669	0.00897194	-1.94131
4585;;sp|Q7Z6I8|CE024_ UPF0461 protein C5orf24 OS=Homo sapiens OX=9606 GN=C5orf24 PE=1 SV=1;sp|Q7Z6I8-2|CE024_ Isoform 2 of UPF0461 protein C5orf24 OS=Homo sapiens OX=9606 GN=C5orf24;tr|H0YAE0|H0YAE0_ Chromosome 5 open reading frame 24 (Fragment) ;;Q7Z6I8;Q7Z6I8-2;H0YAE0;;UPF0461 protein C5orf24;;C5orf24;;11.183;;2;1;1	Q7Z6I8	C5orf24	UPF0461 protein C5orf24	14.9245	15.1795	0.595839	0.837995	0.253607	14.9167	14.9832	14.9245	17.0005	15.1795	15.1156	0.451871	-0.254986
4577;;sp|Q7Z4R8|CF120_ UPF0669 protein C6orf120 OS=Homo sapiens OX=9606 GN=C6orf120 PE=1 SV=1;;Q7Z4R8;;UPF0669 protein C6orf120;;C6orf120;;6.2383;;3	Q7Z4R8	C6orf120	UPF0669 protein C6orf120	17.0777	16.5947	0.0254146	1.39757	0.94316	17.1503	15.5388	17.0777	16.906	16.136	16.5947	0.966484	0.482917
4476;;sp|Q6UWU4|CF089_ Bombesin receptor-activated protein C6orf89 OS=Homo sapiens OX=9606 GN=C6orf89 PE=1 SV=1;sp|Q6UWU4-3|CF089_ Isoform 3 of Bombesin receptor-activated protein C6orf89 OS=Homo sapiens OX=9606 GN=C6orf89;sp|Q6UWU4-2|CF089_ Isofo;;Q6UWU4;Q6UWU4-3;Q6UWU4-2;;Bombesin receptor-activated protein C6orf89;;C6orf89;;9.0674;;4;3;3	Q6UWU4	C6orf89	Bombesin receptor-activated protein C6orf89	16.8631	17.7553	1.25323	0.538805	0.0558171	16.3475	17.132	16.8631	17.9161		17.5945	0.18314	-0.892165
1237;;sp|Q9BRJ6|CG050_ Uncharacterized protein C7orf50 OS=Homo sapiens OX=9606 GN=C7orf50 PE=1 SV=1;tr|C9JQV0|C9JQV0_ Chromosome 7 open reading frame 50 (Fragment) OS=Homo sapiens OX=9606 GN=C7orf50 PE=1 SV=1;;Q9BRJ6;C9JQV0;H7C0T1;H7C2R9;;Uncharacterized protein C7orf50;;C7orf50;;19.152;;5;5;2;2	Q9BRJ6	C7orf50	Protein cholesin	17.4494	18.2444	2.01806	0.576351	0.00959271	17.1619	17.4494	17.651	18.5299	18.2444	18.1132	0.0627721	-0.794981
5742;;sp|Q9H7E9|CH033_ UPF0488 protein C8orf33 OS=Homo sapiens OX=9606 GN=C8orf33 PE=1 SV=1;tr|A0A3B3IRR6|A0A3B3IRR6_ Chromosome 8 open reading frame 33 OS=Homo sapiens OX=9606 GN=C8orf33 PE=1 SV=1;tr|A0A3B3IT54|A0A3B3IT54_ Chromosome 8 open readi;;Q9H7E9;A0A3B3IRR6;A0A3B3IT54;A0A3B3ITA3;Q9H7E9-2;;UPF0488 protein C8orf33;;C8orf33;;38.814;;6;5;5;5;4	Q9H7E9	C8orf33	UPF0488 protein C8orf33	13.0441	17.2163	2.13108	0.0554705	0.00739476	13.0441	12.7351	14.845	17.2163	16.7671	18.0519	0.053	-4.17213
1670;;sp|Q6P1X6|CH082_ UPF0598 protein C8orf82 OS=Homo sapiens OX=9606 GN=C8orf82 PE=1 SV=2;tr|H0YF29|H0YF29_ Chromosome 8 open reading frame 82 (Fragment) OS=Homo sapiens OX=9606 GN=C8orf82 PE=1 SV=1;sp|Q6P1X6-2|CH082_ Isoform 2 of UPF0598 protei;;Q6P1X6;H0YF29;Q6P1X6-2;;UPF0598 protein C8orf82;;C8orf82;;7.512;;3;3;2	Q6P1X6	C8orf82	UPF0598 protein C8orf82	16.237	16.3973	0.0407853	0.89487	0.910363	17.5994	16.237	15.7777	16.1793	16.8291	16.3973	0.948826	-0.16025
4711;;sp|Q8IXQ3|CI040_ Uncharacterized protein C9orf40 OS=Homo sapiens OX=9606 GN=C9orf40 PE=1 SV=1;;Q8IXQ3;;Uncharacterized protein C9orf40;;C9orf40;;6.8414;;1	Q8IXQ3	C9orf40	Uncharacterized protein C9orf40	17.5514	14.968	0.965241	5.99361	0.108333	20.1041	17.5514	16.6776		14.4266	15.5094	0.272219	2.58342
377;;sp|Q96LT7|CI072_ Guanine nucleotide exchange factor C9orf72 OS=Homo sapiens OX=9606 GN=C9orf72 PE=1 SV=2;tr|A0A2R8Y5U5|A0A2R8Y5U5_ C9orf72-SMCR8 complex subunit OS=Homo sapiens OX=9606 GN=C9orf72 PE=1 SV=1;tr|A0A5F9ZHW7|A0A5F9ZHW7_ C9orf72-S;;Q96LT7;A0A2R8Y5U5;A0A5F9ZHW7;A0A2R8Y5K2;Q96LT7-2;;Protein C9orf72;;C9orf72;;4.5239;;1;1;1;1;1	Q96LT7	C9orf72	Guanine nucleotide exchange factor C9orf72	14.8104	17.4257	1.25364	0.163199	0.0557644		14.8104		17.5583		17.2931	0.18314	-2.61529
6066;;sp|Q9NZ63|TLS1_ Splicing factor C9orf78 OS=Homo sapiens OX=9606 GN=C9orf78 PE=1 SV=1;;Q9NZ63;;Uncharacterized protein C9orf78;;C9orf78;;8.441;;4	Q9NZ63	C9orf78	Splicing factor C9orf78	15.3804	15.818	0.255001	0.73833	0.555903	15.911	14.8497		17.3139	14.9453	15.818	0.720888	-0.437662
4751;;sp|Q8N1Q1|CAH13_ Carbonic anhydrase 13 OS=Homo sapiens OX=9606 GN=CA13 PE=1 SV=1;;Q8N1Q1;;Carbonic anhydrase 13;;CA13;;27.853;;1	Q8N1Q1	CA13	Carbonic anhydrase 13	0	17.6286		0.01					17.9626	17.6286	15.0256		-17.6286
2494;;sp|P00918|CAH2_ Carbonic anhydrase 2 OS=Homo sapiens OX=9606 GN=CA2 PE=1 SV=2;tr|E5RID5|E5RID5_ Carbonic anhydrase 2 OS=Homo sapiens OX=9606 GN=CA2 PE=1 SV=1;tr|E5RK37|E5RK37_ Carbonic anhydrase 2 OS=Homo sapiens OX=9606 GN=CA2 PE=1 SV=1;;P00918;E5RID5;E5RK37;;Carbonic anhydrase 2;;CA2;;5.2832;;2;1;1	P00918	CA2	Carbonic anhydrase 2	14.9879	17.6286	1.51286	0.160353	0.0306998		14.9879		17.6286	17.9068	17.1212	0.128441	-2.64067
6403;;sp|Q9Y376|CAB39_ Calcium-binding protein 39 OS=Homo sapiens OX=9606 GN=CAB39 PE=1 SV=1;;Q9Y376;;Calcium-binding protein 39;;CAB39;;12.966;;7	Q9Y376	CAB39	Calcium-binding protein 39	17.5919	17.6596	0.14994	0.954117	0.708043	17.5864	17.6919	17.5919	17.8364	17.4988	17.6596	0.82963	-0.0677614
6626;;sp|Q9UGQ2-2|FLOWR_ Isoform 2 of Calcium channel flower homolog OS=Homo sapiens OX=9606 GN=CACFD1;sp|Q9UGQ2|FLOWR_ Calcium channel flower homolog OS=Homo sapiens OX=9606 GN=CACFD1 PE=1 SV=1;;REV__Q9UGQ2-2;REV__Q9UGQ2;;;;;;-2;;1;1	Q9UGQ2-2	CACFD1	Isoform 2 of Calcium channel flower homolog	18.0995	17.6401	0.861743	1.37494	0.137486	18.0995	17.9654	18.3158	18.0931	17.6401	17.4813	0.314878	0.459374
3374;;sp|P54289|CA2D1_ Voltage-dependent calcium channel subunit alpha-2/delta-1 OS=Homo sapiens OX=9606 GN=CACNA2D1 PE=1 SV=3;sp|P54289-5|CA2D1_ Isoform 5 of Voltage-dependent calcium channel subunit alpha-2/delta-1 OS=Homo sapiens OX=9606 GN=CACNA2D1;;P54289;P54289-5;P54289-2;E7ERK3;H0Y715;;Voltage-dependent calcium channel subunit alpha-2/delta-1;Voltage-dependent calcium channel subunit alpha…	P54289	CACNA2D1	Voltage-dependent calcium channel subunit alpha-2/delta-1	17.5027	16.6694	0.508093	1.78177	0.31039	16.8867		18.1188	17.35	15.9636	16.6694	0.506359	0.833315
3375;;sp|P54289-4|CA2D1_ Isoform 4 of Voltage-dependent calcium channel subunit alpha-2/delta-1 OS=Homo sapiens OX=9606 GN=CACNA2D1;sp|P54289-3|CA2D1_ Isoform 3 of Voltage-dependent calcium channel subunit alpha-2/delta-1 OS=Homo sapiens OX=9606 GN=CAC;;P54289-4;P54289-3;;Voltage-dependent calcium channel subunit alpha-2/delta-1;Voltage-dependent calcium channel subunit alpha-2-1;Voltage-dependen…	P54289-4	CACNA2D1	Isoform 4 of Voltage-dependent calcium channel subunit alpha-2/delta-1	17.9718	17.4229	0.206985	1.46295	0.620891	18.6805	15.7148	17.9718	19.8837	17.4229	17.0785	0.76827	0.548883
1204;;sp|Q9NY47|CA2D2_ Voltage-dependent calcium channel subunit alpha-2/delta-2 OS=Homo sapiens OX=9606 GN=CACNA2D2 PE=1 SV=2;tr|C9JE82|C9JE82_ Calcium voltage-gated channel auxiliary subunit alpha2delta 2 OS=Homo sapiens OX=9606 GN=CACNA2D2 PE=1 SV=1;;Q9NY47;C9JE82;C9JVC9;Q9NY47-4;Q9NY47-2;Q9NY47-3;Q9NY47-5;;Voltage-dependent calcium channel subunit alpha-2/delta-2;Voltage-dependent calcium cha…	Q9NY47	CACNA2D2	Voltage-dependent calcium channel subunit alpha-2/delta-2	20.2892	18.1315	1.35051	4.46192	0.0446164	20.2681	22.1539	20.2892		18.4015	17.8616	0.160995	2.15766
4958;;sp|Q8WUQ7|CATIN_ Splicing factor Cactin OS=Homo sapiens OX=9606 GN=CACTIN PE=1 SV=3;sp|Q8WUQ7-2|CATIN_ Isoform 2 of Splicing factor Cactin OS=Homo sapiens OX=9606 GN=CACTIN;;Q8WUQ7;Q8WUQ7-2;K7EIU6;K7ENY9;K7EMQ0;;Cactin;;CACTIN;;17.706;;5;5;2;2;1	Q8WUQ7	CACTIN	Splicing factor Cactin	15.9486	16.5852	0.396916	0.643256	0.400944	16.6083	15.9486	15.817	15.9777	16.7796	16.5852	0.596743	-0.636535
4658;;sp|Q86Y37|CACL1_ CDK2-associated and cullin domain-containing protein 1 OS=Homo sapiens OX=9606 GN=CACUL1 PE=1 SV=1;sp|Q86Y37-4|CACL1_ Isoform 4 of CDK2-associated and cullin domain-containing protein 1 OS=Homo sapiens OX=9606 GN=CACUL1;;Q86Y37;Q86Y37-4;;CDK2-associated and cullin domain-containing protein 1;;CACUL1;;3.4705;;1;1	Q86Y37	CACUL1	CDK2-associated and cullin domain-containing protein 1	0	16.0716	5	0.01	0				15.5114		16.6318	0	-16.0716
5804;;sp|Q9HB71|CYBP_ Calcyclin-binding protein OS=Homo sapiens OX=9606 GN=CACYBP PE=1 SV=2;sp|Q9HB71-3|CYBP_ Isoform 3 of Calcyclin-binding protein OS=Homo sapiens OX=9606 GN=CACYBP;;Q9HB71;Q9HB71-3;B2ZWH1;Q9HB71-2;;Calcyclin-binding protein;;CACYBP;;230.22;;18;14;4;4	Q9HB71	CACYBP	Calcyclin-binding protein	20.9867	20.8105	0.444547	1.12991	0.359297	21.15	20.9867	20.6927	20.5597	20.9255	20.8105	0.556432	0.176205
1532;;sp|P27708|PYR1_ CAD protein OS=Homo sapiens OX=9606 GN=CAD PE=1 SV=3;tr|F8VPD4|F8VPD4_ CAD protein OS=Homo sapiens OX=9606 GN=CAD PE=1 SV=1;;P27708;F8VPD4;H7C2E4;H7C3Z5;H7BZB3;;CAD protein;Glutamine-dependent carbamoyl-phosphate synthase;Aspartate carbamoyltransferase;Dihydroorotase;;CAD;;323.31;;76;76;8;6;4	P27708	CAD	CAD protein	21.8723	22.4309	1.75072	0.678947	0.0177534	21.6877	21.8723	22.153	22.397	22.4309	22.5094	0.0923385	-0.55863
95;;sp|Q9BY67|CADM1_ Cell adhesion molecule 1 OS=Homo sapiens OX=9606 GN=CADM1 PE=1 SV=2;tr|A0A087X1W8|A0A087X1W8_ Cell adhesion molecule 1 OS=Homo sapiens OX=9606 GN=CADM1 PE=1 SV=1;tr|A0A0A0MTJ8|A0A0A0MTJ8_ Cell adhesion molecule 1 (Fragment) ;;Q9BY67;A0A087X1W8;A0A0A0MTJ8;X5DQS5;Q9BY67-5;Q9BY67-4;Q9BY67-3;A0A087X0T8;Q9BY67-2;F5H125;F5H0H5;F5H8J9;H0YG94;;Cell adhesion molecule 1;;CADM1;;51.697;…	Q9BY67	CADM1	Cell adhesion molecule 1	12.6903	20.1427	2.63584	0.01	0.00231293		12.6903		20.1427	20.4229	19.8036	0.0248233	-7.45245
4872;;sp|Q8NFZ8|CADM4_ Cell adhesion molecule 4 OS=Homo sapiens OX=9606 GN=CADM4 PE=1 SV=1;;Q8NFZ8;;Cell adhesion molecule 4;;CADM4;;32.913;;4	Q8NFZ8	CADM4	Cell adhesion molecule 4	18.2526	16.8046	1.67337	2.72823	0.0212142	18.2684	18.2526	18.0109	15.489	16.9749	16.8046	0.103057	1.44796
2557;;sp|P05937|CALB1_ Calbindin OS=Homo sapiens OX=9606 GN=CALB1 PE=1 SV=2;sp|P05937-2|CALB1_ Isoform 2 of Calbindin OS=Homo sapiens OX=9606 GN=CALB1;sp|P22676|CALB2_ Calretinin OS=Homo sapiens OX=9606 GN=CALB2 PE=2 SV=2;tr|E5RG14|E5RG14_ Ca;;P05937;P05937-2;P22676;E5RG14;E5RIZ8;H3BN14;;Calbindin;Calretinin;;CALB1;CALB2;;7.7134;;2;2;1;1;1;1	P05937	CALB1	Calbindin	0	13.7355		0.01					11.2383	14.736	13.7355		-13.7355
6104;;sp|Q9P1Z2|CACO1_ Calcium-binding and coiled-coil domain-containing protein 1 OS=Homo sapiens OX=9606 GN=CALCOCO1 PE=1 SV=2;sp|Q9P1Z2-2|CACO1_ Isoform 2 of Calcium-binding and coiled-coil domain-containing protein 1 OS=Homo sapiens OX=9606 GN=CALC;;Q9P1Z2;Q9P1Z2-2;Q9P1Z2-3;Q9P1Z2-4;;Calcium-binding and coiled-coil domain-containing protein 1;;CALCOCO1;;9.8196;;5;5;5;2	Q9P1Z2	CALCOCO1	Calcium-binding and coiled-coil domain-containing protein 1	17.6023	16.029	0.584886	2.97572	0.260084	18.6979	17.6023	16.0108		16.2151	15.8429	0.458633	1.57324
3815;;sp|Q13137|CACO2_ Calcium-binding and coiled-coil domain-containing protein 2 OS=Homo sapiens OX=9606 GN=CALCOCO2 PE=1 SV=1;sp|Q13137-5|CACO2_ Isoform 5 of Calcium-binding and coiled-coil domain-containing protein 2 OS=Homo sapiens OX=9606 GN=CALC;;Q13137;Q13137-5;Q13137-2;Q13137-3;Q13137-4;D6REB0;H0YBP4;H0Y9G3;;Calcium-binding and coiled-coil domain-containing protein 2;;CALCOCO2;;24.578;;6…	Q13137	CALCOCO2	Calcium-binding and coiled-coil domain-containing protein 2	15.3628	14.5281	0.836008	1.78359	0.145879	14.9894	15.3628	15.8489	14.9445	14.1116		0.324375	0.83478
4132;;sp|Q16602|CALRL_ Calcitonin gene-related peptide type 1 receptor OS=Homo sapiens OX=9606 GN=CALCRL PE=1 SV=3;tr|E7EN01|E7EN01_ Calcitonin gene-related peptide type 1 receptor (Fragment) OS=Homo sapiens OX=9606 GN=CALCRL PE=1 SV=8;;Q16602;E7EN01;;Calcitonin gene-related peptide type 1 receptor;;CALCRL;;3.5157;;2;1	Q16602	CALCRL	Calcitonin gene-related peptide type 1 receptor	0	16.8202		0.01					13.6533	16.8202	18.1064		-16.8202
1385;;sp|Q05682-3|CALD1_ Isoform 3 of Caldesmon OS=Homo sapiens OX=9606 GN=CALD1;tr|E7EX44|E7EX44_ Caldesmon 1 OS=Homo sapiens OX=9606 GN=CALD1 PE=1 SV=1;sp|Q05682-6|CALD1_ Isoform 6 of Caldesmon OS=Homo sapiens OX=9606 GN=CALD1;sp|Q05682-2|CALD1_;;Q05682-3;E7EX44;Q05682-6;Q05682-2;Q05682;C9JEK3;C9JE79;F8WE61;;Caldesmon;;CALD1;;4.5409;;2;2;2;2;1;0;0;0	Q05682-3	CALD1	Isoform 3 of Caldesmon	15.2861	15.1063	0.241524	1.13276	0.573424	14.7827	15.7896		15.1063	15.3084	14.5388	0.735437	0.179848
603;;tr|A0A6Q8PGI1|A0A6Q8PGI1_ Caldesmon 1 (Fragment) OS=Homo sapiens OX=9606 GN=CALD1 PE=1 SV=1;;A0A6Q8PGI1;;;;;;2.7015;;2	A0A6Q8PGI1	CALD1	Caldesmon 1 (Fragment)	14.8316	15.1596	0.135588	0.796618	0.731833	14.8316	14.6489	14.9201	13.399	15.1596	15.1843	0.84632	-0.328041
3711;;sp|Q05682-5|CALD1_ Isoform 5 of Caldesmon OS=Homo sapiens OX=9606 GN=CALD1;sp|Q05682-4|CALD1_ Isoform 4 of Caldesmon OS=Homo sapiens OX=9606 GN=CALD1;tr|E9PGZ1|E9PGZ1_ Caldesmon 1 OS=Homo sapiens OX=9606 GN=CALD1 PE=1 SV=1;tr|C9J813|C9J813_H;;Q05682-5;Q05682-4;E9PGZ1;C9J813;;Caldesmon;;CALD1;;323.31;;2;2;2;2	Q05682-5	CALD1	Isoform 5 of Caldesmon	21.2657	20.2563	1.00863	2.01317	0.0980314	21.6181	21.2657	20.3565	19.8187	20.4553	20.2563	0.255884	1.00947
2653;;sp|P0DP25|CALM3_ Calmodulin-3 OS=Homo sapiens OX=9606 GN=CALM3 PE=1 SV=1;sp|P0DP24|CALM2_ Calmodulin-2 OS=Homo sapiens OX=9606 GN=CALM2 PE=1 SV=1;sp|P0DP23|CALM1_ Calmodulin-1 OS=Homo sapiens OX=9606 GN=CALM1 PE=1 SV=1;tr|E7EMB3|E7EMB3_;;P0DP25;P0DP24;P0DP23;E7EMB3;Q96HY3;G3V361;A0A590UJI2;A0A590UJC0;G3V226;M0QZ52;F8WBR5;G3V479;;;;CALM2;CALM1;;323.31;;13;13;13;10;8;7;7;6;6;6;5;5	P0DP25	CALM3	Calmodulin-3	23.3322	22.6086	3.11472	1.65137	0.000767854	23.3117	23.5732	23.3322	22.6485	22.6063	22.6086	0.0118337	0.723663
2950;;sp|P27797|CALR_ Calreticulin OS=Homo sapiens OX=9606 GN=CALR PE=1 SV=1;tr|K7EL50|K7EL50_ Calreticulin OS=Homo sapiens OX=9606 GN=CALR PE=1 SV=2;tr|A0A7P0T861|A0A7P0T861_ Calreticulin OS=Homo sapiens OX=9606 GN=CALR PE=1 SV=1;tr|K7EJB9|K7EJB9;;P27797;K7EL50;A0A7P0T861;K7EJB9;;Calreticulin;;CALR;;323.31;;30;29;25;20	P27797	CALR	Calreticulin	23.2644	22.6394	2.91623	1.54221	0.00121273	23.451	23.2348	23.2644	22.6394	22.749	22.6143	0.0159079	0.624995
2173;;sp|O43852-4|CALU_ Isoform 4 of Calumenin OS=Homo sapiens OX=9606 GN=CALU;sp|O43852-2|CALU_ Isoform 2 of Calumenin OS=Homo sapiens OX=9606 GN=CALU;sp|O43852-8|CALU_ Isoform 8 of Calumenin OS=Homo sapiens OX=9606 GN=CALU;;O43852-4;O43852-2;O43852-8;O43852-7;;Calumenin;;CALU;;20.061;;1;1;1;1	O43852-4	CALU	Isoform 4 of Calumenin	18.3133	19.4476	1.33789	0.455566	0.0459318	19.0399	18.3133	17.8135	19.5561	19.2892	19.4476	0.163913	-1.13427
2172;;sp|O43852|CALU_ Calumenin OS=Homo sapiens OX=9606 GN=CALU PE=1 SV=2;sp|O43852-3|CALU_ Isoform 3 of Calumenin OS=Homo sapiens OX=9606 GN=CALU;sp|O43852-5|CALU_ Isoform 5 of Calumenin OS=Homo sapiens OX=9606 GN=CALU;sp|O43852-6|CALU_ Isof;;O43852;O43852-3;O43852-5;O43852-6;O43852-10;O43852-9;O43852-15;O43852-13;O43852-14;O43852-11;H0Y875;O43852-12;;Calumenin;;CALU;;323.31;;6;6;6;6;6;1;0;6;6;6…	O43852	CALU	Calumenin	21.5303	21.2605	0.758071	1.20564	0.174554	21.5071	22.0089	21.5303	21.6016	20.9335	21.2605	0.359354	0.269795
3915;;sp|Q14012|KCC1A_ Calcium/calmodulin-dependent protein kinase type 1 OS=Homo sapiens OX=9606 GN=CAMK1 PE=1 SV=1;;Q14012;C9JES6;H7C071;F8W6S9;;Calcium/calmodulin-dependent protein kinase type 1;;CAMK1;;9.2921;;6;3;1;1	Q14012	CAMK1	Calcium/calmodulin-dependent protein kinase type 1	16.6498	17.4922	0.0681586	0.557683	0.854755	18.8428	16.1638	16.6498	17.0225	17.6362	17.4922	0.916729	-0.842483
4669;;sp|Q8IU85|KCC1D_ Calcium/calmodulin-dependent protein kinase type 1D OS=Homo sapiens OX=9606 GN=CAMK1D PE=1 SV=1;sp|Q8IU85-2|KCC1D_ Isoform 2 of Calcium/calmodulin-dependent protein kinase type 1D OS=Homo sapiens OX=9606 GN=CAMK1D;;Q8IU85;Q8IU85-2;;Calcium/calmodulin-dependent protein kinase type 1D;;CAMK1D;;11.999;;6;5	Q8IU85	CAMK1D	Calcium/calmodulin-dependent protein kinase type 1D	15.9385	14.5744	0.856276	2.57421	0.139227	16.5366	15.9385	15.512		14.5744		0.316895	1.36413
937;;sp|Q13557|KCC2D_ Calcium/calmodulin-dependent protein kinase type II subunit delta OS=Homo sapiens OX=9606 GN=CAMK2D PE=1 SV=3;sp|Q13557-6|KCC2D_ Isoform Delta 9 of Calcium/calmodulin-dependent protein kinase type II subunit delta OS=Homo sapiens;;Q13557;Q13557-6;A0A8V8TND4;A0A8V8TN65;A0A8V8TPJ8;A0A8V8TNA1;D6R938;A0A8V8TN60;Q13557-11;Q13557-12;Q13557-8;A0A8V8TN88;Q13557-10;Q13557-4;Q13557-3;…	Q13557	CAMK2D	Calcium/calmodulin-dependent protein kinase type II subunit delta	14.7664	13.8024	0.19266	1.95066	0.641712	13.8842		15.6486			13.8024	0.784064	0.963961
4129;;sp|Q16566|KCC4_ Calcium/calmodulin-dependent protein kinase type IV OS=Homo sapiens OX=9606 GN=CAMK4 PE=1 SV=1;;Q16566;D6RCD6;D6REY7;D6RE65;;Calcium/calmodulin-dependent protein kinase type IV;;CAMK4;;7.2191;;4;1;1;1	Q16566	CAMK4	Calcium/calmodulin-dependent protein kinase type IV	15.9835	13.317	0.846905	6.34878	0.142264	17.2985	14.6684		13.0215	13.317	14.6467	0.320889	2.66648
1490;;sp|Q96RR4|KKCC2_ Calcium/calmodulin-dependent protein kinase kinase 2 OS=Homo sapiens OX=9606 GN=CAMKK2 PE=1 SV=2;sp|Q96RR4-3|KKCC2_ Isoform 3 of Calcium/calmodulin-dependent protein kinase kinase 2 OS=Homo sapiens OX=9606 GN=CAMKK2;tr|F5GZ00|F5G;;Q96RR4;Q96RR4-3;F5GZ00;Q96RR4-6;Q96RR4-5;Q96RR4-2;Q96RR4-4;Q96RR4-7;;Calcium/calmodulin-dependent protein kinase kinase 2;;CAMKK2;;8.0513;;2;2;2;…	Q96RR4	CAMKK2	Calcium/calmodulin-dependent protein kinase kinase 2	17.2091	17.2304	0.129412	0.985368	0.742314			17.2091	17.2304	17.321	16.4518	0.852033	-0.0212658
647;;sp|P49069|CAMLG_ Guided entry of tail-anchored proteins factor CAMLG OS=Homo sapiens OX=9606 GN=CAMLG PE=1 SV=1;tr|A0A7I2V518|A0A7I2V518_ Guided entry of tail-anchored proteins factor OS=Homo sapiens OX=9606 GN=CAMLG PE=1 SV=1;;P49069;A0A7I2V518;;Calcium signal-modulating cyclophilin ligand;;CAMLG;;32.674;;1;1	P49069	CAMLG	Guided entry of tail-anchored proteins factor CAMLG	17.5057	17.4343	0.325335	1.05076	0.472786	16.1695	17.5057	17.519	17.6165	17.4343	17.238	0.657173	0.0714324
4307;;sp|Q5T5Y3|CAMP1_ Calmodulin-regulated spectrin-associated protein 1 OS=Homo sapiens OX=9606 GN=CAMSAP1 PE=1 SV=2;sp|Q5T5Y3-3|CAMP1_ Isoform 3 of Calmodulin-regulated spectrin-associated protein 1 OS=Homo sapiens OX=9606 GN=CAMSAP1;sp|Q5T5Y3-2|CAM;;Q5T5Y3;Q5T5Y3-3;Q5T5Y3-2;;Calmodulin-regulated spectrin-associated protein 1;;CAMSAP1;;5.3368;;5;5;4	Q5T5Y3	CAMSAP1	Calmodulin-regulated spectrin-associated protein 1	18.1089	17.5864	0.089523	1.43643	0.813724	18.5062	18.1089	16.4337	16.823	18.0856	17.5864	0.893867	0.522491
3748;;sp|Q08AD1|CAMP2_ Calmodulin-regulated spectrin-associated protein 2 OS=Homo sapiens OX=9606 GN=CAMSAP2 PE=1 SV=3;sp|Q08AD1-2|CAMP2_ Isoform 2 of Calmodulin-regulated spectrin-associated protein 2 OS=Homo sapiens OX=9606 GN=CAMSAP2;sp|Q08AD1-3|CAM;;Q08AD1;Q08AD1-2;Q08AD1-3;H0Y4Z1;;Calmodulin-regulated spectrin-associated protein 2;;CAMSAP2;;18.711;;8;8;8;1	Q08AD1	CAMSAP2	Calmodulin-regulated spectrin-associated protein 2	16.5063	16.4524	0.447698	1.03811	0.356699	16.6351	14.6683	16.5063	17.7396	16.1273	16.4524	0.554088	0.0539525
4633;;sp|Q86VP6|CAND1_ Cullin-associated NEDD8-dissociated protein 1 OS=Homo sapiens OX=9606 GN=CAND1 PE=1 SV=2;sp|Q86VP6-2|CAND1_ Isoform 2 of Cullin-associated NEDD8-dissociated protein 1 OS=Homo sapiens OX=9606 GN=CAND1;tr|A0A0C4DGH5|A0A0C4DGH5_HUMA;;Q86VP6;Q86VP6-2;A0A0C4DGH5;H0YH27;Q86VP6-3;F5H6I6;;Cullin-associated NEDD8-dissociated protein 1;;CAND1;;323.31;;69;60;41;17;15;3	Q86VP6	CAND1	Cullin-associated NEDD8-dissociated protein 1	23.4517	23.846	1.85186	0.760859	0.0140649	23.2217	23.4517	23.5669	23.8601	23.8139	23.846	0.0805465	-0.394298
2255;;sp|O75155|CAND2_ Cullin-associated NEDD8-dissociated protein 2 OS=Homo sapiens OX=9606 GN=CAND2 PE=1 SV=3;sp|O75155-2|CAND2_ Isoform 2 of Cullin-associated NEDD8-dissociated protein 2 OS=Homo sapiens OX=9606 GN=CAND2;;O75155;O75155-2;A0A3B3ISC4;F8WBB8;;Cullin-associated NEDD8-dissociated protein 2;;CAND2;;69.998;;12;11;1;1	O75155	CAND2	Cullin-associated NEDD8-dissociated protein 2	18.1125	18.8972	0.12083	0.580496	0.757129	17.9899	18.1125	19.6973	18.8972	18.4833	18.9869	0.860092	-0.784641
4973;;sp|Q8WVQ1|CANT1_ Soluble calcium-activated nucleotidase 1 OS=Homo sapiens OX=9606 GN=CANT1 PE=1 SV=1;sp|Q8WVQ1-3|CANT1_ Isoform 3 of Soluble calcium-activated nucleotidase 1 OS=Homo sapiens OX=9606 GN=CANT1;;Q8WVQ1;Q8WVQ1-3;K7EN15;Q8WVQ1-2;;Soluble calcium-activated nucleotidase 1;;CANT1;;19.451;;5;5;1;1	Q8WVQ1	CANT1	Soluble calcium-activated nucleotidase 1	17.7315	16.9261	0.466568	1.74761	0.341533	16.6053	17.7315	18.2982	16.6111	16.9261	17.3467	0.538415	0.805384
702;;sp|P27824|CALX_ Calnexin OS=Homo sapiens OX=9606 GN=CANX PE=1 SV=2;tr|A0A7P0T937|A0A7P0T937_ Calnexin OS=Homo sapiens OX=9606 GN=CANX PE=1 SV=1;sp|P27824-2|CALX_ Isoform 2 of Calnexin OS=Homo sapiens OX=9606 GN=CANX;tr|A0A7P0T840|A0A7P0T840_;;P27824;A0A7P0T937;P27824-2;A0A7P0T840;A0A7P0TB65;A0A7P0TAE9;A0A7P0T8G1;A0A7P0T9L0;A0A7P0Z4D6;A0A7P0Z484;A0A7P0TAR9;D6RGY2;P27824-3;A0A7P0Z4H2;A0A7P0TAN…	P27824	CANX	Calnexin	23.4112	23.1429	0.648262	1.2044	0.22477	23.4052	23.7652	23.4112	23.5368	23.1351	23.1429	0.419691	0.26831
3663;;sp|Q01518-2|CAP1_ Isoform 2 of Adenylyl cyclase-associated protein 1 OS=Homo sapiens OX=9606 GN=CAP1;;Q01518-2;Q5T0R9;;Adenylyl cyclase-associated protein 1;;CAP1;;323.31;;1;1	Q01518-2	CAP1	Isoform 2 of Adenylyl cyclase-associated protein 1	21.7846	21.7073	0.539002	1.05508	0.289067	21.6654	21.7846	21.9765	21.6417	21.7073	21.7314	0.486862	0.0773526
3662;;sp|Q01518|CAP1_ Adenylyl cyclase-associated protein 1 OS=Homo sapiens OX=9606 GN=CAP1 PE=1 SV=5;;Q01518;Q5T0R1;Q5T0R7;Q5T0R6;Q5T0R5;Q5T0R4;Q5T0R3;Q5T0R2;Q5T0S3;Q5T0R8;;Adenylyl cyclase-associated protein 1;;CAP1;;26.748;;1;1;1;1;1;1;1;1;0;0	Q01518	CAP1	Adenylyl cyclase-associated protein 1	23.8829	23.2758	1.12662	1.52314	0.0747096	24.6076	23.8829	23.5648	23.3195	23.2758	22.4473	0.217511	0.607048
3120;;sp|P40123|CAP2_ Adenylyl cyclase-associated protein 2 OS=Homo sapiens OX=9606 GN=CAP2 PE=1 SV=1;tr|E9PDI2|E9PDI2_ Adenylyl cyclase-associated protein OS=Homo sapiens OX=9606 GN=CAP2 PE=1 SV=1;sp|P40123-2|CAP2_ Isoform 2 of Adenylyl cyclase-a;;P40123;E9PDI2;P40123-2;B7Z385;P40123-3;F8WDB9;F8WEW0;;Adenylyl cyclase-associated protein 2;Adenylyl cyclase-associated protein;;CAP2;;73.774;;16;14;1…	P40123	CAP2	Adenylyl cyclase-associated protein 2	17.5443	20.6149	3.52214	0.119031	0.000300507	17.5443	17.7136	17.0049	20.1808	20.6371	20.6149	0.00600727	-3.07059
3119;;sp|P40121|CAPG_ Macrophage-capping protein OS=Homo sapiens OX=9606 GN=CAPG PE=1 SV=2;sp|P40121-2|CAPG_ Isoform 2 of Macrophage-capping protein OS=Homo sapiens OX=9606 GN=CAPG;tr|E7ENU9|E7ENU9_ Capping actin protein, gelsolin like (Fragment) ;;P40121;P40121-2;E7ENU9;A0A979HLS2;A0A979HLS1;H7C0X8;;Macrophage-capping protein;;CAPG;;323.31;;10;7;6;6;6;4	P40121	CAPG	Macrophage-capping protein	21.2063	19.1504	3.64709	4.158	0.000225378	21.2063	21.613	21.0606	19.2297	19.1504	19.1428	0.00478031	2.05589
2582;;sp|P07384|CAN1_ Calpain-1 catalytic subunit OS=Homo sapiens OX=9606 GN=CAPN1 PE=1 SV=1;;P07384;E9PRM1;E9PJJ3;E9PLC9;E9PMC6;E9PJA6;E9PSA6;E9PL37;E9PQB3;E9PLX0;E9PIA9;;Calpain-1 catalytic subunit;;CAPN1;;138.56;;21;6;5;5;5;5;5;5;5;4;2	P07384	CAPN1	Calpain-1 catalytic subunit	19.488	18.2276	2.69834	2.39576	0.00200292	19.488	19.1457	19.5802	18.1641	18.4443	18.2276	0.0222733	1.26048
2323;;sp|O75808|CAN15_ Calpain-15 OS=Homo sapiens OX=9606 GN=CAPN15 PE=1 SV=1;;O75808;;Calpain-15;;CAPN15;;6.6133;;1	O75808	CAPN15	Calpain-15	0	14.8546		0.01					14.8546				-14.8546
2802;;sp|P17655|CAN2_ Calpain-2 catalytic subunit OS=Homo sapiens OX=9606 GN=CAPN2 PE=1 SV=6;sp|P17655-2|CAN2_ Isoform 2 of Calpain-2 catalytic subunit OS=Homo sapiens OX=9606 GN=CAPN2;;P17655;P17655-2;C9JWY7;;Calpain-2 catalytic subunit;;CAPN2;;323.31;;37;32;1	P17655	CAPN2	Calpain-2 catalytic subunit	21.615	19.5116	3.75607	4.29739	0.000175359	21.615	21.4125	21.632	19.8199	19.3857	19.5116	0.00394684	2.10346
1371;;sp|O15484|CAN5_ Calpain-5 OS=Homo sapiens OX=9606 GN=CAPN5 PE=1 SV=2;tr|E7EV01|E7EV01_ Calpain 5 OS=Homo sapiens OX=9606 GN=CAPN5 PE=1 SV=2;tr|A0A3B3IRX8|A0A3B3IRX8_ Calpain 5 (Fragment) OS=Homo sapiens OX=9606 GN=CAPN5 PE=1 SV=1;;O15484;E7EV01;A0A3B3IRX8;E9PS73;;Calpain-5;;CAPN5;;5.186;;4;4;3;1	O15484	CAPN5	Calpain-5	17.1603	16.7156	1.70807	1.36109	0.0195853	17.2504	17.1603	17.0053		16.7192	16.712	0.0976683	0.444762
6531;;sp|Q9Y6W3|CAN7_ Calpain-7 OS=Homo sapiens OX=9606 GN=CAPN7 PE=1 SV=1;;Q9Y6W3;;Calpain-7;;CAPN7;;19.671;;4	Q9Y6W3	CAPN7	Calpain-7	15.5692	16.5496	1.16566	0.506865	0.0682873	16.4171	15.357	15.5692	16.9336	16.4843	16.5496	0.206532	-0.980326
6628;;tr|U3KQE2|U3KQE2_ Calpain small subunit 1 (Fragment) OS=Homo sapiens OX=9606 GN=CAPNS1 PE=1 SV=1;;U3KQE2;;;;CAPNS1;;3.9809;;1	U3KQE2	CAPNS1	Calpain small subunit 1 (Fragment)	12.4124	0		100		12.4124	16.2246	11.4257					12.4124
220;;sp|P04632|CPNS1_ Calpain small subunit 1 OS=Homo sapiens OX=9606 GN=CAPNS1 PE=1 SV=1;tr|A0A0C4DGQ5|A0A0C4DGQ5_ Calpain small subunit 1 OS=Homo sapiens OX=9606 GN=CAPNS1 PE=1 SV=1;tr|K7ELJ7|K7ELJ7_ Calpain small subunit 1 OS=Homo sapiens OX=9;;P04632;A0A0C4DGQ5;K7ELJ7;K7EKD8;A0A075B7C0;K7EM73;K7EIV0;U3KPR7;K7EMQ1;K7ES78;;Calpain small subunit 1;;CAPNS1;;323.31;;6;6;6;5;1;4;1;0;4;3	P04632	CAPNS1	Calpain small subunit 1	24.3953	22.8115	1.55083	2.99773	0.0281301	24.7154	23.5965	24.3953	23.3104	22.8115	22.5751	0.121738	1.58387
3955;;sp|Q14444|CAPR1_ Caprin-1 OS=Homo sapiens OX=9606 GN=CAPRIN1 PE=1 SV=2;sp|Q14444-2|CAPR1_ Isoform 2 of Caprin-1 OS=Homo sapiens OX=9606 GN=CAPRIN1;tr|G3V153|G3V153_ Cell cycle associated protein 1 OS=Homo sapiens OX=9606 GN=CAPRIN1 PE=1 SV=1;;Q14444;Q14444-2;G3V153;E9PLA9;;Caprin-1;;CAPRIN1;;174.23;;20;20;16;14	Q14444	CAPRIN1	Caprin-1	20.2761	20.6717	1.14239	0.760163	0.0720464	20.3221	20.2761	19.6405	20.7591	20.5022	20.6717	0.212731	-0.39562
3352;;sp|P52907|CAZA1_ F-actin-capping protein subunit alpha-1 OS=Homo sapiens OX=9606 GN=CAPZA1 PE=1 SV=3;;P52907;;F-actin-capping protein subunit alpha-1;;CAPZA1;;323.31;;16	P52907	CAPZA1	F-actin-capping protein subunit alpha-1	21.4299	20.3952	2.87259	2.04866	0.00134093	21.6088	21.4299	21.3778	20.6894	20.3952	20.3725	0.0170533	1.03468
3206;;sp|P47755|CAZA2_ F-actin-capping protein subunit alpha-2 OS=Homo sapiens OX=9606 GN=CAPZA2 PE=1 SV=3;tr|F8W9N7|F8W9N7_ F-actin-capping protein subunit alpha OS=Homo sapiens OX=9606 GN=CAPZA2 PE=1 SV=1;;P47755;F8W9N7;C9JUG7;P47755-2;;F-actin-capping protein subunit alpha-2;;CAPZA2;;184.41;;12;8;6;6	P47755	CAPZA2	F-actin-capping protein subunit alpha-2	21.4183	20.6771	1.26036	1.6716	0.0549081	21.2579	21.7418	21.4183	21.2104	20.6771	20.5826	0.181613	0.741227
3207;;sp|P47756|CAPZB_ F-actin-capping protein subunit beta OS=Homo sapiens OX=9606 GN=CAPZB PE=1 SV=5;tr|B1AK88|B1AK88_ F-actin-capping protein subunit beta OS=Homo sapiens OX=9606 GN=CAPZB PE=1 SV=1;tr|B1AK87|B1AK87_ F-actin-capping protein subu;;P47756;B1AK88;B1AK87;P47756-1;B1AK85;A0A6I8PRV6;A0A6I8PIN8;;F-actin-capping protein subunit beta;;CAPZB;;248.69;;24;23;20;20;16;7;3	P47756	CAPZB	F-actin-capping protein subunit beta	25.1126	24.3514	2.04846	1.69487	0.00894418	25.1126	25.2892	24.8274	24.4936	24.3412	24.3514	0.0599183	0.761175
4236;;sp|Q5EG05-2|CAR16_ Isoform 2 of Caspase recruitment domain-containing protein 16 OS=Homo sapiens OX=9606 GN=CARD16;sp|Q5EG05|CAR16_ Caspase recruitment domain-containing protein 16 OS=Homo sapiens OX=9606 GN=CARD16 PE=1 SV=1;;Q5EG05-2;Q5EG05;;Caspase recruitment domain-containing protein 16;;CARD16;;31.593;;1;1	Q5EG05-2	CARD16	Isoform 2 of Caspase recruitment domain-containing protein 16	17.896	17.6244	1.50812	1.20712	0.0310368	18.1239	17.896	17.8843	17.609	17.7655	17.6244	0.129054	0.271565
5284;;sp|Q96LW7-2|CAR19_ Isoform 2 of Caspase recruitment domain-containing protein 19 OS=Homo sapiens OX=9606 GN=CARD19;sp|Q96LW7|CAR19_ Caspase recruitment domain-containing protein 19 OS=Homo sapiens OX=9606 GN=CARD19 PE=1 SV=1;;Q96LW7-2;Q96LW7;;Bcl10-interacting CARD protein;;C9orf89;;5.3588;;2;1	Q96LW7-2	CARD19	Isoform 2 of Caspase recruitment domain-containing protein 19	17.2457	17.0428	0.212018	1.15101	0.613737	17.2457	16.6869	17.7749	17.0428	17.1518	16.992	0.763933	0.202906
6386;;sp|Q9Y2V2|CHSP1_ Calcium-regulated heat-stable protein 1 OS=Homo sapiens OX=9606 GN=CARHSP1 PE=1 SV=2;tr|H3BSW7|H3BSW7_ Calcium regulated heat stable protein 1 (Fragment) OS=Homo sapiens OX=9606 GN=CARHSP1 PE=1 SV=1;tr|H3BUY4|H3BUY4_ Calcium;;Q9Y2V2;H3BSW7;H3BUY4;H3BPY5;H3BNU9;H3BTK3;I3L3X8;;Calcium-regulated heat stable protein 1;;CARHSP1;;66.971;;6;3;3;3;3;1;1	Q9Y2V2	CARHSP1	Calcium-regulated heat-stable protein 1	20.5447	20.027	1.83885	1.43167	0.0144928	20.3127	20.5447	20.5568	20.1796	19.9919	20.027	0.0820647	0.517703
4649;;sp|Q86X55|CARM1_ Histone-arginine methyltransferase CARM1 OS=Homo sapiens OX=9606 GN=CARM1 PE=1 SV=3;sp|Q86X55-1|CARM1_ Isoform 1 of Histone-arginine methyltransferase CARM1 OS=Homo sapiens OX=9606 GN=CARM1;sp|Q86X55-2|CARM1_ Isoform 2 of Hi;;Q86X55;Q86X55-1;Q86X55-2;K7EQA8;K7EPK1;K7EK20;K7EIQ8;K7EQB9;;Histone-arginine methyltransferase CARM1;;CARM1;;32.485;;10;10;9;8;3;2;1;1	Q86X55	CARM1	Histone-arginine methyltransferase CARM1	16.9297	17.9614	0.147096	0.489147	0.712695	16.6979	16.9297	17.8631	13.246	18.3022	17.9614	0.832431	-1.03166
974;;sp|Q5VZK9|CARL1_ F-actin-uncapping protein LRRC16A OS=Homo sapiens OX=9606 GN=CARMIL1 PE=1 SV=1;tr|A0A8V8TRE2|A0A8V8TRE2_ Capping protein regulator and myosin 1 linker 1 OS=Homo sapiens OX=9606 GN=CARMIL1 PE=1 SV=1;sp|Q5VZK9-2|CARL1_ Isoform;;Q5VZK9;A0A8V8TRE2;Q5VZK9-2;A0A0U1RQQ1;Q5VZK9-4;Q5VZK9-3;;Leucine-rich repeat-containing protein 16A;;LRRC16A;;87.093;;9;9;9;7;2;2	Q5VZK9	CARMIL1	F-actin-uncapping protein LRRC16A	18.36	19.0304	1.27108	0.628308	0.0535695	17.7919	18.36	18.4163	19.0304	18.7805	19.8559	0.179024	-0.670457
3251;;sp|P49589-3|SYCC_ Isoform 3 of Cysteine--tRNA ligase, cytoplasmic OS=Homo sapiens OX=9606 GN=CARS1;sp|P49589|SYCC_ Cysteine--tRNA ligase, cytoplasmic OS=Homo sapiens OX=9606 GN=CARS1 PE=1 SV=3;sp|P49589-2|SYCC_ Isoform 2 of Cysteine--tRNA li;;P49589-3;P49589;P49589-2;B4DKY1;E9PRS8;E9PLP0;C9JLN0;;Cysteine--tRNA ligase, cytoplasmic;;CARS;;195.77;;33;32;31;31;3;3;2	P49589-3	CARS1	Isoform 3 of Cysteine--tRNA ligase, cytoplasmic	19.2669	19.4202	0.170357	0.89921	0.675528	19.1366	19.5966	19.2669	19.3163	19.4573	19.4202	0.807099	-0.153269
5789;;sp|Q9HA77|SYCM_ Probable cysteine--tRNA ligase, mitochondrial OS=Homo sapiens OX=9606 GN=CARS2 PE=1 SV=1;;Q9HA77;H0YFV1;F5H623;F5H579;H0YFF0;;Probable cysteine--tRNA ligase, mitochondrial;;CARS2;;15.901;;6;2;2;2;1	Q9HA77	CARS2	Probable cysteine--tRNA ligase, mitochondrial	18.2324	21.2214	1.73334	0.125955	0.0184781	18.2324	17.823	19.8705	21.4636	20.7918	21.2214	0.0946132	-2.98902
415;;sp|O14936|CSKP_ Peripheral plasma membrane protein CASK OS=Homo sapiens OX=9606 GN=CASK PE=1 SV=3;tr|A0A7I2RJN6|A0A7I2RJN6_ Calcium/calmodulin dependent serine protein kinase OS=Homo sapiens OX=9606 GN=CASK PE=1 SV=1;tr|Q5JS79|Q5JS79_ Calciu;;O14936;A0A7I2RJN6;Q5JS79;O14936-2;O14936-6;A0A2R8YE77;O14936-4;A0A2U3TZM1;A0A2R8YFN5;O14936-3;A0A2U3TZM4;A0A2U3TZN6;A0A2R8YEK3;A0A2R8YEJ7;A0A2R8Y6F8;O1…	O14936	CASK	Peripheral plasma membrane protein CASK	19.1277	19.9285	1.08031	0.574031	0.0831164	17.5018	19.1277	19.273	19.9988	19.8949	19.9285	0.230932	-0.800799
866;;sp|P29466|CASP1_ Caspase-1 OS=Homo sapiens OX=9606 GN=CASP1 PE=1 SV=1;tr|A0A8Q3SI67|A0A8Q3SI67_ Caspase 1 OS=Homo sapiens OX=9606 GN=CASP1 PE=1 SV=1;sp|P29466-2|CASP1_ Isoform Beta of Caspase-1 OS=Homo sapiens OX=9606 GN=CASP1;tr|A0A8Q3SI00|;;P29466;A0A8Q3SI67;P29466-2;A0A8Q3SI00;A0A8Q3SIY2;G3V169;P29466-3;P29466-4;H0YEC7;B4DVD8;B4DKN4;P29466-5;Q5FBZ0;;Caspase-1;Caspase-1 subunit p20;Caspase…	P29466	CASP1	Caspase-1	18.716	16.9084	1.7345	3.50061	0.0184289	18.4723	18.716	19.3357	17.7935	16.4872	16.9084	0.0946132	1.80761
5051;;sp|Q92851-6|CASPA_ Isoform 6 of Caspase-10 OS=Homo sapiens OX=9606 GN=CASP10;sp|Q92851-2|CASPA_ Isoform B of Caspase-10 OS=Homo sapiens OX=9606 GN=CASP10;sp|Q92851-4|CASPA_ Isoform D of Caspase-10 OS=Homo sapiens OX=9606 GN=CASP10;sp|Q92851|;;Q92851-6;Q92851-2;Q92851-4;Q92851;A0A8Q3WLN0;A0A8Q3SJ84;Q92851-7;Q92851-3;Q92851-5;;Caspase-10;Caspase-10 subunit p23/17;Caspase-10 subunit p12;;CASP1…	Q92851-6	CASP10	Isoform 6 of Caspase-10	17.2635	16.1068	1.6509	2.22953	0.0223409	16.7179	17.2635	17.6624	16.1068	16.3536	15.9863	0.106399	1.15674
3161;;sp|P42575|CASP2_ Caspase-2 OS=Homo sapiens OX=9606 GN=CASP2 PE=1 SV=2;sp|P42575-2|CASP2_ Isoform 2 of Caspase-2 OS=Homo sapiens OX=9606 GN=CASP2;;P42575;P42575-2;C9JRR9;A0A087WYM1;P42575-3;;Caspase-2;Caspase-2 subunit p18;Caspase-2 subunit p13;Caspase-2 subunit p12;;CASP2;;32.185;;10;9;4;3;2	P42575	CASP2	Caspase-2	17.1088	19.2242	2.23949	0.230789	0.00576119	15.8714	17.1088	17.2348	18.9374	19.2242	19.2951	0.0455149	-2.11535
3160;;sp|P42574|CASP3_ Caspase-3 OS=Homo sapiens OX=9606 GN=CASP3 PE=1 SV=2;;P42574;A8MVM1;C9JXR7;A0A8V8TPU5;;Caspase-3;Caspase-3 subunit p17;Caspase-3 subunit p12;;CASP3;;134.65;;15;6;5;1	P42574	CASP3	Caspase-3	20.4286	18.7749	1.82238	3.14636	0.015053	20.4286	20.0904	20.6726	19.3617	18.7749	18.0852	0.0839451	1.65368
3254;;sp|P49662|CASP4_ Caspase-4 OS=Homo sapiens OX=9606 GN=CASP4 PE=1 SV=1;sp|P49662-4|CASP4_ Isoform 4 of Caspase-4 OS=Homo sapiens OX=9606 GN=CASP4;sp|P49662-2|CASP4_ Isoform 2 of Caspase-4 OS=Homo sapiens OX=9606 GN=CASP4;tr|E9PMT1|E9PMT1_HUMA;;P49662;P49662-4;P49662-2;E9PMT1;P49662-5;P49662-3;P51878;P51878-3;H0YD34;P51878-6;P51878-2;P51878-5;;Caspase-4;Caspase-4 subunit 1;Caspase-4 subunit 2…	P49662	CASP4	Caspase-4	19.7434	18.5402	0.027732	2.30248	0.938141	19.7434	16.0114	19.9834	18.5402	18.5773	18.3014	0.964173	1.20319
3399;;sp|P55212|CASP6_ Caspase-6 OS=Homo sapiens OX=9606 GN=CASP6 PE=1 SV=2;sp|P55212-2|CASP6_ Isoform Beta of Caspase-6 OS=Homo sapiens OX=9606 GN=CASP6;;P55212;P55212-2;D6RHU3;D6RBM3;;Caspase-6;Caspase-6 subunit p18;Caspase-6 subunit p11;;CASP6;;3.8824;;5;4;2;1	P55212	CASP6	Caspase-6	15.2108	15.6818	0.369036	0.721509	0.427527		14.224	16.1977	15.6818	16.6096	15.6489	0.620709	-0.470911
3398;;sp|P55210|CASP7_ Caspase-7 OS=Homo sapiens OX=9606 GN=CASP7 PE=1 SV=1;tr|Q5SVL2|Q5SVL2_ Caspase 7 (Fragment) OS=Homo sapiens OX=9606 GN=CASP7 PE=1 SV=1;sp|P55210-3|CASP7_ Isoform Alpha of Caspase-7 OS=Homo sapiens OX=9606 GN=CASP7;tr|A0A5F9;;P55210;Q5SVL2;P55210-3;A0A5F9ZHZ6;A0A0A0MRL7;P55210-4;;Caspase-7;Caspase-7 subunit p20;Caspase-7 subunit p11;;CASP7;;45.09;;6;5;6;6;6;6	P55210	CASP7	Caspase-7	17.5574	16.2643	0.835995	2.45061	0.145883	18.458	17.5574	16.1089	16.4059	16.2643	15.3271	0.324375	1.29314
873;;sp|Q14790|CASP8_ Caspase-8 OS=Homo sapiens OX=9606 GN=CASP8 PE=1 SV=1;sp|Q14790-9|CASP8_ Isoform 9 of Caspase-8 OS=Homo sapiens OX=9606 GN=CASP8;tr|A0A8Q3SID9|A0A8Q3SID9_ Caspase 8 OS=Homo sapiens OX=9606 GN=CASP8 PE=1 SV=1;sp|Q14790-2|CASP8;;Q14790;Q14790-9;A0A8Q3SID9;Q14790-2;Q14790-4;A0A8Q3WKY8;Q14790-7;A0A8Q3SI66;Q14790-8;Q14790-3;C9JB29;Q14790-5;E7ETB7;E7EQ06;Q14790-6;E7EQ01;E7EVN1;H7C0…	Q14790	CASP8	Caspase-8	17.5833	16.3427	1.39561	2.36289	0.0402149	17.8368	17.5833	17.4186	15.3389	16.3427	16.904	0.150224	1.24055
22;;sp|Q9UKL3|C8AP2_ CASP8-associated protein 2 OS=Homo sapiens OX=9606 GN=CASP8AP2 PE=1 SV=1;tr|A0A087WTW5|A0A087WTW5_ Caspase 8 associated protein 2 (Fragment) OS=Homo sapiens OX=9606 GN=CASP8AP2 PE=1 SV=2;tr|A0A096LP21|A0A096LP21_ Caspase 8 a;;Q9UKL3;A0A087WTW5;A0A096LP21;;CASP8-associated protein 2;;CASP8AP2;;2.0237;;2;2;1	Q9UKL3	CASP8AP2	CASP8-associated protein 2	21.876	21.7664	0.247469	1.07894	0.565628	21.876	18.1287	22.7294	22.3143	21.3551	21.7664	0.729568	0.109614
1014;;sp|A6NHX0|CAST2_ Cytosolic arginine sensor for mTORC1 subunit 2 OS=Homo sapiens OX=9606 GN=CASTOR2 PE=1 SV=3;;A6NHX0;;GATS-like protein 2;;GATSL2;;32.041;;2	A6NHX0	CASTOR2	Cytosolic arginine sensor for mTORC1 subunit 2	11.6162	15.3172	0.881803	0.0768917	0.13128	11.6162				14.8702	15.7642	0.306042	-3.70103
2518;;sp|P04040|CATA_ Catalase OS=Homo sapiens OX=9606 GN=CAT PE=1 SV=3;;P04040;;Catalase;;CAT;;224.68;;25	P04040	CAT	Catalase	19.1529	19.4161	0.903969	0.833229	0.124747	19.3048	19.1529	18.7578	19.7195	19.2861	19.4161	0.296672	-0.263216
3693;;sp|Q03135|CAV1_ Caveolin-1 OS=Homo sapiens OX=9606 GN=CAV1 PE=1 SV=4;tr|E9PCT5|E9PCT5_ Caveolin OS=Homo sapiens OX=9606 GN=CAV1 PE=1 SV=1;;Q03135;E9PCT5;;Caveolin-1;Caveolin;;CAV1;;185.32;;4;1	Q03135	CAV1	Caveolin-1	20.5638	19.7057	1.79668	1.81267	0.0159705	20.8789	20.5638	20.1802	19.7925	19.7057	19.6235	0.087045	0.85812
1393;;sp|P51636|CAV2_ Caveolin-2 OS=Homo sapiens OX=9606 GN=CAV2 PE=1 SV=2;tr|E9PCT3|E9PCT3_ Caveolin OS=Homo sapiens OX=9606 GN=CAV2 PE=1 SV=1;sp|P51636-3|CAV2_ Isoform C of Caveolin-2 OS=Homo sapiens OX=9606 GN=CAV2;sp|P51636-2|CAV2_ Isofor;;P51636;E9PCT3;P51636-3;P51636-2;;Caveolin-2;Caveolin;;CAV2;;2.5429;;1;1;1;1	P51636	CAV2	Caveolin-2	16.9899	13.5123	1.70578	11.1397	0.0196886	16.9899	17.521	16.0936		14.1841	12.8405	0.0979266	3.47764
4412;;sp|Q6NZI2|CAVN1_ Caveolae-associated protein 1 OS=Homo sapiens OX=9606 GN=CAVIN1 PE=1 SV=1;sp|Q6NZI2-2|CAVN1_ Isoform 2 of Caveolae-associated protein 1 OS=Homo sapiens OX=9606 GN=CAVIN1;;Q6NZI2;Q6NZI2-2;Q6NZI2-3;;Polymerase I and transcript release factor;;PTRF;;323.31;;20;13;9	Q6NZI2	CAVIN1	Caveolae-associated protein 1	20.8228	19.303	3.81875	2.86766	0.000151791	21.0541	20.8228	20.7229	19.4256	19.2598	19.303	0.00354387	1.51987
2457;;sp|O95810|CAVN2_ Caveolae-associated protein 2 OS=Homo sapiens OX=9606 GN=CAVIN2 PE=1 SV=3;;O95810;;Serum deprivation-response protein;;SDPR;;72.377;;13	O95810	CAVIN2	Caveolae-associated protein 2	19.984	16.9846	2.74865	7.99661	0.00178383	19.0713	19.984	19.9918	16.9737	16.9846	17.4543	0.0206311	2.99939
5080;;sp|Q969G5|CAVN3_ Caveolae-associated protein 3 OS=Homo sapiens OX=9606 GN=CAVIN3 PE=1 SV=3;tr|E9PIE3|E9PIE3_ Caveolae associated protein 3 OS=Homo sapiens OX=9606 GN=CAVIN3 PE=1 SV=1;;Q969G5;E9PIE3;;Protein kinase C delta-binding protein;;PRKCDBP;;53.224;;14;12	Q969G5	CAVIN3	Caveolae-associated protein 3	19.6087	17.6569	2.71191	3.86848	0.00194128	19.7787	19.3508	19.6087	18.1145	17.6569	17.3269	0.0217681	1.95177
3911;;sp|Q13951-2|PEBB_ Isoform 2 of Core-binding factor subunit beta OS=Homo sapiens OX=9606 GN=CBFB;;Q13951-2;J3KTD8;;Core-binding factor subunit beta;;CBFB;;75.612;;2;1	Q13951-2	CBFB	Isoform 2 of Core-binding factor subunit beta	14.9887	14.4492	2.76364	1.45344	0.00172328	14.9878	14.9895		14.4492			0.0203538	0.539471
3910;;sp|Q13951|PEBB_ Core-binding factor subunit beta OS=Homo sapiens OX=9606 GN=CBFB PE=1 SV=2;tr|A0A494C0A9|A0A494C0A9_ Core-binding factor subunit beta OS=Homo sapiens OX=9606 GN=CBFB PE=1 SV=1;tr|J3KS23|J3KS23_ Core-binding factor subunit bet;;Q13951;A0A494C0A9;J3KS23;H3BSC0;J3KRT0;;Core-binding factor subunit beta;;CBFB;;2.1819;;2;1;2;0;0	Q13951	CBFB	Core-binding factor subunit beta	14.5733	15.1852	0.900799	0.65432	0.125661	14.5733	13.1916	15.0096	15.1622	15.1852	15.89	0.297714	-0.611932
285;;sp|P22681|CBL_ E3 ubiquitin-protein ligase CBL OS=Homo sapiens OX=9606 GN=CBL PE=1 SV=2;tr|A0A0U1RR39|A0A0U1RR39_ E3 ubiquitin-protein ligase CBL OS=Homo sapiens OX=9606 GN=CBL PE=1 SV=1;tr|A0A1B0GW38|A0A1B0GW38_ E3 ubiquitin-protein ligase ;;P22681;A0A0U1RR39;A0A1B0GW38;A0A0U1RQX8;A0A8V8TQA9;;E3 ubiquitin-protein ligase CBL;;CBL;;11.927;;6;6;6;6;1	P22681	CBL	E3 ubiquitin-protein ligase CBL	17.5821	18.1007	0.505109	0.698043	0.31253	17.8912	17.5821	17.049	17.3967	18.3005	18.1007	0.50842	-0.518611
2771;;sp|P16152|CBR1_ Carbonyl reductase [NADPH] 1 OS=Homo sapiens OX=9606 GN=CBR1 PE=1 SV=3;tr|E9PQ63|E9PQ63_ Carbonyl reductase 1 OS=Homo sapiens OX=9606 GN=CBR1 PE=1 SV=1;tr|A8MTM1|A8MTM1_ Carbonyl reductase 1 OS=Homo sapiens OX=9606 GN=CBR1 PE;;P16152;E9PQ63;A8MTM1;P16152-2;;Carbonyl reductase [NADPH] 1;;CBR1;;321.28;;14;6;6;6	P16152	CBR1	Carbonyl reductase [NADPH] 1	20.721	19.3741	2.58374	2.54375	0.00260769	20.3289	20.7275	20.721	19.3741	18.9082	19.3847	0.0265306	1.34696
2326;;sp|O75828|CBR3_ Carbonyl reductase [NADPH] 3 OS=Homo sapiens OX=9606 GN=CBR3 PE=1 SV=3;;O75828;;Carbonyl reductase [NADPH] 3;;CBR3;;37.958;;10	O75828	CBR3	Carbonyl reductase [NADPH] 3	18.7155	18.4298	0.452183	1.21893	0.353035	18.7155	18.9985	18.6186	18.4298	18.2629	18.9213	0.55072	0.285613
3069;;sp|P35520|CBS_ Cystathionine beta-synthase OS=Homo sapiens OX=9606 GN=CBS PE=1 SV=2;sp|P35520-2|CBS_ Isoform 2 of Cystathionine beta-synthase OS=Homo sapiens OX=9606 GN=CBS;;P35520;P35520-2;H7C2H4;H7C1W6;H7C2W0;C9JMA6;;Cystathionine beta-synthase;;CBS;;94.237;;11;11;5;2;1;1	P35520	CBS	Cystathionine beta-synthase	20.1892	20.1326	0.207727	1.04002	0.619831	20.29	20.1892	19.9132	20.0239	20.5525	20.1326	0.767822	0.0566077
1839;;sp|P83916|CBX1_ Chromobox protein homolog 1 OS=Homo sapiens OX=9606 GN=CBX1 PE=1 SV=1;tr|J3KS05|J3KS05_ Chromobox 1 (Fragment) OS=Homo sapiens OX=9606 GN=CBX1 PE=1 SV=8;tr|B5MD17|B5MD17_ Chromobox 1 (Fragment) OS=Homo sapiens OX=9606 GN=CBX1;;P83916;J3KS05;B5MD17;K7ELA4;C9JWS9;;Chromobox protein homolog 1;;CBX1;;168.96;;9;9;8;5;5	P83916	CBX1	Chromobox protein homolog 1	18.3051	19.3026	2.06781	0.500881	0.0085545	17.856	18.5877	18.3051	19.3026	19.2268	19.3274	0.057979	-0.997459
3823;;sp|Q13185|CBX3_ Chromobox protein homolog 3 OS=Homo sapiens OX=9606 GN=CBX3 PE=1 SV=4;tr|S4R2Y4|S4R2Y4_ Chromobox 3 (Fragment) OS=Homo sapiens OX=9606 GN=CBX3 PE=1 SV=1;;Q13185;S4R2Y4;B8ZZ43;C9JMM0;;Chromobox protein homolog 3;;CBX3;;298.26;;11;9;4;4	Q13185	CBX3	Chromobox protein homolog 3	20.8609	21.8819	2.14105	0.492793	0.00722679	21.3525	20.8609	20.8458	21.9114	21.8819	21.8204	0.0520881	-1.02095
3180;;sp|P45973|CBX5_ Chromobox protein homolog 5 OS=Homo sapiens OX=9606 GN=CBX5 PE=1 SV=1;;P45973;F8VNY3;;Chromobox protein homolog 5;;CBX5;;159.74;;16;8	P45973	CBX5	Chromobox protein homolog 5	19.6686	19.9372	0.280431	0.830113	0.524287	20.1015	19.6686	19.1639	19.9372	20.0058	19.6117	0.696637	-0.268621
4423;;sp|Q6P1N0|C2D1A_ Coiled-coil and C2 domain-containing protein 1A OS=Homo sapiens OX=9606 GN=CC2D1A PE=1 SV=1;sp|Q6P1N0-2|C2D1A_ Isoform 2 of Coiled-coil and C2 domain-containing protein 1A OS=Homo sapiens OX=9606 GN=CC2D1A;;Q6P1N0;Q6P1N0-2;A0A7P0Z4M5;K7EJY5;K7EMP1;;Coiled-coil and C2 domain-containing protein 1A;;CC2D1A;;20.317;;11;10;5;4;4	Q6P1N0	CC2D1A	Coiled-coil and C2 domain-containing protein 1A	18.0813	18.2202	0.0731486	0.908239	0.84499	18.8406	18.0813	17.4082	18.2202	18.2312	18.1384	0.910784	-0.138855
1769;;tr|H7C1U3|H7C1U3_ Coiled-coil and C2 domain containing 1B (Fragment) OS=Homo sapiens OX=9606 GN=CC2D1B PE=1 SV=2;sp|Q5T0F9-2|C2D1B_ Isoform 2 of Coiled-coil and C2 domain-containing protein 1B OS=Homo sapiens OX=9606 GN=CC2D1B;sp|Q5T0F9|C2D1B_HUM;;H7C1U3;Q5T0F9-2;Q5T0F9;H0Y517;Q5T0F9-3;;Coiled-coil and C2 domain-containing protein 1B;;CC2D1B;;11.264;;5;5;4;4;4	H7C1U3	CC2D1B	Coiled-coil and C2 domain containing 1B (Fragment)	16.8742	17.2954	0.442758	0.746791	0.36078		17.2896	16.4588	16.9532	17.2954	17.9567	0.558071	-0.421224
4704;;sp|Q8IX12|CCAR1_ Cell division cycle and apoptosis regulator protein 1 OS=Homo sapiens OX=9606 GN=CCAR1 PE=1 SV=2;sp|Q8IX12-2|CCAR1_ Isoform 2 of Cell division cycle and apoptosis regulator protein 1 OS=Homo sapiens OX=9606 GN=CCAR1;tr|A0A0C4DGG8;;Q8IX12;Q8IX12-2;A0A0C4DGG8;F5H1H2;F5H2E6;F5H3E1;H0YFJ7;;Cell division cycle and apoptosis regulator protein 1;;CCAR1;;27.978;;16;16;14;11;11;6;3	Q8IX12	CCAR1	Cell division cycle and apoptosis regulator protein 1	18.1784	17.8539	0.565707	1.25222	0.271827	18.1784	18.4858	17.7323	17.8151	17.888	17.8539	0.468804	0.324484
4744;;sp|Q8N163|CCAR2_ Cell cycle and apoptosis regulator protein 2 OS=Homo sapiens OX=9606 GN=CCAR2 PE=1 SV=2;sp|Q8N163-2|CCAR2_ Isoform 2 of Cell cycle and apoptosis regulator protein 2 OS=Homo sapiens OX=9606 GN=CCAR2;tr|H0YB24|H0YB24_ Cell cyc;;Q8N163;Q8N163-2;H0YB24;G3V119;E5RHJ4;H0YC69;E5RFJ3;E5RGU7;H0YC58;E5RHH8;;Cell cycle and apoptosis regulator protein 2;;CCAR2;;323.31;;31;30;19;18;10;5…	Q8N163	CCAR2	Cell cycle and apoptosis regulator protein 2	20.0603	20.3739	0.934983	0.804607	0.116149	19.8618	20.3335	20.0603	20.3102	20.4105	20.3739	0.28337	-0.313644
1891;;sp|Q9BWC9|CC106_ Coiled-coil domain-containing protein 106 OS=Homo sapiens OX=9606 GN=CCDC106 PE=1 SV=1;tr|K7EMI9|K7EMI9_ Coiled-coil domain containing 106 OS=Homo sapiens OX=9606 GN=CCDC106 PE=1 SV=1;;Q9BWC9;K7EMI9;;Coiled-coil domain-containing protein 106;;CCDC106;;2.3548;;1;1	Q9BWC9	CCDC106	Coiled-coil domain-containing protein 106	16.4292	14.7438	0.204024	3.21628	0.625139	16.5691	13.4562	16.4292		14.2275	15.26	0.771041	1.68539
5303;;sp|Q96NT0|CC115_ Coiled-coil domain-containing protein 115 OS=Homo sapiens OX=9606 GN=CCDC115 PE=1 SV=1;tr|B8ZZ99|B8ZZ99_ Coiled-coil domain containing 115 OS=Homo sapiens OX=9606 GN=CCDC115 PE=1 SV=1;tr|F8WCZ3|F8WCZ3_ Coiled-coil domain con;;Q96NT0;B8ZZ99;F8WCZ3;Q96NT0-2;;Coiled-coil domain-containing protein 115;;CCDC115;;24.616;;3;2;2;1	Q96NT0	CCDC115	Coiled-coil domain-containing protein 115	17.5161	17.9616	0.347251	0.734339	0.44952	16.3878	17.5161	18.3079	18.2047	17.5301	17.9616	0.637066	-0.445482
1833;;sp|Q8WUD4|CCD12_ Coiled-coil domain-containing protein 12 OS=Homo sapiens OX=9606 GN=CCDC12 PE=1 SV=1;tr|J3KR35|J3KR35_ Coiled-coil domain containing 12 OS=Homo sapiens OX=9606 GN=CCDC12 PE=1 SV=1;tr|C9JUN5|C9JUN5_ Coiled-coil domain contain;;Q8WUD4;J3KR35;C9JUN5;S4R331;;Coiled-coil domain-containing protein 12;;CCDC12;;9.7818;;4;4;2;1	Q8WUD4	CCDC12	Coiled-coil domain-containing protein 12	16.5082	16.3779	0.00982136	1.09452	0.977639	16.6792	16.5082	15.0525	15.3687	16.55	16.3779	0.986169	0.130295
5143;;sp|Q96CT7|CC124_ Coiled-coil domain-containing protein 124 OS=Homo sapiens OX=9606 GN=CCDC124 PE=1 SV=1;;Q96CT7;M0R2F5;;Coiled-coil domain-containing protein 124;;CCDC124;;27.255;;11;5	Q96CT7	CCDC124	Coiled-coil domain-containing protein 124	17.886	18.6625	0.431472	0.583761	0.370278	17.2563	19.2014	17.886	18.8637	18.5707	18.6625	0.567222	-0.77655
442;;sp|Q8IYE1|CCD13_ Coiled-coil domain-containing protein 13 OS=Homo sapiens OX=9606 GN=CCDC13 PE=1 SV=2;tr|A0A3B3IRZ5|A0A3B3IRZ5_ Coiled-coil domain-containing protein 13 OS=Homo sapiens OX=9606 PE=4 SV=1;;Q8IYE1;A0A3B3IRZ5;;Coiled-coil domain-containing protein 13;;CCDC13;;-2;;1;1	Q8IYE1	CCDC13	Coiled-coil domain-containing protein 13	20.2019	20.8715	0.781398	0.628659	0.165425	19.9277		20.4761	20.8715	20.6618	21.8123	0.349234	-0.66965
5728;;sp|Q9H6E4|CC134_ Coiled-coil domain-containing protein 134 OS=Homo sapiens OX=9606 GN=CCDC134 PE=1 SV=1;;Q9H6E4;B0QY51;;Coiled-coil domain-containing protein 134;;CCDC134;;8.9777;;5;2	Q9H6E4	CCDC134	Coiled-coil domain-containing protein 134	17.4357	17.835	0.127744	0.758222	0.745171	17.4357	18.6396	15.1211			17.835	0.853788	-0.399307
1786;;sp|Q6PK04|CC137_ Coiled-coil domain-containing protein 137 OS=Homo sapiens OX=9606 GN=CCDC137 PE=1 SV=1;tr|I3L0U5|I3L0U5_ Coiled-coil domain containing 137 (Fragment) OS=Homo sapiens OX=9606 GN=CCDC137 PE=1 SV=1;;Q6PK04;I3L0U5;I3L4F6;;Coiled-coil domain-containing protein 137;;CCDC137;;5.6538;;3;3;1	Q6PK04	CCDC137	Coiled-coil domain-containing protein 137	18.5113	17.1627	0.901173	2.54655	0.125553	19.2752	18.5113	17.7876	17.1627	18.1569	16.4174	0.29758	1.34854
5288;;sp|Q96M89|CC138_ Coiled-coil domain-containing protein 138 OS=Homo sapiens OX=9606 GN=CCDC138 PE=1 SV=1;;Q96M89;H7C005;Q96M89-2;;Coiled-coil domain-containing protein 138;;CCDC138;;3.8107;;3;1;1	Q96M89	CCDC138	Coiled-coil domain-containing protein 138	15.6817	17.5485	2.00051	0.27419	0.00998832	15.4959		15.8676		17.5767	17.5202	0.064563	-1.86675
4464;;sp|Q6TFL3|CC171_ Coiled-coil domain-containing protein 171 OS=Homo sapiens OX=9606 GN=CCDC171 PE=2 SV=1;sp|Q6TFL3-3|CC171_ Isoform 2 of Coiled-coil domain-containing protein 171 OS=Homo sapiens OX=9606 GN=CCDC171;sp|Q6TFL3-4|CC171_ Isoform 3;;Q6TFL3;Q6TFL3-3;Q6TFL3-4;;Coiled-coil domain-containing protein 171;;CCDC171;;2.3036;;1;1;1	Q6TFL3	CCDC171	Coiled-coil domain-containing protein 171	21.2946	20.0933	2.11989	2.29957	0.00758763	21.2946	21.0742	21.5907	20.5567	20.0907	20.0933	0.0540111	1.20136
2235;;sp|O60826|CCD22_ Coiled-coil domain-containing protein 22 OS=Homo sapiens OX=9606 GN=CCDC22 PE=1 SV=1;;O60826;;Coiled-coil domain-containing protein 22;;CCDC22;;44.083;;10	O60826	CCDC22	Coiled-coil domain-containing protein 22	16.1529	16.2068	0.221652	0.963299	0.600271	15.9551	17.0811	16.1529	15.4212	16.2068	16.6949	0.755106	-0.0539446
4646;;sp|Q86WR0|CCD25_ Coiled-coil domain-containing protein 25 OS=Homo sapiens OX=9606 GN=CCDC25 PE=1 SV=2;sp|Q86WR0-2|CCD25_ Isoform 2 of Coiled-coil domain-containing protein 25 OS=Homo sapiens OX=9606 GN=CCDC25;;Q86WR0;Q86WR0-2;;Coiled-coil domain-containing protein 25;;CCDC25;;4.4269;;4;4	Q86WR0	CCDC25	Coiled-coil domain-containing protein 25	16.6284	14.2798	0.937607	5.09352	0.11545	17.1371	16.1197		14.9926	13.5669		0.282396	2.34866
5500;;sp|Q9BUN5|CC28B_ Coiled-coil domain-containing protein 28B OS=Homo sapiens OX=9606 GN=CCDC28B PE=1 SV=2;;Q9BUN5;;Coiled-coil domain-containing protein 28B;;CCDC28B;;9.1056;;1	Q9BUN5	CCDC28B	Coiled-coil domain-containing protein 28B	17.5591	17.8018	0.127079	0.845143	0.746312	17.2804		17.8378	17.9262	17.8018	16.1187	0.854157	-0.242733
5095;;sp|Q96A33|CCD47_ PAT complex subunit CCDC47 OS=Homo sapiens OX=9606 GN=CCDC47 PE=1 SV=1;sp|Q96A33-2|CCD47_ Isoform 2 of PAT complex subunit CCDC47 OS=Homo sapiens OX=9606 GN=CCDC47;;Q96A33;Q96A33-2;J3QR89;;Coiled-coil domain-containing protein 47;;CCDC47;;152.08;;18;17;2	Q96A33	CCDC47	PAT complex subunit CCDC47	21.7729	21.8226	0.0870977	0.966189	0.818281	21.7729	21.7245	21.8962	21.9492	21.8226	21.6887	0.896408	-0.049622
4683;;sp|Q8IVM0|CCD50_ Coiled-coil domain-containing protein 50 OS=Homo sapiens OX=9606 GN=CCDC50 PE=1 SV=1;sp|Q8IVM0-2|CCD50_ Isoform 2 of Coiled-coil domain-containing protein 50 OS=Homo sapiens OX=9606 GN=CCDC50;;Q8IVM0;Q8IVM0-2;;Coiled-coil domain-containing protein 50;;CCDC50;;36.761;;7;6	Q8IVM0	CCDC50	Coiled-coil domain-containing protein 50	18.6968	17.687	1.61955	2.01365	0.0240131	18.6968	18.9319	18.0891	17.687	17.6338	17.7178	0.110899	1.00981
5183;;sp|Q96ER9|MITOK_ Mitochondrial potassium channel OS=Homo sapiens OX=9606 GN=CCDC51 PE=1 SV=2;sp|Q96ER9-2|MITOK_ Isoform 2 of Mitochondrial potassium channel OS=Homo sapiens OX=9606 GN=CCDC51;;Q96ER9;Q96ER9-2;;Coiled-coil domain-containing protein 51;;CCDC51;;8.4232;;4;4	Q96ER9	CCDC51	Mitochondrial potassium channel	16.0973	16.7366	0.244976	0.642015	0.568884	17.166	15.3479	16.0973	16.7366	16.8553	16.0944	0.732108	-0.639322
4115;;sp|Q16204|CCDC6_ Coiled-coil domain-containing protein 6 OS=Homo sapiens OX=9606 GN=CCDC6 PE=1 SV=2;;Q16204;;Coiled-coil domain-containing protein 6;;CCDC6;;75.18;;14	Q16204	CCDC6	Coiled-coil domain-containing protein 6	16.9232	17.2606	0.00581886	0.791492	0.986691	16.9232	17.6299	16.8846	16.8446	17.3174	17.2606	0.991896	-0.337354
5286;;sp|Q96M83|CCDC7_ Coiled-coil domain-containing protein 7 OS=Homo sapiens OX=9606 GN=CCDC7 PE=1 SV=3;tr|A6YT99|A6YT99_ BioT2-B OS=Homo sapiens OX=9606 GN=CCDC7 PE=1 SV=1;tr|A6YT98|A6YT98_ BioT2-A OS=Homo sapiens OX=9606 GN=CCDC7 PE=1 SV=1;tr|;;Q96M83;A6YT99;A6YT98;A6YTA0;Q96M83-2;Q96M83-4;Q96M83-3;Q96M83-5;A0A0A6YYA4;;Coiled-coil domain-containing protein 7;;CCDC7;;2.1746;;3;2;2;2;2;2;2;2;1	Q96M83	CCDC7	Coiled-coil domain-containing protein 7	17.0636	18.7785	0.0210881	0.304627	0.952603	15.231	23.407	17.0636	19.7172	17.8398		0.97312	-1.71488
1497;;sp|Q9BR77|CCD77_ Coiled-coil domain-containing protein 77 OS=Homo sapiens OX=9606 GN=CCDC77 PE=1 SV=1;tr|F5H0W5|F5H0W5_ Coiled-coil domain containing 77 (Fragment) OS=Homo sapiens OX=9606 GN=CCDC77 PE=1 SV=1;sp|Q9BR77-2|CCD77_ Isoform 2 of C;;Q9BR77;F5H0W5;Q9BR77-2;;Coiled-coil domain-containing protein 77;;CCDC77;;43.674;;1;1;1	Q9BR77	CCDC77	Coiled-coil domain-containing protein 77	16.9994	17.2128	0.0335314	0.862541	0.925696	16.6127	17.6852	16.9994	17.567	16.6408	17.2128	0.958792	-0.213335
931;;sp|Q9H0W5|CCDC8_ Coiled-coil domain-containing protein 8 OS=Homo sapiens OX=9606 GN=CCDC8 PE=1 SV=2;tr|A0A8V8TMN3|A0A8V8TMN3_ Coiled-coil domain containing 8 OS=Homo sapiens OX=9606 GN=CCDC8 PE=1 SV=1;;Q9H0W5;A0A8V8TMN3;;Coiled-coil domain-containing protein 8;;CCDC8;;7.4157;;2;2	Q9H0W5	CCDC8	Coiled-coil domain-containing protein 8	15.1257	14.9986	0.15207	1.09208	0.704579	15.1257	14.7038	15.6021	15.1263		14.8708	0.827275	0.127082
361;;sp|Q8N4S0|CCD82_ Coiled-coil domain-containing protein 82 OS=Homo sapiens OX=9606 GN=CCDC82 PE=1 SV=2;tr|A0A2R8Y4L3|A0A2R8Y4L3_ Coiled-coil domain containing 82 OS=Homo sapiens OX=9606 GN=CCDC82 PE=1 SV=1;tr|A0A7P0TAG3|A0A7P0TAG3_ Coiled-coi;;Q8N4S0;A0A2R8Y4L3;A0A7P0TAG3;A0A2R8YE98;A0A7P0TBN6;A0A7P0T881;A0A7P0T8E7;A0A2R8Y7C3;;Coiled-coil domain-containing protein 82;;CCDC82;;5.4906;;1;1;1;1;…	Q8N4S0	CCDC82	Coiled-coil domain-containing protein 82	15.8253	0	5	100	0	16.0029	15.6476					0	15.8253
5729;;sp|Q9H6F5|CCD86_ Coiled-coil domain-containing protein 86 OS=Homo sapiens OX=9606 GN=CCDC86 PE=1 SV=1;;Q9H6F5;Q9H6F5-2;H0YG79;;Coiled-coil domain-containing protein 86;;CCDC86;;11.732;;7;2;1	Q9H6F5	CCDC86	Coiled-coil domain-containing protein 86	18.484	17.0897	1.50328	2.62862	0.0313849	18.8374	18.484	17.8074	17.0022	17.5908	17.0897	0.129792	1.39431
4182;;sp|Q3V6T2|GRDN_ Girdin OS=Homo sapiens OX=9606 GN=CCDC88A PE=1 SV=2;sp|Q3V6T2-3|GRDN_ Isoform 3 of Girdin OS=Homo sapiens OX=9606 GN=CCDC88A;sp|Q3V6T2-2|GRDN_ Isoform 2 of Girdin OS=Homo sapiens OX=9606 GN=CCDC88A;sp|Q3V6T2-4|GRDN_ Isof;;Q3V6T2;Q3V6T2-3;Q3V6T2-2;Q3V6T2-4;A0A2R8Y7B1;A0A2R8Y4X4;A0A2R8Y4W8;A0A2R8YG73;Q3V6T2-5;A0A2U3TZV9;A0A2R8YGU1;A0A2R8Y820;A0A2R8Y885;A0A2R8YCU9;H7C2C6;H0Y470…	Q3V6T2	CCDC88A	Girdin	18.2803	18.0534	0.357832	1.17039	0.4387	18.8253	18.2803	17.8272	18.5165	16.9612	18.0534	0.628623	0.226992
6625;;sp|Q9P219|DAPLE_ Protein Daple OS=Homo sapiens OX=9606 GN=CCDC88C PE=1 SV=3;;REV__Q9P219;;;;;;2.4302;;2	Q9P219	CCDC88C	Protein Daple	0	19.1286	5	0.01	0				19.258		18.9992	0	-19.1286
6436;;sp|Q9Y3X0|CCDC9_ Coiled-coil domain-containing protein 9 OS=Homo sapiens OX=9606 GN=CCDC9 PE=1 SV=1;;Q9Y3X0;;Coiled-coil domain-containing protein 9;;CCDC9;;18.762;;1	Q9Y3X0	CCDC9	Coiled-coil domain-containing protein 9	16.3557	16.6454	0.118267	0.818082	0.761611	16.3557			17.071		16.2198	0.862639	-0.289682
365;;tr|A0A2R8Y4Z8|A0A2R8Y4Z8_ Coiled-coil domain containing 9 OS=Homo sapiens OX=9606 GN=CCDC9 PE=1 SV=1;;A0A2R8Y4Z8;M0QYB4;M0R2W0;M0QZR0;;;;;;5.4501;;1;0;0;0	A0A2R8Y4Z8	CCDC9	Coiled-coil domain containing 9	15.7095	15.6229	0.285165	1.06185	0.518604	13.8953	16.1072	15.7095	16.1587	15.4442	15.6229	0.691435	0.086578
5193;;sp|Q96F63|CCD97_ Coiled-coil domain-containing protein 97 OS=Homo sapiens OX=9606 GN=CCDC97 PE=1 SV=1;;Q96F63;;Coiled-coil domain-containing protein 97;;CCDC97;;8.7117;;4	Q96F63	CCDC97	Coiled-coil domain-containing protein 97	17.2728	17.7469	0.862875	0.719904	0.137128	16.615	17.2728	17.6065	17.7512	17.632	17.7469	0.314518	-0.474124
247;;sp|Q8TD31|CCHCR_ Coiled-coil alpha-helical rod protein 1 OS=Homo sapiens OX=9606 GN=CCHCR1 PE=1 SV=2;tr|A0A0G2JHL6|A0A0G2JHL6_ Coiled-coil alpha-helical rod protein 1 (Fragment) OS=Homo sapiens OX=9606 GN=CCHCR1 PE=1 SV=1;tr|A0A0G2JHL3|A0A0G2JHL3;;Q8TD31;A0A0G2JHL6;A0A0G2JHL3;A2ABH1;A0A0G2JJ47;A0A0G2JII5;B0S7V6;A0A0G2JPU2;A0A0G2JP87;Q8TD31-3;Q8TD31-2;;Coiled-coil alpha-helical rod protein 1;…	Q8TD31	CCHCR1	Coiled-coil alpha-helical rod protein 1	16.8369	16.7356	0.118096	1.07276	0.761911	16.8369			16.2332	16.7356	17.0481	0.862639	0.101333
2838;;sp|P20248|CCNA2_ Cyclin-A2 OS=Homo sapiens OX=9606 GN=CCNA2 PE=1 SV=2;;P20248;;Cyclin-A2;;CCNA2;;6.1682;;4	P20248	CCNA2	Cyclin-A2	18.2584	17.059	1.59066	2.29647	0.0256651	18.0186	19.249	18.2584	17.0396	17.3627	17.059	0.116031	1.19942
2740;;sp|P14635|CCNB1_ G2/mitotic-specific cyclin-B1 OS=Homo sapiens OX=9606 GN=CCNB1 PE=1 SV=1;tr|E9PC90|E9PC90_ Cyclin B1 (Fragment) OS=Homo sapiens OX=9606 GN=CCNB1 PE=1 SV=1;sp|P14635-2|CCNB1_ Isoform 2 of G2/mitotic-specific cyclin-B1 OS=Homo;;P14635;E9PC90;P14635-2;H0YA62;D6RHI0;;G2/mitotic-specific cyclin-B1;;CCNB1;;56.7;;7;6;6;2;2	P14635	CCNB1	G2/mitotic-specific cyclin-B1	19.5854	18.4115	2.312	2.2563	0.00487523	19.7028	19.5854	19.3379	17.9165	18.5552	18.4115	0.0413338	1.17396
1695;;sp|O95067|CCNB2_ G2/mitotic-specific cyclin-B2 OS=Homo sapiens OX=9606 GN=CCNB2 PE=1 SV=1;tr|H0YMP3|H0YMP3_ Cyclin B2 OS=Homo sapiens OX=9606 GN=CCNB2 PE=1 SV=1;tr|H1UBN3|H1UBN3_ Cyclin B2 OS=Homo sapiens OX=9606 GN=CCNB2 PE=1 SV=1;;O95067;H0YMP3;H1UBN3;;G2/mitotic-specific cyclin-B2;;CCNB2;CCNB2V;;3.6835;;2;2;2	O95067	CCNB2	G2/mitotic-specific cyclin-B2	13.4551	14.5139	0.0887656	0.480038	0.815144	12.9776	13.4551	15.1459	14.5139	15.1454	12.6635	0.894643	-1.05878
2411;;sp|O95273|CCDB1_ Cyclin-D1-binding protein 1 OS=Homo sapiens OX=9606 GN=CCNDBP1 PE=1 SV=2;sp|O95273-3|CCDB1_ Isoform 3 of Cyclin-D1-binding protein 1 OS=Homo sapiens OX=9606 GN=CCNDBP1;sp|O95273-2|CCDB1_ Isoform 2 of Cyclin-D1-binding protei;;O95273;O95273-3;O95273-2;H3BQA6;H3BR23;O95273-4;;Cyclin-D1-binding protein 1;;CCNDBP1;;13.896;;3;2;2;1;1;1	O95273	CCNDBP1	Cyclin-D1-binding protein 1	17.0451	16.8532	0.160358	1.14224	0.691262	17.0451	17.2267	16.0606	16.8532	17.5598	16.5262	0.818706	0.191868
417;;sp|P51946|CCNH_ Cyclin-H OS=Homo sapiens OX=9606 GN=CCNH PE=1 SV=1;tr|A0A2R8YEM2|A0A2R8YEM2_ Cyclin-H OS=Homo sapiens OX=9606 GN=CCNH PE=1 SV=1;tr|D6RHI7|D6RHI7_ Cyclin-H OS=Homo sapiens OX=9606 GN=CCNH PE=1 SV=1;tr|D6RG18|D6RG18_ Cycli;;P51946;A0A2R8YEM2;D6RHI7;D6RG18;;Cyclin-H;;CCNH;;81.63;;5;5;3;3	P51946	CCNH	Cyclin-H	19.2741	19.5765	0.364833	0.810908	0.431685	18.0265	19.2741	19.9478	19.5765	19.503	19.6478	0.624212	-0.302391
2336;;sp|O75909|CCNK_ Cyclin-K OS=Homo sapiens OX=9606 GN=CCNK PE=1 SV=2;sp|O75909-4|CCNK_ Isoform 4 of Cyclin-K OS=Homo sapiens OX=9606 GN=CCNK;sp|O75909-1|CCNK_ Isoform 3 of Cyclin-K OS=Homo sapiens OX=9606 GN=CCNK;tr|G3V5E1|G3V5E1_ Cyclin ;;O75909;O75909-4;O75909-1;G3V5E1;G3V2Q3;O75909-2;G3V235;;Cyclin-K;;CCNK;;11.953;;5;5;4;4;3;3;1	O75909	CCNK	Cyclin-K	16.0001	16.6737	0.430001	0.626956	0.371534	17.1368	16.0001	15.8772	16.9944	16.6081	16.6737	0.568203	-0.673563
6240;;sp|Q9UK58|CCNL1_ Cyclin-L1 OS=Homo sapiens OX=9606 GN=CCNL1 PE=1 SV=1;sp|Q9UK58-4|CCNL1_ Isoform 2 of Cyclin-L1 OS=Homo sapiens OX=9606 GN=CCNL1;sp|Q9UK58-6|CCNL1_ Isoform 4 of Cyclin-L1 OS=Homo sapiens OX=9606 GN=CCNL1;sp|Q9UK58-5|CCNL1_HUM;;Q9UK58;Q9UK58-4;Q9UK58-6;Q9UK58-5;;Cyclin-L1;;CCNL1;;7.8024;;4;4;4;3	Q9UK58	CCNL1	Cyclin-L1	15.7718	16.8049	0.47221	0.48868	0.337124	15.7718	17.2746	15.4808	16.9744	16.8049	16.5991	0.533347	-1.03304
2211;;sp|O60563|CCNT1_ Cyclin-T1 OS=Homo sapiens OX=9606 GN=CCNT1 PE=1 SV=1;;O60563;A0A1W2PQ16;O60563-2;;Cyclin-T1;;CCNT1;;12.993;;4;1;1	O60563	CCNT1	Cyclin-T1	15.1564	16.6287	1.19935	0.360407	0.0631902	15.7963	15.1564	13.3837	16.3617	17.1402	16.6287	0.196651	-1.4723
4843;;sp|Q8ND76|CCNY_ Cyclin-Y OS=Homo sapiens OX=9606 GN=CCNY PE=1 SV=2;sp|Q8ND76-3|CCNY_ Isoform 3 of Cyclin-Y OS=Homo sapiens OX=9606 GN=CCNY;sp|Q8ND76-2|CCNY_ Isoform 2 of Cyclin-Y OS=Homo sapiens OX=9606 GN=CCNY;;Q8ND76;Q8ND76-3;Q8ND76-2;;Cyclin-Y;;CCNY;;5.5683;;1;1;1	Q8ND76	CCNY	Cyclin-Y	17.7657	16.8565	0.506537	1.87805	0.311504	18.2217	17.7657	17.1306	16.8565			0.507507	0.909239
1817;;sp|O14618|CCS_ Copper chaperone for superoxide dismutase OS=Homo sapiens OX=9606 GN=CCS PE=1 SV=1;tr|J3KNF4|J3KNF4_ Superoxide dismutase copper chaperone OS=Homo sapiens OX=9606 GN=CCS PE=1 SV=1;tr|E9PP76|E9PP76_ Copper chaperone for superox;;O14618;J3KNF4;E9PP76;E9PK03;;Copper chaperone for superoxide dismutase;Superoxide dismutase [Cu-Zn];;CCS;;2.1426;;3;3;2;1	O14618	CCS	Copper chaperone for superoxide dismutase	16.5463	16.9627	0.244563	0.749291	0.569426	16.5463	16.2289	17.9959	16.9627	14.9411	17.1973	0.73245	-0.416401
3598;;sp|P78371|TCPB_ T-complex protein 1 subunit beta OS=Homo sapiens OX=9606 GN=CCT2 PE=1 SV=4;sp|P78371-2|TCPB_ Isoform 2 of T-complex protein 1 subunit beta OS=Homo sapiens OX=9606 GN=CCT2;tr|F5GWF6|F5GWF6_ T-complex protein 1 subunit beta OS=;;P78371;P78371-2;F5GWF6;F8VQ14;;T-complex protein 1 subunit beta;;CCT2;;323.31;;46;43;38;34	P78371	CCT2	T-complex protein 1 subunit beta	21.7849	21.655	0.323458	1.09427	0.474834	22.2354	21.7849	21.4911	21.7054	21.655	21.6371	0.658992	0.129973
3243;;sp|P49368|TCPG_ T-complex protein 1 subunit gamma OS=Homo sapiens OX=9606 GN=CCT3 PE=1 SV=4;sp|P49368-2|TCPG_ Isoform 2 of T-complex protein 1 subunit gamma OS=Homo sapiens OX=9606 GN=CCT3;tr|B4DUR8|B4DUR8_ T-complex protein 1 subunit gamma ;;P49368;P49368-2;B4DUR8;E9PRC8;Q5SZX6;E9PQ35;E9PM09;Q5SZW8;Q5SZX9;;T-complex protein 1 subunit gamma;;CCT3;;323.31;;40;38;36;17;16;10;10;10;8	P49368	CCT3	T-complex protein 1 subunit gamma	22.3327	22.0597	0.937374	1.2083	0.115512	22.4995	22.3327	22.0795	22.0597	22.0652	22.0523	0.282437	0.272983
3298;;sp|P50991|TCPD_ T-complex protein 1 subunit delta OS=Homo sapiens OX=9606 GN=CCT4 PE=1 SV=4;sp|P50991-2|TCPD_ Isoform 2 of T-complex protein 1 subunit delta OS=Homo sapiens OX=9606 GN=CCT4;;P50991;P50991-2;;T-complex protein 1 subunit delta;;CCT4;;323.31;;36;33	P50991	CCT4	T-complex protein 1 subunit delta	21.3938	21.2677	0.885253	1.09129	0.130241	21.5074	21.3938	21.3788	21.2677	21.4016	21.1929	0.304616	0.12604
3226;;sp|P48643|TCPE_ T-complex protein 1 subunit epsilon OS=Homo sapiens OX=9606 GN=CCT5 PE=1 SV=1;tr|B7ZAR1|B7ZAR1_ T-complex protein 1 subunit epsilon OS=Homo sapiens OX=9606 GN=CCT5 PE=1 SV=1;tr|E9PCA1|E9PCA1_ T-complex protein 1 subunit epsil;;P48643;B7ZAR1;E9PCA1;E7ENZ3;P48643-2;D6RIZ7;;T-complex protein 1 subunit epsilon;;CCT5;;323.31;;39;37;37;35;33;2	P48643	CCT5	T-complex protein 1 subunit epsilon	23.0634	22.9889	0.059522	1.05295	0.871923	23.0634	22.8875	23.1306	22.9877	22.9889	23.0652	0.927073	0.0744407
3122;;sp|P40227|TCPZ_ T-complex protein 1 subunit zeta OS=Homo sapiens OX=9606 GN=CCT6A PE=1 SV=3;sp|P40227-2|TCPZ_ Isoform 2 of T-complex protein 1 subunit zeta OS=Homo sapiens OX=9606 GN=CCT6A;;P40227;P40227-2;;T-complex protein 1 subunit zeta;;CCT6A;;323.31;;30;27	P40227	CCT6A	T-complex protein 1 subunit zeta	23.5783	23.5463	0.102956	1.02245	0.78894	23.5783	23.4833	24.0655	23.8948	23.4977	23.5463	0.879382	0.0320289
5005;;sp|Q92526|TCPW_ T-complex protein 1 subunit zeta-2 OS=Homo sapiens OX=9606 GN=CCT6B PE=1 SV=5;sp|Q92526-3|TCPW_ Isoform 3 of T-complex protein 1 subunit zeta-2 OS=Homo sapiens OX=9606 GN=CCT6B;sp|Q92526-2|TCPW_ Isoform 2 of T-complex protein;;Q92526;Q92526-3;Q92526-2;;T-complex protein 1 subunit zeta-2;;CCT6B;;2.3306;;1;1;1	Q92526	CCT6B	T-complex protein 1 subunit zeta-2	0	17.1675		0.01						16.3333	18.0017		-17.1675
5409;;sp|Q99832|TCPH_ T-complex protein 1 subunit eta OS=Homo sapiens OX=9606 GN=CCT7 PE=1 SV=2;sp|Q99832-3|TCPH_ Isoform 3 of T-complex protein 1 subunit eta OS=Homo sapiens OX=9606 GN=CCT7;sp|Q99832-4|TCPH_ Isoform 4 of T-complex protein 1 subun;;Q99832;Q99832-3;Q99832-4;Q99832-2;F8WAM2;F8WBP8;;T-complex protein 1 subunit eta;;CCT7;;323.31;;34;32;28;22;6;2	Q99832	CCT7	T-complex protein 1 subunit eta	23.0459	23.1759	0.306786	0.913839	0.493416	23.0459	22.9932	23.2009	23.2876	23.1759	23.0079	0.672469	-0.129989
3297;;sp|P50990|TCPQ_ T-complex protein 1 subunit theta OS=Homo sapiens OX=9606 GN=CCT8 PE=1 SV=4;sp|P50990-2|TCPQ_ Isoform 2 of T-complex protein 1 subunit theta OS=Homo sapiens OX=9606 GN=CCT8;sp|P50990-3|TCPQ_ Isoform 3 of T-complex protein 1 s;;P50990;P50990-2;P50990-3;H7C4C8;H7C2U0;;T-complex protein 1 subunit theta;;CCT8;;323.31;;43;42;38;20;8	P50990	CCT8	T-complex protein 1 subunit theta	21.3333	21.3411	0.190167	0.99458	0.645406	21.1229	21.3333	21.4273	21.2693	21.4226	21.3411	0.787962	-0.00784135
3632;;sp|P86791|CCZ1_ Vacuolar fusion protein CCZ1 homolog OS=Homo sapiens OX=9606 GN=CCZ1 PE=1 SV=1;sp|P86790|CCZ1B_ Vacuolar fusion protein CCZ1 homolog B OS=Homo sapiens OX=9606 GN=CCZ1B PE=1 SV=1;;P86791;P86790;F8WD66;;Vacuolar fusion protein CCZ1 homolog;Vacuolar fusion protein CCZ1 homolog B;;CCZ1;CCZ1B;;27.419;;6;6;2	P86791	CCZ1	Vacuolar fusion protein CCZ1 homolog	16.6951	17.3313	0.150434	0.643389	0.707238	14.7069	18.6833		17.3313	16.836	17.809	0.828997	-0.636238
4491;;sp|Q6YHK3|CD109_ CD109 antigen OS=Homo sapiens OX=9606 GN=CD109 PE=1 SV=2;sp|Q6YHK3-2|CD109_ Isoform 2 of CD109 antigen OS=Homo sapiens OX=9606 GN=CD109;sp|Q6YHK3-4|CD109_ Isoform 4 of CD109 antigen OS=Homo sapiens OX=9606 GN=CD109;;Q6YHK3;Q6YHK3-2;Q6YHK3-4;Q6YHK3-3;;CD109 antigen;;CD109;;135.71;;19;18;18;7	Q6YHK3	CD109	CD109 antigen	19.6668	20.0089	0.688153	0.788892	0.205044	18.1078	19.6668	20.027	20.6311	19.9971	20.0089	0.397201	-0.3421
1869;;sp|P48509|CD151_ CD151 antigen OS=Homo sapiens OX=9606 GN=CD151 PE=1 SV=3;tr|K4DIA7|K4DIA7_ Tetraspanin (Fragment) OS=Homo sapiens OX=9606 GN=CD151 PE=1 SV=1;tr|E9PMR4|E9PMR4_ Tetraspanin OS=Homo sapiens OX=9606 GN=CD151 PE=1 SV=1;tr|E9PRJ3|;;P48509;K4DIA7;E9PMR4;E9PRJ3;;CD151 antigen;Tetraspanin;;CD151;;6.3877;;5;5;4;3	P48509	CD151	CD151 antigen	18.6293	18.7084	0.096566	0.946609	0.800634	18.7459	18.6293	18.0505	18.2	18.7418	18.7084	0.887749	-0.0791593
216;;sp|Q5ZPR3|CD276_ CD276 antigen OS=Homo sapiens OX=9606 GN=CD276 PE=1 SV=1;tr|A0A0C4DGH0|A0A0C4DGH0_ CD276 molecule OS=Homo sapiens OX=9606 GN=CD276 PE=1 SV=1;sp|Q5ZPR3-3|CD276_ Isoform 3 of CD276 antigen OS=Homo sapiens OX=9606 GN=CD276;sp|Q;;Q5ZPR3;A0A0C4DGH0;Q5ZPR3-3;Q5ZPR3-4;H0YN29;H0YL10;Q5ZPR3-2;;CD276 antigen;;CD276;;10.244;;3;3;2;2;1;1;1	Q5ZPR3	CD276	CD276 antigen	15.0128	15.3347	0.317495	0.800003	0.481398	15.5566	14.4689		15.3347	15.5079	15.2073	0.662478	-0.321923
6477;;sp|Q9Y5K6|CD2AP_ CD2-associated protein OS=Homo sapiens OX=9606 GN=CD2AP PE=1 SV=1;;Q9Y5K6;;CD2-associated protein;;CD2AP;;65.98;;19	Q9Y5K6	CD2AP	CD2-associated protein	18.7515	18.8515	0.0478375	0.933066	0.8957	18.7515	19.1178	18.2712	19.0957	18.023	18.8515	0.940808	-0.0999497
2428;;sp|O95400|CD2B2_ CD2 antigen cytoplasmic tail-binding protein 2 OS=Homo sapiens OX=9606 GN=CD2BP2 PE=1 SV=1;;O95400;;CD2 antigen cytoplasmic tail-binding protein 2;;CD2BP2;;13.25;;7	O95400	CD2BP2	CD2 antigen cytoplasmic tail-binding protein 2	16.2076	18.0542	1.91277	0.278044	0.0122244	16.2076	16.8142	15.4092	18.1156	18.0542	17.7559	0.0733217	-1.84662
2964;;sp|P28906|CD34_ Hematopoietic progenitor cell antigen CD34 OS=Homo sapiens OX=9606 GN=CD34 PE=1 SV=2;tr|Q5JTA5|Q5JTA5_ CD34 molecule OS=Homo sapiens OX=9606 GN=CD34 PE=1 SV=1;sp|P28906-2|CD34_ Isoform CD34-T of Hematopoietic progenitor cell ;;P28906;Q5JTA5;P28906-2;;Hematopoietic progenitor cell antigen CD34;;CD34;;3.4875;;2;2;2	P28906	CD34	Hematopoietic progenitor cell antigen CD34	16.7374	16.5913	0.0238748	1.10658	0.94651	16.6247	16.9227	16.7374	20.2957	12.9428	16.5913	0.969123	0.146103
2768;;sp|P16070|CD44_ CD44 antigen OS=Homo sapiens OX=9606 GN=CD44 PE=1 SV=3;sp|P16070-18|CD44_ Isoform 18 of CD44 antigen OS=Homo sapiens OX=9606 GN=CD44;sp|P16070-8|CD44_ Isoform 8 of CD44 antigen OS=Homo sapiens OX=9606 GN=CD44;sp|P16070-5|CD44;;P16070;P16070-18;P16070-8;P16070-5;P16070-12;P16070-3;P16070-4;P16070-6;P16070-17;P16070-7;P16070-16;P16070-10;P16070-11;P16070-13;P16070-14;H0Y2P0;H0…	P16070	CD44	CD44 antigen	21.0206	20.7095	0.329269	1.24063	0.468523	21.0251	21.0206	20.6208	20.909	20.6836	20.7095	0.653511	0.311067
2757;;sp|P15529|MCP_ Membrane cofactor protein OS=Homo sapiens OX=9606 GN=CD46 PE=1 SV=3;sp|P15529-15|MCP_ Isoform K of Membrane cofactor protein OS=Homo sapiens OX=9606 GN=CD46;sp|P15529-12|MCP_ Isoform E of Membrane cofactor protein OS=Homo sapi;;P15529;P15529-15;P15529-12;P15529-14;P15529-11;P15529-13;P15529-10;;Membrane cofactor protein;;CD46;;3.3735;;1;1;1;1;1;1;1	P15529	CD46	Membrane cofactor protein	17.3653	12.3953		31.3415		17.3653			12.3953				4.97
2758;;sp|P15529-4|MCP_ Isoform F of Membrane cofactor protein OS=Homo sapiens OX=9606 GN=CD46;sp|P15529-16|MCP_ Isoform 3 of Membrane cofactor protein OS=Homo sapiens OX=9606 GN=CD46;sp|P15529-2|MCP_ Isoform B of Membrane cofactor protein OS=Homo ;;P15529-4;P15529-16;P15529-2;R4GN18;P15529-7;P15529-6;P15529-3;P15529-5;;Membrane cofactor protein;;CD46;;4.1154;;1;1;1;1;1;1;1;1	P15529-4	CD46	Isoform F of Membrane cofactor protein	15.2827	0		100		16.6308	13.9345						15.2827
426;;sp|P13987|CD59_ CD59 glycoprotein OS=Homo sapiens OX=9606 GN=CD59 PE=1 SV=1;tr|E9PNW4|E9PNW4_ UPAR/Ly6 domain-containing protein OS=Homo sapiens OX=9606 PE=1 SV=1;tr|A0A2U3TZL5|A0A2U3TZL5_ CD59 molecule (CD59 blood group) (Fragment) OS=Homo ;;P13987;E9PNW4;A0A2U3TZL5;P13987-2;;CD59 glycoprotein;;CD59;;4.3996;;2;2;2;2	P13987	CD59	CD59 glycoprotein	17.9401	16.6902	1.03401	2.37838	0.0924681	16.9456	18.4471	17.9401	16.5536	16.6902	17.0297	0.247042	1.24998
1543;;sp|P08962|CD63_ CD63 antigen OS=Homo sapiens OX=9606 GN=CD63 PE=1 SV=2;tr|F8VV56|F8VV56_ CD63 molecule OS=Homo sapiens OX=9606 GN=CD63 PE=1 SV=1;tr|F8W022|F8W022_ Tetraspanin (Fragment) OS=Homo sapiens OX=9606 GN=CD63 PE=1 SV=1;tr|F8VWK8|F8V;;P08962;F8VV56;F8W022;F8VWK8;P08962-3;P08962-2;F8VNT9;;CD63 antigen;Tetraspanin;;CD63;;20.073;;5;5;5;5;5;5;3	P08962	CD63	CD63 antigen	19.0934	19.1902	0.125662	0.935085	0.748751	18.7009	19.0934	19.6609	18.4165	19.4237	19.1902	0.856635	-0.0968301
3035;;sp|P32970|CD70_ CD70 antigen OS=Homo sapiens OX=9606 GN=CD70 PE=1 SV=2;sp|P32970-2|CD70_ Isoform 2 of CD70 antigen OS=Homo sapiens OX=9606 GN=CD70;;P32970;P32970-2;M0QZW2;;CD70 antigen;;CD70;;67.929;;6;4;2	P32970	CD70	CD70 antigen	13.2797	19.7724	4.23435	0.0111046	5.82977e-05	13.4015		13.1579	19.7724	19.908	19.4653	0.00162119	-6.4927
1022;;sp|P60033|CD81_ CD81 antigen OS=Homo sapiens OX=9606 GN=CD81 PE=1 SV=1;tr|E9PJK1|E9PJK1_ CD81 molecule OS=Homo sapiens OX=9606 GN=CD81 PE=1 SV=1;tr|E9PRJ8|E9PRJ8_ Tetraspanin (Fragment) OS=Homo sapiens OX=9606 GN=CD81 PE=1 SV=1;tr|H0YDL9|H0Y;;P60033;E9PJK1;E9PRJ8;H0YDL9;H0YDJ9;E9PIF1;A6NMH8;H0YEE2;;CD81 antigen;Tetraspanin;;CD81;;70.638;;3;3;3;3;3;3;3;3	P60033	CD81	CD81 antigen	19.5589	19.0437	1.77261	1.42917	0.0168807	19.4561	19.683	19.5589	19.2331	18.8254	19.0437	0.0894349	0.515174
2949;;sp|P27701|CD82_ CD82 antigen OS=Homo sapiens OX=9606 GN=CD82 PE=1 SV=1;sp|P27701-2|CD82_ Isoform 2 of CD82 antigen OS=Homo sapiens OX=9606 GN=CD82;tr|E9PJC7|E9PJC7_ CD82 molecule (Fragment) OS=Homo sapiens OX=9606 GN=CD82 PE=1 SV=1;;P27701;P27701-2;E9PJC7;;CD82 antigen;Tetraspanin;;CD82;;18.616;;4;3;2	P27701	CD82	CD82 antigen	16.6607	13.962	2.26455	6.49204	0.00543817	16.6607	18.2066	16.4734	14.1181	13.962	13.2573	0.0440422	2.69867
23;;sp|P21926|CD9_ CD9 antigen OS=Homo sapiens OX=9606 GN=CD9 PE=1 SV=4;tr|A6NNI4|A6NNI4_ CD9 molecule OS=Homo sapiens OX=9606 GN=CD9 PE=1 SV=1;tr|A0A2R8Y478|A0A2R8Y478_ CD9 molecule OS=Homo sapiens OX=9606 GN=CD9 PE=1 SV=1;tr|A0A7I2V3T0|A0A7I2V;;P21926;A6NNI4;A0A2R8Y478;A0A7I2V3T0;A0A7I2V3T7;G8JLH6;A0A087WU13;F5GXT1;;CD9 antigen;Tetraspanin;;CD9;;26.415;;4;4;4;4;4;4;4;4	P21926	CD9	CD9 antigen	20.6991	18.1049	0.773307	6.03824	0.168536	20.6991	20.868	17.7619	18.1049	17.5456	18.4349	0.353346	2.59413
2733;;sp|P14209|CD99_ CD99 antigen OS=Homo sapiens OX=9606 GN=CD99 PE=1 SV=1;sp|P14209-3|CD99_ Isoform 3 of CD99 antigen OS=Homo sapiens OX=9606 GN=CD99;;P14209;P14209-3;;CD99 antigen;;CD99;;323.31;;3;3	P14209	CD99	CD99 antigen	18.5936	17.3741	1.27438	2.32866	0.0531643	18.5936	17.947	18.988	16.3014	17.6652	17.3741	0.178268	1.2195
282;;sp|Q8TCZ2|C99L2_ CD99 antigen-like protein 2 OS=Homo sapiens OX=9606 GN=CD99L2 PE=1 SV=1;tr|A0A0U1RQT8|A0A0U1RQT8_ CD99 molecule like 2 (Fragment) OS=Homo sapiens OX=9606 GN=CD99L2 PE=1 SV=1;sp|Q8TCZ2-6|C99L2_ Isoform 6 of CD99 antigen-like ;;Q8TCZ2;A0A0U1RQT8;Q8TCZ2-6;Q8TCZ2-3;Q8TCZ2-2;Q8TCZ2-5;;CD99 antigen-like protein 2;;CD99L2;;4.9377;;2;2;2;2;2;2	Q8TCZ2	CD99L2	CD99 antigen-like protein 2	16.4028	17.2711	1.50652	0.547802	0.0311516		16.6281	16.1776	17.2711	17.5331	17.0992	0.129247	-0.868272
4701;;sp|Q8IWY9|CDAN1_ Codanin-1 OS=Homo sapiens OX=9606 GN=CDAN1 PE=1 SV=4;sp|Q8IWY9-1|CDAN1_ Isoform 1 of Codanin-1 OS=Homo sapiens OX=9606 GN=CDAN1;;Q8IWY9;Q8IWY9-1;A0A2R8Y5C2;H3BM60;;Codanin-1;;CDAN1;;4.3287;;3;3;1;1	Q8IWY9	CDAN1	Codanin-1	15.1015	15.5236	0.559377	0.746307	0.275818	14.8024		15.4005	15.5236	16.1396	15.2554	0.47321	-0.422159
2322;;sp|O75794|CD123_ Cell division cycle protein 123 homolog OS=Homo sapiens OX=9606 GN=CDC123 PE=1 SV=1;tr|X6RF82|X6RF82_ Cell division cycle protein 123 homolog (Fragment) OS=Homo sapiens OX=9606 GN=CDC123 PE=1 SV=1;tr|X6RA30|X6RA30_ Cell divi;;O75794;X6RF82;X6RA30;H7BZW7;X6RKY7;;Cell division cycle protein 123 homolog;;CDC123;;9.6559;;5;3;3;2;2	O75794	CDC123	Cell division cycle protein 123 homolog	19.3698	18.3585	1.35326	2.01577	0.0443343	19.3859	18.9663	19.3698	18.3585	18.4193	17.1435	0.160347	1.01133
3803;;sp|Q13042|CDC16_ Cell division cycle protein 16 homolog OS=Homo sapiens OX=9606 GN=CDC16 PE=1 SV=2;sp|Q13042-2|CDC16_ Isoform 2 of Cell division cycle protein 16 homolog OS=Homo sapiens OX=9606 GN=CDC16;tr|A0A3B3ISD2|A0A3B3ISD2_ Cell divisio;;Q13042;Q13042-2;A0A3B3ISD2;Q13042-4;Q13042-3;Q5T8C6;;Cell division cycle protein 16 homolog;;CDC16;;21.113;;6;6;5;5;5;4	Q13042	CDC16	Cell division cycle protein 16 homolog	16.8179	17.2329	0.280917	0.750049	0.523701	13.8573	17.7806	16.8179	16.1329	17.2329	17.7569	0.69645	-0.414944
3779;;sp|Q12834|CDC20_ Cell division cycle protein 20 homolog OS=Homo sapiens OX=9606 GN=CDC20 PE=1 SV=2;;Q12834;;Cell division cycle protein 20 homolog;;CDC20;;52.647;;5	Q12834	CDC20	Cell division cycle protein 20 homolog	17.5009	17.255	0.349011	1.18583	0.447702	18.6681	17.5009	17.2819		16.8152	17.6949	0.634777	0.245894
6230;;sp|Q9UJX2|CDC23_ Cell division cycle protein 23 homolog OS=Homo sapiens OX=9606 GN=CDC23 PE=1 SV=3;sp|Q9UJX2-3|CDC23_ Isoform 3 of Cell division cycle protein 23 homolog OS=Homo sapiens OX=9606 GN=CDC23;;Q9UJX2;Q9UJX2-3;Q9UJX2-2;;Cell division cycle protein 23 homolog;;CDC23;;2.3481;;5;4;1	Q9UJX2	CDC23	Cell division cycle protein 23 homolog	16.9531	16.1585	0.897807	1.7346	0.12653	17.145	16.7612		16.1585	16.4656	15.3279	0.298934	0.794607
1654;;sp|P30307|MPIP3_ M-phase inducer phosphatase 3 OS=Homo sapiens OX=9606 GN=CDC25C PE=1 SV=2;sp|P30307-3|MPIP3_ Isoform 4 of M-phase inducer phosphatase 3 OS=Homo sapiens OX=9606 GN=CDC25C;tr|H0Y999|H0Y999_ M-phase inducer phosphatase (Fragmen;;P30307;P30307-3;H0Y999;P30307-4;P30307-2;;M-phase inducer phosphatase 3;;CDC25C;;2.3971;;1;1;1;1;1	P30307	CDC25C	M-phase inducer phosphatase 3	12.6213	0	5	100	0	13.0099		12.2328				0	12.6213
4880;;sp|Q8NHZ8|CDC26_ Anaphase-promoting complex subunit CDC26 OS=Homo sapiens OX=9606 GN=CDC26 PE=1 SV=1;;Q8NHZ8;;Anaphase-promoting complex subunit CDC26;;CDC26;;4.7487;;2	Q8NHZ8	CDC26	Anaphase-promoting complex subunit CDC26	0	16.5794	5	0.01	0				16.5794	16.0841	17.2828	0	-16.5794
1621;;tr|G5EA36|G5EA36_ Cell division cycle 27 OS=Homo sapiens OX=9606 GN=CDC27 PE=1 SV=1;sp|P30260|CDC27_ Cell division cycle protein 27 homolog OS=Homo sapiens OX=9606 GN=CDC27 PE=1 SV=2;sp|P30260-2|CDC27_ Isoform 2 of Cell division cycle protei;;G5EA36;P30260;P30260-2;F6QPS0;I3L3H6;I3L328;I3L394;K7EMA6;I3L2Z8;E9PRZ6;;Cell division cycle protein 27 homolog;;CDC27;;29.667;;12;11;11;6;5;3;3;1;1;1	G5EA36	CDC27	Cell division cycle 27	15.8332	16.8891	2.6782	0.481	0.00209799	15.9781	15.8332	15.6069	16.8891	16.9355	16.6337	0.0230301	-1.05589
3247;;sp|P49427|UB2R1_ Ubiquitin-conjugating enzyme E2 R1 OS=Homo sapiens OX=9606 GN=CDC34 PE=1 SV=2;tr|U3KQ77|U3KQ77_ Cell division cycle 34, ubiqiutin conjugating enzyme (Fragment) OS=Homo sapiens OX=9606 GN=CDC34 PE=1 SV=1;tr|U3KPV8|U3KPV8_ Cel;;P49427;U3KQ77;U3KPV8;U3KQP9;;Ubiquitin-conjugating enzyme E2 R1;;CDC34;;50.939;;6;3;3;2	P49427	CDC34	Ubiquitin-conjugating enzyme E2 R1	18.6339	19.9963	1.70964	0.388938	0.0195148	18.4305	18.6339	19.4109	19.8576	19.9963	20.0911	0.0975273	-1.36239
4128;;sp|Q16543|CDC37_ Hsp90 co-chaperone Cdc37 OS=Homo sapiens OX=9606 GN=CDC37 PE=1 SV=1;tr|K7EQA9|K7EQA9_ Hsp90 co-chaperone Cdc37 (Fragment) OS=Homo sapiens OX=9606 GN=CDC37 PE=1 SV=1;tr|K7EKQ2|K7EKQ2_ Hsp90 co-chaperone Cdc37 (Fragment) OS=Ho;;Q16543;K7EQA9;K7EKQ2;K7EL68;K7EIU0;;Hsp90 co-chaperone Cdc37;Hsp90 co-chaperone Cdc37, N-terminally processed;;CDC37;;182.64;;21;14;12;11;4	Q16543	CDC37	Hsp90 co-chaperone Cdc37	20.9219	20.2663	0.93204	1.57529	0.116939	21.2229	20.9219	20.3474	20.2663	20.1786	20.4426	0.28393	0.655619
2206;;sp|O60508|PRP17_ Pre-mRNA-processing factor 17 OS=Homo sapiens OX=9606 GN=CDC40 PE=1 SV=1;tr|Q5SRN1|Q5SRN1_ Cell division cycle 40 OS=Homo sapiens OX=9606 GN=CDC40 PE=1 SV=1;;O60508;Q5SRN1;;Pre-mRNA-processing factor 17;;CDC40;;12.382;;5;5	O60508	CDC40	Pre-mRNA-processing factor 17	16.0884	16.0436	0.131406	1.03153	0.738915	16.0884	17.2083	14.6281	16.793	15.9392	16.0436	0.8502	0.0447915
3447;;sp|P60953|CDC42_ Cell division control protein 42 homolog OS=Homo sapiens OX=9606 GN=CDC42 PE=1 SV=2;sp|P60953-1|CDC42_ Isoform 1 of Cell division control protein 42 homolog OS=Homo sapiens OX=9606 GN=CDC42;tr|A0A8Q3WLC5|A0A8Q3WLC5_ Cell div;;P60953;P60953-1;A0A8Q3WLC5;A0A590UJK8;A0A8Q3SI43;Q5JYX0;A0A494C1M1;A0A494BZX6;A0A3B3IRV0;A0A8Q3WKT2;;Cell division control protein 42 homolog;;CDC42;;…	P60953	CDC42	Cell division control protein 42 homolog	23.6809	23.2726	0.766078	1.32715	0.171365	23.6809	23.3631	23.855	23.5267	23.2726	23.2597	0.355986	0.40833
126;;sp|Q5VT25|MRCKA_ Serine/threonine-protein kinase MRCK alpha OS=Homo sapiens OX=9606 GN=CDC42BPA PE=1 SV=1;sp|Q5VT25-2|MRCKA_ Isoform 2 of Serine/threonine-protein kinase MRCK alpha OS=Homo sapiens OX=9606 GN=CDC42BPA;tr|A0A0A0MRJ0|A0A0A0MRJ0_HUMA;;Q5VT25;Q5VT25-2;A0A0A0MRJ0;A0A0A0MRJ1;Q5VT25-3;Q5VT25-4;Q5VT25-5;Q5VT25-6;A0A8I5QJM2;H0Y7V8;H0Y5V1;H0Y6R0;;Serine/threonine-protein kinase MRCK al…	Q5VT25	CDC42BPA	Serine/threonine-protein kinase MRCK alpha	16.4964	16.7068	0.0787212	0.864289	0.834217	15.5728	16.4964	17.1432	17.5139	14.2707	16.7068	0.90554	-0.210414
1691;;sp|Q9Y5S2|MRCKB_ Serine/threonine-protein kinase MRCK beta OS=Homo sapiens OX=9606 GN=CDC42BPB PE=1 SV=2;tr|H0YLY0|H0YLY0_ non-specific serine/threonine protein kinase OS=Homo sapiens OX=9606 GN=CDC42BPB PE=1 SV=9;;Q9Y5S2;H0YLY0;;Serine/threonine-protein kinase MRCK beta;;CDC42BPB;;40.586;;12;12	Q9Y5S2	CDC42BPB	Serine/threonine-protein kinase MRCK beta	17.3304	17.9304	0.275348	0.659728	0.53046	18.2315	16.3355	17.3304	16.8618	18.6633	17.9304	0.700968	-0.600057
3648;;sp|Q00587|BORG5_ Cdc42 effector protein 1 OS=Homo sapiens OX=9606 GN=CDC42EP1 PE=1 SV=1;sp|Q00587-2|BORG5_ Isoform 2 of Cdc42 effector protein 1 OS=Homo sapiens OX=9606 GN=CDC42EP1;;Q00587;Q00587-2;B0QYC6;B0QYC7;B0QYC8;;Cdc42 effector protein 1;;CDC42EP1;;18.53;;8;8;3;3;3	Q00587	CDC42EP1	Cdc42 effector protein 1	17.6691	17.2735	1.14335	1.31547	0.0718876	17.6691	17.8575	17.4912	17.2735	16.9747	17.4687	0.212471	0.395579
2014;;sp|O14613|BORG1_ Cdc42 effector protein 2 OS=Homo sapiens OX=9606 GN=CDC42EP2 PE=1 SV=1;;O14613;;Cdc42 effector protein 2;;CDC42EP2;;54.503;;6	O14613	CDC42EP2	Cdc42 effector protein 2	16.2802	14.2059	1.12882	4.2114	0.0743323	17.1717	16.0896	16.2802		14.2059		0.217132	2.0743
1208;;sp|Q9UKI2|BORG2_ Cdc42 effector protein 3 OS=Homo sapiens OX=9606 GN=CDC42EP3 PE=1 SV=1;tr|C9JEZ4|C9JEZ4_ CDC42 effector protein 3 (Fragment) OS=Homo sapiens OX=9606 GN=CDC42EP3 PE=1 SV=8;;Q9UKI2;C9JEZ4;;Cdc42 effector protein 3;;CDC42EP3;;17.376;;4;4	Q9UKI2	CDC42EP3	Cdc42 effector protein 3	15.9498	16.5321	0.130828	0.667901	0.739898	15.9498	19.824	15.2853	17.1197	16.5321	15.846	0.85093	-0.582293
5696;;sp|Q9H3Q1|BORG4_ Cdc42 effector protein 4 OS=Homo sapiens OX=9606 GN=CDC42EP4 PE=1 SV=1;sp|Q9H3Q1-2|BORG4_ Isoform 2 of Cdc42 effector protein 4 OS=Homo sapiens OX=9606 GN=CDC42EP4;tr|J3KRZ9|J3KRZ9_ CDC42 effector protein 4 (Fragment) OS=Hom;;Q9H3Q1;Q9H3Q1-2;J3KRZ9;J3QQS6;J3QR93;;Cdc42 effector protein 4;;CDC42EP4;;36.232;;7;6;4;3;2	Q9H3Q1	CDC42EP4	Cdc42 effector protein 4	16.7488	17.1956	0.739958	0.733711	0.181988	16.9638	16.7488	16.0763	17.1956	17.3637	16.7756	0.368969	-0.446716
5906;;sp|Q9NRR8|C42S1_ CDC42 small effector protein 1 OS=Homo sapiens OX=9606 GN=CDC42SE1 PE=1 SV=1;;Q9NRR8;;CDC42 small effector protein 1;;CDC42SE1;;3.6816;;1	Q9NRR8	CDC42SE1	CDC42 small effector protein 1	16.873	17.9575	1.46619	0.471581	0.034183	16.873	16.8483	17.0901	18.3022		17.6127	0.136231	-1.08442
2283;;sp|O75419-3|CDC45_ Isoform 3 of Cell division control protein 45 homolog OS=Homo sapiens OX=9606 GN=CDC45;sp|O75419|CDC45_ Cell division control protein 45 homolog OS=Homo sapiens OX=9606 GN=CDC45 PE=1 SV=1;tr|A0A5F9ZI22|A0A5F9ZI22_ Cell div;;O75419-3;O75419;A0A5F9ZI22;A0A5K1VW85;O75419-2;A0A5F9ZH29;;Cell division control protein 45 homolog;;CDC45;;4.6344;;5;4;4;4;4;2	O75419-3	CDC45	Isoform 3 of Cell division control protein 45 homolog	18.0838	18.5956	0.0837451	0.701335	0.824622	18.0838	17.4636	19.6365	18.7035	18.3494	18.5956	0.900554	-0.511824
5367;;sp|Q99459|CDC5L_ Cell division cycle 5-like protein OS=Homo sapiens OX=9606 GN=CDC5L PE=1 SV=2;;Q99459;;Cell division cycle 5-like protein;;CDC5L;;162.1;;29	Q99459	CDC5L	Cell division cycle 5-like protein	19.271	18.9552	0.357105	1.24476	0.439436	19.2984	19.271	18.7854	19.0148	18.9531	18.9552	0.629138	0.315869
4417;;sp|Q6P1J9|CDC73_ Parafibromin OS=Homo sapiens OX=9606 GN=CDC73 PE=1 SV=1;tr|A0A1B0GUB2|A0A1B0GUB2_ Cell division cycle 73 OS=Homo sapiens OX=9606 GN=CDC73 PE=1 SV=1;tr|A0A3B3IRP5|A0A3B3IRP5_ Cell division cycle 73 OS=Homo sapiens OX=9606 GN=;;Q6P1J9;A0A1B0GUB2;A0A3B3IRP5;A0A2R8YHB3;A0A2R8Y640;;Parafibromin;;CDC73;;46.661;;8;7;7;4;3	Q6P1J9	CDC73	Parafibromin	21.1796	21.2462	0.545432	0.954852	0.284818	20.0693	21.279	21.1796	21.6468	21.2462	21.1705	0.483481	-0.0666503
1402;;sp|Q69YH5|CDCA2_ Cell division cycle-associated protein 2 OS=Homo sapiens OX=9606 GN=CDCA2 PE=1 SV=2;tr|E9PEI0|E9PEI0_ Cell division cycle associated 2 OS=Homo sapiens OX=9606 GN=CDCA2 PE=1 SV=1;;Q69YH5;E9PEI0;;Cell division cycle-associated protein 2;;CDCA2;;92.11;;10;10	Q69YH5	CDCA2	Cell division cycle-associated protein 2	17.7551	17.5417	0.109072	1.15938	0.777907	18.3571	17.7551	17.1236	19.0479	17.2453	17.5417	0.872131	0.213355
1809;;sp|Q99618|CDCA3_ Cell division cycle-associated protein 3 OS=Homo sapiens OX=9606 GN=CDCA3 PE=1 SV=1;tr|J3KMY0|J3KMY0_ Cell division cycle associated 3 OS=Homo sapiens OX=9606 GN=CDCA3 PE=1 SV=1;tr|F5GX58|F5GX58_ Cell division cycle associat;;Q99618;J3KMY0;F5GX58;F8WDL1;;Cell division cycle-associated protein 3;;CDCA3;;4.2498;;2;2;1;1	Q99618	CDCA3	Cell division cycle-associated protein 3	14.7504	14.8134	0.0704011	0.957272	0.850352	14.6137	14.8872			15.0741	14.5528	0.914816	-0.0629998
1118;;sp|Q96FF9|CDCA5_ Sororin OS=Homo sapiens OX=9606 GN=CDCA5 PE=1 SV=1;tr|B5MBX0|B5MBX0_ Cell division cycle associated 5 OS=Homo sapiens OX=9606 GN=CDCA5 PE=1 SV=1;;Q96FF9;B5MBX0;;Sororin;;CDCA5;;8.1222;;4;4	Q96FF9	CDCA5	Sororin	15.9984	14.6861	0.736259	2.4834	0.183544	17.2468	15.8655	15.9984	16.3855	14.6861	14.2639	0.370818	1.31232
5218;;sp|Q96GN5|CDA7L_ Cell division cycle-associated 7-like protein OS=Homo sapiens OX=9606 GN=CDCA7L PE=1 SV=2;sp|Q96GN5-5|CDA7L_ Isoform 4 of Cell division cycle-associated 7-like protein OS=Homo sapiens OX=9606 GN=CDCA7L;sp|Q96GN5-4|CDA7L_ Iso;;Q96GN5;Q96GN5-5;Q96GN5-4;Q96GN5-2;;Cell division cycle-associated 7-like protein;;CDCA7L;;14.168;;6;6;6;6	Q96GN5	CDCA7L	Cell division cycle-associated 7-like protein	15.1271	19.1335	1.57403	0.0622264	0.0266665	13.8304	15.1271	17.5115	19.3263	19.1335	19.1073	0.118877	-4.00633
4218;;sp|Q53HL2|BOREA_ Borealin OS=Homo sapiens OX=9606 GN=CDCA8 PE=1 SV=2;;Q53HL2;;Borealin;;CDCA8;;10.299;;4	Q53HL2	CDCA8	Borealin	15.7156	14.7897	0.836781	1.89985	0.145619	16.0901	15.7156	15.0156	14.6579	14.9215		0.324375	0.925887
5722;;sp|Q9H5V8|CDCP1_ CUB domain-containing protein 1 OS=Homo sapiens OX=9606 GN=CDCP1 PE=1 SV=3;sp|Q9H5V8-2|CDCP1_ Isoform 2 of CUB domain-containing protein 1 OS=Homo sapiens OX=9606 GN=CDCP1;;Q9H5V8;Q9H5V8-2;Q9H5V8-3;;CUB domain-containing protein 1;;CDCP1;;80.554;;13;12;4	Q9H5V8	CDCP1	CUB domain-containing protein 1	20.3509	14.9652	1.46934	41.8089	0.033936	18.7441	20.3749	20.3509	18.1394	14.9652	14.7342	0.135817	5.38574
1750;;sp|P55287|CAD11_ Cadherin-11 OS=Homo sapiens OX=9606 GN=CDH11 PE=1 SV=2;tr|H3BUU9|H3BUU9_ Cadherin 11 OS=Homo sapiens OX=9606 GN=CDH11 PE=1 SV=1;;P55287;H3BUU9;;Cadherin-11;;CDH11;;13.939;;2;2	P55287	CDH11	Cadherin-11	17.5148	15.1926	2.20439	5.00093	0.00624614	16.9193	17.5148	17.9726	15.1926	15.8988	15.1354	0.0474696	2.3222
1177;;sp|P19022|CADH2_ Cadherin-2 OS=Homo sapiens OX=9606 GN=CDH2 PE=1 SV=4;tr|C9J126|C9J126_ Cadherin 2 OS=Homo sapiens OX=9606 GN=CDH2 PE=1 SV=2;sp|P19022-2|CADH2_ Isoform 2 of Cadherin-2 OS=Homo sapiens OX=9606 GN=CDH2;tr|A0A6Q8PHJ8|A0A6Q8PHJ8_;;P19022;C9J126;P19022-2;A0A6Q8PHJ8;C9JMH2;A0A6Q8PF58;A0A6Q8PG20;P55283;C9J8J8;A0A0G2JRA4;A0A087WX99;P55283-2;;Cadherin-2;;CDH2;;58.537;;12;12;12;9;8;8;…	P19022	CDH2	Cadherin-2	17.466	19.1447	1.44977	0.312376	0.0355003	17.5877	17.466	15.3088	19.5656	18.8498	19.1447	0.139263	-1.67864
3403;;sp|P55285|CADH6_ Cadherin-6 OS=Homo sapiens OX=9606 GN=CDH6 PE=1 SV=1;sp|P55285-2|CADH6_ Isoform 2 of Cadherin-6 OS=Homo sapiens OX=9606 GN=CDH6;;P55285;P55285-2;D6RF86;;Cadherin-6;;CDH6;;4.3747;;3;2;1	P55285	CDH6	Cadherin-6	15.2853	14.4421	0.534062	1.79398	0.292374		15.2853			14.6828	14.2014	0.490022	0.843164
1089;;sp|O14735|CDIPT_ CDP-diacylglycerol--inositol 3-phosphatidyltransferase OS=Homo sapiens OX=9606 GN=CDIPT PE=1 SV=1;tr|B3KY94|B3KY94_ CDP-diacylglycerol--inositol 3-phosphatidyltransferase OS=Homo sapiens OX=9606 GN=CDIPT PE=1 SV=1;sp|O14735-3|CDI;;O14735;B3KY94;O14735-3;;CDP-diacylglycerol--inositol 3-phosphatidyltransferase;;CDIPT;;3.8404;;1;1;1	O14735	CDIPT	CDP-diacylglycerol--inositol 3-phosphatidyltransferase	16.1197	13.9402	1.08509	4.52993	0.082207	14.8259	16.1197	16.7906	13.9402	13.2061	15.0863	0.229491	2.17949
2564;;sp|P06493|CDK1_ Cyclin-dependent kinase 1 OS=Homo sapiens OX=9606 GN=CDK1 PE=1 SV=3;tr|A0A024QZP7|A0A024QZP7_ Cell division cycle 2, G1 to S and G2 to M, isoform CRA_a OS=Homo sapiens OX=9606 GN=CDK1 PE=1 SV=1;sp|P06493-2|CDK1_ Isoform 2 of ;;P06493;A0A024QZP7;P06493-2;E5RIU6;Q00537;E7EUK8;F5H6Z0;Q96Q40-5;Q96Q40-3;Q96Q40-4;Q96Q40-6;O94921-3;Q00537-2;Q07002-3;Q96Q40;Q07002;O94921;O94921-2;;C…	P06493	CDK1	Cyclin-dependent kinase 1	21.9027	21.0363	1.32321	1.82307	0.0475104	21.9027	21.4107	22.3486	20.9927	21.0363	21.2441	0.166446	0.866372
227;;sp|P21127|CD11B_ Cyclin-dependent kinase 11B OS=Homo sapiens OX=9606 GN=CDK11B PE=1 SV=4;sp|Q9UQ88-3|CD11A_ Isoform SV2 of Cyclin-dependent kinase 11A OS=Homo sapiens OX=9606 GN=CDK11A;tr|Q5QPR3|Q5QPR3_ Cyclin dependent kinase 11A OS=Homo sa;;P21127;Q9UQ88-3;Q5QPR3;A0A0D9SER5;A0A0D9SEN2;A0A0D9SEI3;P21127-8;Q9UQ88;Q9UQ88-4;P21127-3;P21127-2;Q9UQ88-2;Q5QPR4;P21127-9;P21127-6;Q9UQ88-10;P21127-4…	P21127	CDK11B	Cyclin-dependent kinase 11B	17.6347	18.0738	0.698128	0.737622	0.200388	16.351	17.7223	17.6347	18.0738	17.6249	18.1971	0.390601	-0.439046
6055;;sp|Q9NYV4|CDK12_ Cyclin-dependent kinase 12 OS=Homo sapiens OX=9606 GN=CDK12 PE=1 SV=2;sp|Q9NYV4-2|CDK12_ Isoform 2 of Cyclin-dependent kinase 12 OS=Homo sapiens OX=9606 GN=CDK12;sp|Q9NYV4-3|CDK12_ Isoform 3 of Cyclin-dependent kinase 12 OS=;;Q9NYV4;Q9NYV4-2;Q9NYV4-3;J3QSD7;H0YLT2;;Cyclin-dependent kinase 12;;CDK12;;22.269;;9;9;5;5;1	Q9NYV4	CDK12	Cyclin-dependent kinase 12	17.7118	18.494	1.07469	0.581505	0.0841999	17.7111	18.4729	17.7118	18.494	18.4857	18.7757	0.232775	-0.782137
3912;;sp|Q14004|CDK13_ Cyclin-dependent kinase 13 OS=Homo sapiens OX=9606 GN=CDK13 PE=1 SV=2;sp|Q14004-2|CDK13_ Isoform 2 of Cyclin-dependent kinase 13 OS=Homo sapiens OX=9606 GN=CDK13;tr|A0A2R8Y4Z0|A0A2R8Y4Z0_ Cyclin dependent kinase 13 (Fragment;;Q14004;Q14004-2;A0A2R8Y4Z0;A0A2R8Y7W5;A0A2R8YF61;A0A2R8YEB7;A0A2R8Y644;A0A2R8YD28;;Cyclin-dependent kinase 13;;CDK13;;60.098;;8;7;7;6;5;0;0;0	Q14004	CDK13	Cyclin-dependent kinase 13	18.1665	21.093	1.43825	0.131536	0.0364541	18.1665	17.8515	20.2661	21.4128	20.9324	21.093	0.141508	-2.92647
3646;;sp|Q00536|CDK16_ Cyclin-dependent kinase 16 OS=Homo sapiens OX=9606 GN=CDK16 PE=1 SV=1;sp|Q00536-2|CDK16_ Isoform 2 of Cyclin-dependent kinase 16 OS=Homo sapiens OX=9606 GN=CDK16;sp|Q00536-3|CDK16_ Isoform 3 of Cyclin-dependent kinase 16 OS=;;Q00536;Q00536-2;Q00536-3;H0YAZ9;E5RGN0;E5RIY8;H0YBX5;E5RIU4;E5RJM2;;Cyclin-dependent kinase 16;;CDK16;;5.1369;;2;2;2;1;1;1;1;1;1	Q00536	CDK16	Cyclin-dependent kinase 16	14.8438	14.6708	0.11704	1.12736	0.763765	15.8298	14.8438	14.2755		14.6708		0.863536	0.172952
6575;;tr|E7ESI2|E7ESI2_ Cyclin dependent kinase 2 OS=Homo sapiens OX=9606 GN=CDK2 PE=1 SV=1;sp|P24941-2|CDK2_ Isoform 2 of Cyclin-dependent kinase 2 OS=Homo sapiens OX=9606 GN=CDK2;sp|P24941|CDK2_ Cyclin-dependent kinase 2 OS=Homo sapiens OX=9606 ;;REV__E7ESI2;REV__P24941-2;REV__P24941;REV__G3V5T9;;;;;;3.1263;;2;2;1;1	E7ESI2	CDK2	Cyclin dependent kinase 2	20.0747	19.0756	0.721168	1.99873	0.190034	20.0747	20.4286	19.4857	19.6313	18.52		0.37916	0.999085
1358;;sp|P24941|CDK2_ Cyclin-dependent kinase 2 OS=Homo sapiens OX=9606 GN=CDK2 PE=1 SV=2;tr|E7ESI2|E7ESI2_ Cyclin dependent kinase 2 OS=Homo sapiens OX=9606 GN=CDK2 PE=1 SV=1;tr|G3V5T9|G3V5T9_ Cyclin dependent kinase 2 OS=Homo sapiens OX=9606 GN=;;P24941;E7ESI2;G3V5T9;P24941-2;Q00526;G3V317;K7EJ83;;Cyclin-dependent kinase 2;;CDK2;;26.461;;7;7;7;7;1;1;1	P24941	CDK2	Cyclin-dependent kinase 2	17.7526	18.649	3.493	0.537208	0.000321363	17.734	17.8336	17.7526	18.4613	18.6551	18.649	0.00630334	-0.896448
1492;;sp|O14519|CDKA1_ Cyclin-dependent kinase 2-associated protein 1 OS=Homo sapiens OX=9606 GN=CDK2AP1 PE=1 SV=1;tr|F5GZF0|F5GZF0_ Cyclin dependent kinase 2 associated protein 1 (Fragment) OS=Homo sapiens OX=9606 GN=CDK2AP1 PE=1 SV=1;sp|O14519-2|CDKA;;O14519;F5GZF0;O14519-2;;Cyclin-dependent kinase 2-associated protein 1;;CDK2AP1;;5.8104;;2;2;2	O14519	CDK2AP1	Cyclin-dependent kinase 2-associated protein 1	18.0592	18.6406	0.622171	0.668306	0.238687	17.4781	18.0592	18.5839	19.1506	18.1319	18.6406	0.435739	-0.581419
2692;;sp|P11802|CDK4_ Cyclin-dependent kinase 4 OS=Homo sapiens OX=9606 GN=CDK4 PE=1 SV=2;sp|P11802-2|CDK4_ Isoform 2 of Cyclin-dependent kinase 4 OS=Homo sapiens OX=9606 GN=CDK4;tr|F8VZ51|F8VZ51_ Cyclin dependent kinase 4 (Fragment) OS=Homo sapie;;P11802;P11802-2;F8VZ51;F8VWX7;F8VYH9;F8VZZ0;F8VTV8;F8VXD2;F8W1L8;F8VYY1;Q96BE9;F8VZ13;;Cyclin-dependent kinase 4;;CDK4;;48.05;;12;9;7;6;5;5;5;4;3;2;2;1	P11802	CDK4	Cyclin-dependent kinase 4	18.9	17.6234	1.93365	2.42281	0.0116505	18.6627	18.9	19.587	17.6234	17.9282	17.3808	0.0711193	1.27668
3645;;sp|Q00535|CDK5_ Cyclin-dependent kinase 5 OS=Homo sapiens OX=9606 GN=CDK5 PE=1 SV=3;sp|Q00535-2|CDK5_ Isoform 2 of Cyclin-dependent kinase 5 OS=Homo sapiens OX=9606 GN=CDK5;;Q00535;Q00535-2;;Cyclin-dependent-like kinase 5;;CDK5;;19.271;;8;6	Q00535	CDK5	Cyclin-dependent kinase 5	15.4742	17.1378	0.810306	0.315658	0.154773	15.4742	15.2667	15.5026	15.2839	17.8111	17.1378	0.335207	-1.66357
815;;sp|Q96SN8|CK5P2_ CDK5 regulatory subunit-associated protein 2 OS=Homo sapiens OX=9606 GN=CDK5RAP2 PE=1 SV=5;sp|Q96SN8-2|CK5P2_ Isoform 2 of CDK5 regulatory subunit-associated protein 2 OS=Homo sapiens OX=9606 GN=CDK5RAP2;sp|Q96SN8-3|CK5P2_ I;;Q96SN8;Q96SN8-2;Q96SN8-3;Q96SN8-4;A0A8I5QKL1;A0A8I5KTP5;A0A8I5KXG0;A0A8I5KRU7;A0A8I5KXB5;A0A8I5KYJ8;A0A0A0MRG9;B1AMJ5;Q5JTU8;A0A8I5KPG9;A0A8I5QJG6;A0A8…	Q96SN8	CDK5RAP2	CDK5 regulatory subunit-associated protein 2	16.5636	17.6556	0.799424	0.469096	0.1587	17.5672	16.5636	15.6661	17.3545	17.6556	17.6894	0.340188	-1.09204
5257;;sp|Q96JB5|CK5P3_ CDK5 regulatory subunit-associated protein 3 OS=Homo sapiens OX=9606 GN=CDK5RAP3 PE=1 SV=2;sp|Q96JB5-4|CK5P3_ Isoform 4 of CDK5 regulatory subunit-associated protein 3 OS=Homo sapiens OX=9606 GN=CDK5RAP3;sp|Q96JB5-2|CK5P3_ I;;Q96JB5;Q96JB5-4;Q96JB5-2;J3QQY1;Q96JB5-3;J3QS62;J3QRM1;J3QL86;J3QL95;J3KRI2;J3KRK4;J3KS63;;CDK5 regulatory subunit-associated protein 3;;CDK5RAP3;;37.…	Q96JB5	CDK5RAP3	CDK5 regulatory subunit-associated protein 3	17.7151	18.2313	1.10261	0.699217	0.0789567	17.7151	17.9501	17.2503	17.9922	18.2539	18.2313	0.22452	-0.516188
3644;;sp|Q00534|CDK6_ Cyclin-dependent kinase 6 OS=Homo sapiens OX=9606 GN=CDK6 PE=1 SV=1;;Q00534;;Cyclin-dependent kinase 6;;CDK6;;137.77;;15	Q00534	CDK6	Cyclin-dependent kinase 6	17.2467	20.9433	3.31573	0.0771314	0.000483363	17.7193	17.2467	16.4895	21.1767	20.8712	20.9433	0.00855229	-3.69654
[truncated: 5,697 more rows]

## Sheet: DEPs PD-AS vs PD-GB
RowGeneUniProtScorePeps	Uniprot	Gene	Protein	logFCmedianPD-AS	logFCmedian PD-GB	PValueMinusLog10	FoldChange median	TtestPval	PD-AS repl 1	PD-AS repl 2	PD-AS repl 3	PD-GB repl 1	PD-GB repl 2	PD-GB repl 3	FDR	Log2MedianChange
653;;tr|A0A7I2V5E1|A0A7I2V5E1_ Acyl-CoA-binding domain-containing protein 5 OS=Homo sapiens OX=9606 GN=ACBD5 PE=1 SV=1;;A0A7I2V5E1;;;;;;6.6737;;1	A0A7I2V5E1	ACBD5	Acyl-CoA-binding domain-containing protein 5	16.6601	0	5	100	0	16.6601	17.2925	15.9208				0	16.6601
[truncated: 1,593 more rows]
