# Supplementary material for: Proteomic Analysis Uncovers Enhanced Inflammatory Phenotype and Distinct Metabolic Changes in IDH1 Mutant Glioma Cells
Source: Int J Mol Sci. 2025 Sep 18;26(18):9075. doi: 10.3390/ijms26189075 (PMC12470816; doi:10.3390/ijms26189075)
Supplement: Supplementary file 1 [file ijms-26-09075-s001.zip › Supplementary Table S2.xlsx]

## Sheet: All
RowGeneUniProtScorePeps	Uniprot	Gene	Protein	FCmedianU87MUT	Fcmedian U87WT	PValueMinusLog10	FoldChange median	TtestPval	U87MUT repl 1	U87MUT repl 2	U87MUT repl 3	U87WT repl 1	U87WT repl 2	U87WT repl 3	FDR	Log2MedianChange
669;;tr|A0A7I2V5U0|A0A7I2V5U0_HUMAN Phospholipid-transporting ATPase ABCA1 OS=Homo sapiens OX=9606 GN=ABCA1 PE=1 SV=1;sp|O95477|ABCA1_HUMAN Phospholipid-transporting ATPase ABCA1 OS=Homo sapiens OX=9606 GN=ABCA1 PE=1 SV=3;;A0A7I2V5U0;O95477;;ATP-binding cassette sub-family A member 1;;ABCA1;;135.96;;28;28	A0A7I2V5U0	ABCA1	ATP-binding cassette sub-family A member 1	18.1448	17.9799	0.77295	1.12111	0.168675	18.2612	18.1448	18.081	18.1468	17.9799	17.8361	0.360946	0.164931
5350;;sp|Q9NRK6|ABCBA_HUMAN ATP-binding cassette sub-family B member 10, mitochondrial OS=Homo sapiens OX=9606 GN=ABCB10 PE=1 SV=2;;Q9NRK6;;ATP-binding cassette sub-family B member 10, mitochondrial;;ABCB10;;3.6254;;1	Q9NRK6	ABCB10	ATP-binding cassette sub-family B member 10, mitochondrial	14.5208	14.0959	0.365336	1.34247	0.431185	13.9011	15.4341	14.5208	14.0419		14.1499	0.603004	0.424892
5291;;sp|Q9NP58-4|ABCB6_HUMAN Isoform 2 of ATP-binding cassette sub-family B member 6 OS=Homo sapiens OX=9606 GN=ABCB6;sp|Q9NP58|ABCB6_HUMAN ATP-binding cassette sub-family B member 6 OS=Homo sapiens OX=9606 GN=ABCB6 PE=1 SV=1;;Q9NP58-4;Q9NP58;;ATP-binding cassette sub-family B member 6, mitochondrial;;ABCB6;;4.5688;;2;2	Q9NP58	ABCB6	ATP-binding cassette sub-family B member 6, mitochondrial	14.8806	16.1254	2.73562	0.421965	0.00183816	15.0316	14.8806	14.7672	16.4425	15.9099	16.1254	0.045897	-1.24481
555;;tr|A0A590UJS8|A0A590UJS8_HUMAN ATP-binding cassette sub-family B member 7, mitochondrial OS=Homo sapiens OX=9606 GN=ABCB7 PE=1 SV=1;tr|A0A5F9ZA98|A0A5F9ZA98_HUMAN ATP-binding cassette sub-family B member 7, mitochondrial OS=Homo sapiens OX=9606 GN=ABCB7 PE;;A0A590UJS8;A0A5F9ZA98;O75027;O75027-2;A0A087WW65;O75027-3;B4DGL8;A0A2R8Y473;E9PNQ5;A0A2R8Y3N2;;ATP-binding cassette sub-family B member …	A0A590UJS8	ABCB7	ATP-binding cassette sub-family B member 7, mitochondrial	15.2434	15.6159	0.29441	0.772463	0.50768	15.0809	15.2434	15.6272	15.9882	15.043	15.6159	0.658763	-0.372462
5397;;sp|Q9NUT2|MITOS_HUMAN Mitochondrial potassium channel ATP-binding subunit OS=Homo sapiens OX=9606 GN=ABCB8 PE=1 SV=3;sp|Q9NUT2-5|MITOS_HUMAN Isoform 5 of Mitochondrial potassium channel ATP-binding subunit OS=Homo sapiens OX=9606 GN=ABCB8;sp|Q9NUT2-4|MITOS;;Q9NUT2;Q9NUT2-5;Q9NUT2-4;Q9NUT2-3;Q9NUT2-2;H7C5K9;C9JYI3;C9JTY4;;ATP-binding cassette sub-family B member 8, mitochondrial;;ABCB8;;25.8…	Q9NUT2	ABCB8	ATP-binding cassette sub-family B member 8, mitochondrial	16.6626	16.8231	0.746635	0.894696	0.179211	16.5716	16.8476	16.6626	17.2051	16.804	16.8231	0.372977	-0.160531
623;;tr|A0A7I2V2E0|A0A7I2V2E0_HUMAN ABC-type glutathione-S-conjugate transporter OS=Homo sapiens OX=9606 GN=ABCC1 PE=1 SV=1;sp|P33527-5|MRP1_HUMAN Isoform 5 of Multidrug resistance-associated protein 1 OS=Homo sapiens OX=9606 GN=ABCC1;sp|P33527-2|MRP1_HUMAN Iso;;A0A7I2V2E0;P33527-5;P33527-2;P33527-3;P33527;I3L4X2;P33527-8;P33527-6;P33527-7;P33527-4;P33527-9;A0A0A0MS99;A0A7I2V4C6;;Multidrug resist…	A0A7I2V2E0	ABCC1	Multidrug resistance-associated protein 1	16.3158	16.3187	0.0856596	0.997981	0.820995	16.7333	16.3158	16.109	16.3937	16.3187	16.3113	0.880518	-0.00291523
4609;;sp|Q92887|MRP2_HUMAN ATP-binding cassette sub-family C member 2 OS=Homo sapiens OX=9606 GN=ABCC2 PE=1 SV=3;;Q92887;;Canalicular multispecific organic anion transporter 1;;ABCC2;;10.831;;3	Q92887	ABCC2	Canalicular multispecific organic anion transporter 1	18.6191	13.8098	4.51437	28.0376	3.05938e-05	19.0788	18.429	18.6191	13.8098	13.4003	13.8424	0.0123743	4.80929
1931;;sp|O15438-2|MRP3_HUMAN Isoform 2 of ATP-binding cassette sub-family C member 3 OS=Homo sapiens OX=9606 GN=ABCC3;sp|O15438|MRP3_HUMAN ATP-binding cassette sub-family C member 3 OS=Homo sapiens OX=9606 GN=ABCC3 PE=1 SV=3;sp|O15438-4|MRP3_HUMAN Isoform 4 of A;;O15438-2;O15438;O15438-4;;Canalicular multispecific organic anion transporter 2;;ABCC3;;2.7141;;1;1;1	O15438	ABCC3	Canalicular multispecific organic anion transporter 2	13.7644	15.1489	2.2558	0.383006	0.00554877	14.0663	13.7644	13.2669	15.5324	15.0049	15.1489	0.0727534	-1.38456
1932;;sp|O15439-2|MRP4_HUMAN Isoform 2 of ATP-binding cassette sub-family C member 4 OS=Homo sapiens OX=9606 GN=ABCC4;sp|O15439|MRP4_HUMAN ATP-binding cassette sub-family C member 4 OS=Homo sapiens OX=9606 GN=ABCC4 PE=1 SV=3;sp|O15439-4|MRP4_HUMAN Isoform 4 of A;;O15439-2;O15439;O15439-4;O15439-3;A0A2R8YDC1;A0A2R8Y6V8;;Multidrug resistance-associated protein 4;;ABCC4;;19.531;;12;12;6;6;5;5	O15439	ABCC4	Multidrug resistance-associated protein 4	16.1615	16.778	2.07278	0.652233	0.00845705	16.1615	16.2556	16.1126	17.0322	16.6077	16.778	0.0858081	-0.61654
491;;tr|A0A3B3ITW3|A0A3B3ITW3_HUMAN ATP-binding cassette sub-family D member 3 OS=Homo sapiens OX=9606 GN=ABCD3 PE=1 SV=2;sp|P28288|ABCD3_HUMAN ATP-binding cassette sub-family D member 3 OS=Homo sapiens OX=9606 GN=ABCD3 PE=1 SV=1;sp|P28288-2|ABCD3_HUMAN Isoform;;A0A3B3ITW3;P28288;P28288-2;P28288-3;;ATP-binding cassette sub-family D member 3;;ABCD3;;21.126;;12;12;10;3	A0A3B3ITW3	ABCD3	ATP-binding cassette sub-family D member 3	15.7659	15.8646	0.041651	0.933882	0.90855	15.6494	16.2054	15.7659	16.3789	15.2415	15.8646	0.913372	-0.0986879
1464;;tr|H0YCY9|H0YCY9_HUMAN Lysosomal cobalamin transporter ABCD4 (Fragment) OS=Homo sapiens OX=9606 GN=ABCD4 PE=1 SV=1;tr|H0YJ78|H0YJ78_HUMAN Lysosomal cobalamin transporter ABCD4 (Fragment) OS=Homo sapiens OX=9606 GN=ABCD4 PE=1 SV=1;sp|O14678|ABCD4_HUMAN Lyso;;H0YCY9;H0YJ78;O14678;;ATP-binding cassette sub-family D member 4;;ABCD4;;1.1754;;1;1;1	H0YCY9	ABCD4	ATP-binding cassette sub-family D member 4	14.039	0		100				14.039					14.039
3184;;sp|P61221|ABCE1_HUMAN ATP-binding cassette sub-family E member 1 OS=Homo sapiens OX=9606 GN=ABCE1 PE=1 SV=1;tr|D6R9I9|D6R9I9_HUMAN ATP-binding cassette sub-family E member 1 OS=Homo sapiens OX=9606 GN=ABCE1 PE=1 SV=1;;P61221;D6R9I9;D6RGF4;H0Y990;;ATP-binding cassette sub-family E member 1;;ABCE1;;114.72;;20;13;8;7	P61221	ABCE1	ATP-binding cassette sub-family E member 1	17.7872	17.4782	1.40088	1.23891	0.0397304	17.7619	18.0616	17.7872	17.4782	17.1843	17.5772	0.164667	0.30907
3925;;tr|Q5STZ8|Q5STZ8_HUMAN ATP-binding cassette sub-family F member 1 OS=Homo sapiens OX=9606 GN=ABCF1 PE=1 SV=10;sp|Q8NE71-2|ABCF1_HUMAN Isoform 2 of ATP-binding cassette sub-family F member 1 OS=Homo sapiens OX=9606 GN=ABCF1;sp|Q8NE71|ABCF1_HUMAN ATP-binding;;Q5STZ8;Q8NE71-2;Q8NE71;H0YGW7;A0A0G2JIC2;A0A0G2JJB9;;ATP-binding cassette sub-family F member 1;;ABCF1;;132.33;;21;21;21;16;6;6	Q5STZ8	ABCF1	ATP-binding cassette sub-family F member 1	17.554	17.2255	1.05128	1.25573	0.0888621	17.3081	17.7197	17.554	17.2255	17.0536	17.3325	0.253949	0.328522
5598;;sp|Q9UG63|ABCF2_HUMAN ATP-binding cassette sub-family F member 2 OS=Homo sapiens OX=9606 GN=ABCF2 PE=1 SV=2;sp|Q9UG63-2|ABCF2_HUMAN Isoform 2 of ATP-binding cassette sub-family F member 2 OS=Homo sapiens OX=9606 GN=ABCF2;;Q9UG63;Q9UG63-2;C9JHK9;C9JZV3;;ATP-binding cassette sub-family F member 2;;ABCF2;;78.168;;29;29;12;12	Q9UG63	ABCF2	ATP-binding cassette sub-family F member 2	18.2711	18.3393	0.145527	0.953778	0.715274	18.1601	18.5353	18.2711	18.4202	18.0098	18.3393	0.813532	-0.0682746
5395;;sp|Q9NUQ8-2|ABCF3_HUMAN Isoform 2 of ATP-binding cassette sub-family F member 3 OS=Homo sapiens OX=9606 GN=ABCF3;sp|Q9NUQ8|ABCF3_HUMAN ATP-binding cassette sub-family F member 3 OS=Homo sapiens OX=9606 GN=ABCF3 PE=1 SV=2;;Q9NUQ8-2;Q9NUQ8;;ATP-binding cassette sub-family F member 3;;ABCF3;;9.9773;;5;5	Q9NUQ8	ABCF3	ATP-binding cassette sub-family F member 3	15.9774	15.0791	0.510432	1.8639	0.308722	15.5591	15.9774	16.3018	15.0791	14.9174	16.2219	0.500466	0.898327
5386;;sp|Q9NUJ1|ABHDA_HUMAN Palmitoyl-protein thioesterase ABHD10, mitochondrial OS=Homo sapiens OX=9606 GN=ABHD10 PE=1 SV=1;sp|Q9NUJ1-2|ABHDA_HUMAN Isoform 2 of Palmitoyl-protein thioesterase ABHD10, mitochondrial OS=Homo sapiens OX=9606 GN=ABHD10;;Q9NUJ1;Q9NUJ1-2;Q9NUJ1-3;;Mycophenolic acid acyl-glucuronide esterase, mitochondrial;;ABHD10;;129.17;;12;9;4	Q9NUJ1	ABHD10	Mycophenolic acid acyl-glucuronide esterase, mitochondrial	18.1046	17.9869	1.11796	1.08504	0.0762147	18.0996	18.3908	18.1046	17.9869	17.9925	17.8232	0.233499	0.117744
4448;;sp|Q8NFV4-4|ABHDB_HUMAN Isoform 4 of Protein ABHD11 OS=Homo sapiens OX=9606 GN=ABHD11;sp|Q8NFV4|ABHDB_HUMAN Protein ABHD11 OS=Homo sapiens OX=9606 GN=ABHD11 PE=1 SV=1;sp|Q8NFV4-6|ABHDB_HUMAN Isoform 6 of Protein ABHD11 OS=Homo sapiens OX=9606 GN=ABHD11;;Q8NFV4-4;Q8NFV4;Q8NFV4-6;H0YC52;H7C396;C9J7Q4;H7BZ58;Q8NFV4-3;Q8NFV4-5;Q8NFV4-2;;Alpha/beta hydrolase domain-containing protein 11;;ABHD11;…	Q8NFV4	ABHD11	Alpha/beta hydrolase domain-containing protein 11	18.7016	18.5099	0.952859	1.14206	0.111466	18.7205	18.7016	18.5455	18.5099	18.4791	18.5871	0.287592	0.19164
4336;;sp|Q8N2K0-2|ABD12_HUMAN Isoform 2 of Lysophosphatidylserine lipase ABHD12 OS=Homo sapiens OX=9606 GN=ABHD12;sp|Q8N2K0|ABD12_HUMAN Lysophosphatidylserine lipase ABHD12 OS=Homo sapiens OX=9606 GN=ABHD12 PE=1 SV=2;sp|Q8N2K0-3|ABD12_HUMAN Isoform 3 of Lysophos;;Q8N2K0-2;Q8N2K0;Q8N2K0-3;A0A5F9ZH71;A0A5F9ZHQ0;A0A5F9ZHQ8;A0A5F9ZH49;A0A5F9ZHH2;I3L206;A0A5F9ZGT4;A0A5F9ZGW7;A0A5F9ZH28;I3L294;A0A5F9ZH…	Q8N2K0	ABHD12	Monoacylglycerol lipase ABHD12	16.7188	16.8241	0.230731	0.929587	0.587853	16.7188	16.9847	16.4061	17.0443	16.6101	16.8241	0.716536	-0.105338
4147;;sp|Q7L211|ABHDD_HUMAN Protein ABHD13 OS=Homo sapiens OX=9606 GN=ABHD13 PE=2 SV=1;;Q7L211;;Alpha/beta hydrolase domain-containing protein 13;;ABHD13;;1.9339;;2	Q7L211	ABHD13	Alpha/beta hydrolase domain-containing protein 13	15.8754	15.1488	0.948067	1.6547	0.112702	15.8754	16.2993	15.4992	15.6366	14.6265	15.1488	0.289343	0.726571
4782;;sp|Q96IU4|ABHEB_HUMAN Protein ABHD14B OS=Homo sapiens OX=9606 GN=ABHD14B PE=1 SV=1;tr|F8W9U3|F8W9U3_HUMAN Protein ABHD14B OS=Homo sapiens OX=9606 GN=ABHD14B PE=1 SV=1;tr|B4DQI4|B4DQI4_HUMAN Protein ABHD14B OS=Homo sapiens OX=9606 GN=ABHD14B PE=1 SV=1;sp|Q9;;Q96IU4;F8W9U3;B4DQI4;Q96IU4-2;;Alpha/beta hydrolase domain-containing protein 14B;;ABHD14B;;15.921;;4;3;2;2	Q96IU4	ABHD14B	Alpha/beta hydrolase domain-containing protein 14B	15.1711	15.6339	1.73048	0.725555	0.0186002	15.1711	15.2076	15.1141	15.6339	15.5436	16.0188	0.116	-0.462844
3963;;sp|Q5VST6|AB17B_HUMAN Alpha/beta hydrolase domain-containing protein 17B OS=Homo sapiens OX=9606 GN=ABHD17B PE=1 SV=1;sp|Q5VST6-2|AB17B_HUMAN Isoform 2 of Alpha/beta hydrolase domain-containing protein 17B OS=Homo sapiens OX=9606 GN=ABHD17B;;Q5VST6;Q5VST6-2;;Alpha/beta hydrolase domain-containing protein 17B;;ABHD17B;;7.1126;;3;3	Q5VST6	ABHD17B	Alpha/beta hydrolase domain-containing protein 17B	14.8924	15.3266	0.204384	0.740077	0.624621	14.8081	15.8113	14.8924	15.7619	15.3266	15.034	0.744215	-0.434252
2417;;sp|P08910|ABHD2_HUMAN Monoacylglycerol lipase ABHD2 OS=Homo sapiens OX=9606 GN=ABHD2 PE=1 SV=1;;P08910;;Abhydrolase domain-containing protein 2;;ABHD2;;2.2122;;1	P08910	ABHD2	Abhydrolase domain-containing protein 2	12.932	13.1198	0.264413	0.877958	0.543985	12.8864	12.932	13.1311	13.3547	12.8848		0.6846	-0.187776
5015;;sp|Q9BV23|ABHD6_HUMAN Monoacylglycerol lipase ABHD6 OS=Homo sapiens OX=9606 GN=ABHD6 PE=1 SV=1;;Q9BV23;C9JNE7;C9J010;;Monoacylglycerol lipase ABHD6;;ABHD6;;17.539;;7;2;1	Q9BV23	ABHD6	Monoacylglycerol lipase ABHD6	17.387	17.2214	0.576714	1.12165	0.265024	17.387	17.6388	17.0992	17.2214	16.6789	17.271	0.460153	0.165628
167;;tr|A0A0A0MRT6|A0A0A0MRT6_HUMAN Abl interactor 1 OS=Homo sapiens OX=9606 GN=ABI1 PE=1 SV=1;sp|Q8IZP0-2|ABI1_HUMAN Isoform 2 of Abl interactor 1 OS=Homo sapiens OX=9606 GN=ABI1;sp|Q8IZP0-4|ABI1_HUMAN Isoform 4 of Abl interactor 1 OS=Homo sapiens OX=9606 GN=A;;A0A0A0MRT6;Q8IZP0-2;Q8IZP0-4;Q8IZP0-3;Q8IZP0-5;Q8IZP0-6;Q8IZP0-9;Q8IZP0;B6VEX4;Q8IZP0-10;Q8IZP0-8;Q8IZP0-7;Q8IZP0-12;Q8IZP0-11;;Abl inte…	A0A0A0MRT6	ABI1	Abl interactor 1	17.0745	17.2901	0.407735	0.861172	0.39108	17.5053	16.9454	17.0745	17.244	17.5516	17.2901	0.571434	-0.215627
227;;sp|Q9NYB9|ABI2_HUMAN Abl interactor 2 OS=Homo sapiens OX=9606 GN=ABI2 PE=1 SV=1;sp|Q9NYB9-4|ABI2_HUMAN Isoform 4 of Abl interactor 2 OS=Homo sapiens OX=9606 GN=ABI2;sp|Q9NYB9-2|ABI2_HUMAN Isoform 2 of Abl interactor 2 OS=Homo sapiens OX=9606 GN=ABI2;tr|A0A;;Q9NYB9;Q9NYB9-4;Q9NYB9-2;A0A7D9NKC8;A0A0C4DG21;E7EP65;F8WAL6;E7EW77;E9PEZ7;Q9NYB9-3;F8WBL5;A0A0A0MQU9;F8WEB9;E7EUA1;F8WAU3;H0Y6B5;F8WAZ8…	Q9NYB9	ABI2	Abl interactor 2	15.9747	16.2741	0.0117814	0.812588	0.973237	16.7577	15.852	15.9747	16.0123	16.3301	16.2741	0.917817	-0.299403
2199;;sp|O94929-3|ABLM3_HUMAN Isoform 3 of Actin-binding LIM protein 3 OS=Homo sapiens OX=9606 GN=ABLIM3;tr|A0A0C4DGA7|A0A0C4DGA7_HUMAN Actin-binding LIM protein 3 OS=Homo sapiens OX=9606 GN=ABLIM3 PE=1 SV=1;sp|O94929-2|ABLM3_HUMAN Isoform 2 of Actin-binding LIM;;O94929-3;A0A0C4DGA7;O94929-2;O94929;D6RHE7;;Actin-binding LIM protein 3;;ABLIM3;;5.0626;;3;2;2;2;1	O94929	ABLIM3	Actin-binding LIM protein 3	13.6568	12.5452	0.430749	2.16086	0.370895	13.5653	16.0893	13.6568		12.5452		0.554758	1.1116
281;;tr|A0A1C7CYZ0|A0A1C7CYZ0_HUMAN Active breakpoint cluster region-related protein OS=Homo sapiens OX=9606 GN=ABR PE=1 SV=1;sp|Q12979|ABR_HUMAN Active breakpoint cluster region-related protein OS=Homo sapiens OX=9606 GN=ABR PE=1 SV=2;sp|Q12979-2|ABR_HUMAN Iso;;A0A1C7CYZ0;Q12979;Q12979-2;Q12979-4;A0A0G2JQ41;B7Z683;I3L2P5;I3L3W0;A0A0G2JRJ1;I3L1U8;I3L379;I3L0R7;I3NI05;I3L4Y1;A0A0D9SGD7;A0A0G2JSE0;…	A0A1C7CYZ0	ABR	Active breakpoint cluster region-related protein	16.0783	16.5574	1.07911	0.717436	0.0833466	15.4931	16.3741	16.0783	16.5574	16.4907	17.0329	0.245198	-0.479077
5537;;sp|Q9P1F3|ABRAL_HUMAN Costars family protein ABRACL OS=Homo sapiens OX=9606 GN=ABRACL PE=1 SV=1;;Q9P1F3;Q5SZC9;;Costars family protein ABRACL;;ABRACL;;54.37;;5;1	Q9P1F3	ABRACL	Costars family protein ABRACL	18.9993	18.791	0.742392	1.15532	0.18097	19.0651	18.8815	18.9993	18.3066	18.9127	18.791	0.374948	0.208297
3672;;sp|Q15018|ABRX2_HUMAN BRISC complex subunit Abraxas 2 OS=Homo sapiens OX=9606 GN=ABRAXAS2 PE=1 SV=2;;Q15018;;BRISC complex subunit Abro1;;FAM175B;;3.4262;;3	Q15018	ABRAXAS2	BRISC complex subunit Abro1	14.5307	16.0734	0.684912	0.343253	0.20658	15.2948	13.7159	14.5307	16.0734	14.4589	16.458	0.402553	-1.54266
3506;;sp|Q13085-3|ACACA_HUMAN Isoform 3 of Acetyl-CoA carboxylase 1 OS=Homo sapiens OX=9606 GN=ACACA;sp|Q13085-2|ACACA_HUMAN Isoform 2 of Acetyl-CoA carboxylase 1 OS=Homo sapiens OX=9606 GN=ACACA;sp|Q13085|ACACA_HUMAN Acetyl-CoA carboxylase 1 OS=Homo sapiens OX=;;Q13085-3;Q13085-2;Q13085;Q13085-4;Q59FY4;A0A087WWN5;A0A087WYS8;;Acetyl-CoA carboxylase 1;Biotin carboxylase;;ACACA;;27.289;;9;9;9;9;7;1…	Q13085	ACACA	Acetyl-CoA carboxylase 1;Biotin carboxylase	16.0176	15.804	0.0283531	1.15956	0.9368	16.0176	16.0662	15.605	15.7533	15.804	16.0861	0.917817	0.213583
4027;;sp|Q6JQN1-2|ACD10_HUMAN Isoform 2 of Acyl-CoA dehydrogenase family member 10 OS=Homo sapiens OX=9606 GN=ACAD10;sp|Q6JQN1|ACD10_HUMAN Acyl-CoA dehydrogenase family member 10 OS=Homo sapiens OX=9606 GN=ACAD10 PE=1 SV=1;sp|Q6JQN1-5|ACD10_HUMAN Isoform 5 of Ac;;Q6JQN1-2;Q6JQN1;Q6JQN1-5;F8W1I9;Q6JQN1-4;Q6JQN1-3;D6RFF6;F8VXK4;;Acyl-CoA dehydrogenase family member 10;;ACAD10;;14.278;;4;4;4;3;2;2;1…	Q6JQN1	ACAD10	Acyl-CoA dehydrogenase family member 10	18.4517	17.8207	1.11096	1.54866	0.0774539	18.0109	18.9926	18.4517	17.9232	17.5507	17.8207	0.235564	0.631019
5230;;sp|Q9H845|ACAD9_HUMAN Complex I assembly factor ACAD9, mitochondrial OS=Homo sapiens OX=9606 GN=ACAD9 PE=1 SV=1;tr|A0A7P0T8U3|A0A7P0T8U3_HUMAN Complex I assembly factor ACAD9, mitochondrial OS=Homo sapiens OX=9606 GN=ACAD9 PE=4 SV=1;tr|A0A7P0T871|A0A7P0T87;;Q9H845;A0A7P0T8U3;A0A7P0T871;A0A7P0T7Z1;Q9H9W4;A0A7P0TB58;A0A7P0T9N9;H0Y8Z9;A0A7P0TB68;A0A7P0Z450;D6RCD8;;Acyl-CoA dehydrogenase family…	Q9H845	ACAD9	Acyl-CoA dehydrogenase family member 9, mitochondrial	18.0456	18.0503	0.354703	0.996721	0.441873	18.0973	18.0456	17.9175	18.3171	17.9861	18.0503	0.611086	-0.00473792
1329;;sp|P11310-2|ACADM_HUMAN Isoform 2 of Medium-chain specific acyl-CoA dehydrogenase, mitochondrial OS=Homo sapiens OX=9606 GN=ACADM;sp|P11310|ACADM_HUMAN Medium-chain specific acyl-CoA dehydrogenase, mitochondrial OS=Homo sapiens OX=9606 GN=ACADM PE=1 SV=1;t;;P11310-2;P11310;Q5T4U5;F6YB23;A0A7P0T932;A0A7P0TB51;A0A7P0T8G6;A0A7P0TB55;A0A7P0TA63;A0A7P0T8J9;A0A7P0TBD1;A0A7P0TAB2;A0A7P0TA39;E9PJM9…	P11310	ACADM	Medium-chain specific acyl-CoA dehydrogenase, mitochondrial	18.3897	18.5344	0.223011	0.904525	0.598396	18.5351	18.3897	18.3655	18.5361	18.3564	18.5344	0.724389	-0.144768
1193;;tr|E9PE82|E9PE82_HUMAN Short-chain-specific acyl-CoA dehydrogenase, mitochondrial OS=Homo sapiens OX=9606 GN=ACADS PE=1 SV=1;sp|P16219|ACADS_HUMAN Short-chain specific acyl-CoA dehydrogenase, mitochondrial OS=Homo sapiens OX=9606 GN=ACADS PE=1 SV=1;;E9PE82;P16219;;Short-chain specific acyl-CoA dehydrogenase, mitochondrial;;ACADS;;55.539;;5;5	E9PE82	ACADS	Short-chain specific acyl-CoA dehydrogenase, mitochondrial	15.7105	16.2658	1.7729	0.680521	0.0168693	15.7567	15.7105	15.6338	16.6083	16.0869	16.2658	0.111537	-0.555288
2918;;sp|P45954|ACDSB_HUMAN Short/branched chain specific acyl-CoA dehydrogenase, mitochondrial OS=Homo sapiens OX=9606 GN=ACADSB PE=1 SV=1;sp|P45954-2|ACDSB_HUMAN Isoform 2 of Short/branched chain specific acyl-CoA dehydrogenase, mitochondrial OS=Homo sapiens O;;P45954;P45954-2;;Short/branched chain specific acyl-CoA dehydrogenase, mitochondrial;;ACADSB;;44.267;;10;9	P45954	ACADSB	Short/branched chain specific acyl-CoA dehydrogenase, mitochondrial	17.5818	17.2395	1.02825	1.2678	0.0937016	17.5818	17.3598	17.5819	17.4221	17.1863	17.2395	0.261437	0.342332
2995;;sp|P49748|ACADV_HUMAN Very long-chain specific acyl-CoA dehydrogenase, mitochondrial OS=Homo sapiens OX=9606 GN=ACADVL PE=1 SV=1;sp|P49748-3|ACADV_HUMAN Isoform 3 of Very long-chain specific acyl-CoA dehydrogenase, mitochondrial OS=Homo sapiens OX=9606 GN=;;P49748;P49748-3;P49748-2;G3V1M7;J3QRJ8;J3KSR4;K7EQP4;J3KS89;J3QKU9;K7EJW8;K7EMF8;;Very long-chain specific acyl-CoA dehydrogenase, mito…	P49748	ACADVL	Very long-chain specific acyl-CoA dehydrogenase, mitochondrial	19.5377	19.8789	1.5632	0.789435	0.0273399	19.5801	19.5377	19.4019	20.1192	19.7509	19.8789	0.137103	-0.341108
2682;;sp|P24752|THIL_HUMAN Acetyl-CoA acetyltransferase, mitochondrial OS=Homo sapiens OX=9606 GN=ACAT1 PE=1 SV=1;tr|A0A5F9ZHL1|A0A5F9ZHL1_HUMAN Acetyl-CoA acetyltransferase, mitochondrial OS=Homo sapiens OX=9606 GN=ACAT1 PE=1 SV=1;tr|A0A5F9ZHJ7|A0A5F9ZHJ7_HUMAN;;P24752;A0A5F9ZHL1;A0A5F9ZHJ7;A0A5F9ZHJ0;A0A5F9ZHD4;A0A5F9ZI66;A0A5F9ZHH9;H0YEL7;P24752-2;A0A5F9ZHL7;E9PRQ6;;Acetyl-CoA acetyltransferas…	P24752	ACAT1	Acetyl-CoA acetyltransferase, mitochondrial	20.3668	20.3546	0.268166	1.0085	0.539304	20.399	20.3668	20.2427	20.5284	20.2956	20.3546	0.681252	0.0122154
5181;;sp|Q9H3P7|GCP60_HUMAN Golgi resident protein GCP60 OS=Homo sapiens OX=9606 GN=ACBD3 PE=1 SV=4;;Q9H3P7;;Golgi resident protein GCP60;;ACBD3;;64.118;;13	Q9H3P7	ACBD3	Golgi resident protein GCP60	18.037	17.6938	2.18353	1.26862	0.0065535	18.2041	17.9811	18.037	17.6938	17.6207	17.7374	0.0777467	0.343259
637;;sp|Q5T8D3-3|ACBD5_HUMAN Isoform 3 of Acyl-CoA-binding domain-containing protein 5 OS=Homo sapiens OX=9606 GN=ACBD5;tr|B7Z2R7|B7Z2R7_HUMAN Acyl-CoA-binding domain-containing protein 5 OS=Homo sapiens OX=9606 GN=ACBD5 PE=1 SV=1;tr|A0A7I2YQD7|A0A7I2YQD7_HUMAN;;Q5T8D3-3;B7Z2R7;A0A7I2YQD7;Q5T8D3-2;A0A7I2YQE9;A0A7I2V5E1;A0A7I2V2Y9;Q5T8D3;A0A7I2V2M2;A0A7I2V560;A0A7I2YQJ9;A0A7I2V347;A0A7I2V690;A0A7I…	Q5T8D3	ACBD5	Acyl-CoA-binding domain-containing protein 5	18.5925	18.2718	0.906834	1.24895	0.123927	18.8036	18.2675	18.5925	18.3104	18.2718	18.0893	0.304868	0.320715
403;;tr|A0A2R8Y544|A0A2R8Y544_HUMAN Acyl-CoA-binding domain-containing protein 6 OS=Homo sapiens OX=9606 GN=ACBD6 PE=1 SV=1;sp|Q9BR61|ACBD6_HUMAN Acyl-CoA-binding domain-containing protein 6 OS=Homo sapiens OX=9606 GN=ACBD6 PE=1 SV=1;;A0A2R8Y544;Q9BR61;;Acyl-CoA-binding domain-containing protein 6;;ACBD6;;2.6983;;1;1	A0A2R8Y544	ACBD6	Acyl-CoA-binding domain-containing protein 6	15.1097	15.8421	0.615727	0.601898	0.242255	15.5502	14.6692			15.7723	15.912	0.438368	-0.73241
544;;tr|A0A590TQL1|A0A590TQL1_HUMAN Adrenocortical dysplasia homolog (Mouse), isoform CRA_a OS=Homo sapiens OX=9606 GN=ACD PE=1 SV=1;sp|Q96AP0|ACD_HUMAN Adrenocortical dysplasia protein homolog OS=Homo sapiens OX=9606 GN=ACD PE=1 SV=4;;A0A590TQL1;Q96AP0;;Adrenocortical dysplasia protein homolog;;ACD;;43.384;;1;1	A0A590TQL1	ACD	Adrenocortical dysplasia protein homolog	12.4484	14.3826	1.16245	0.261675	0.0687932	13.3339		11.563	14.1269	14.4464	14.3826	0.220806	-1.93415
6026;;tr|S4R3H4|S4R3H4_HUMAN Apoptotic chromatin condensation inducer in the nucleus OS=Homo sapiens OX=9606 GN=ACIN1 PE=1 SV=1;tr|E7EQT4|E7EQT4_HUMAN Apoptotic chromatin condensation inducer in the nucleus OS=Homo sapiens OX=9606 GN=ACIN1 PE=1 SV=2;sp|Q9UKV3|AC;;S4R3H4;E7EQT4;Q9UKV3;Q9UKV3-5;G3V3B0;Q9UKV3-3;Q9UKV3-2;G3V3T3;A0A087WYN3;;Apoptotic chromatin condensation inducer in the nucleus;;ACIN…	S4R3H4	ACIN1	Apoptotic chromatin condensation inducer in the nucleus	19.1368	19.6201	0.691445	0.715303	0.203495	19.7022	18.8851	19.1368	19.6201	19.7663	19.4949	0.399327	-0.483373
3083;;sp|P53396|ACLY_HUMAN ATP-citrate synthase OS=Homo sapiens OX=9606 GN=ACLY PE=1 SV=3;sp|P53396-2|ACLY_HUMAN Isoform 2 of ATP-citrate synthase OS=Homo sapiens OX=9606 GN=ACLY;sp|P53396-3|ACLY_HUMAN Isoform 3 of ATP-citrate synthase OS=Homo sapiens OX=9606 GN;;P53396;P53396-2;P53396-3;K7ESG8;K7EIE7;;ATP-citrate synthase;;ACLY;;323.31;;49;48;40;6;5	P53396	ACLY	ATP-citrate synthase	19.7502	19.3797	0.507816	1.29274	0.310588	19.6386	20.1754	19.7502	19.3797	19.3431	19.9509	0.50215	0.370428
2640;;sp|P21399|ACOC_HUMAN Cytoplasmic aconitate hydratase OS=Homo sapiens OX=9606 GN=ACO1 PE=1 SV=3;;P21399;;Cytoplasmic aconitate hydratase;;ACO1;;60.667;;19	P21399	ACO1	Cytoplasmic aconitate hydratase	17.8282	17.3485	0.505955	1.39453	0.311921	17.3744	18.2784	17.8282	17.3485	17.1388	17.838	0.503352	0.479784
735;;tr|A2A274|A2A274_HUMAN Aconitate hydratase, mitochondrial OS=Homo sapiens OX=9606 GN=ACO2 PE=1 SV=1;sp|Q99798|ACON_HUMAN Aconitate hydratase, mitochondrial OS=Homo sapiens OX=9606 GN=ACO2 PE=1 SV=2;tr|A0A7I2V5T4|A0A7I2V5T4_HUMAN Aconitate hydratase, mitoch;;A2A274;Q99798;A0A7I2V5T4;A0A7I2V5A1;A0A7I2V614;A0A7I2V538;A0A7I2V6A6;A0A7I2V4I8;A0A7I2V5W7;A0A7I2V3C8;A0A7I2V3U7;A0A7I2V5U4;A0A7I2V2Y4;;…	A2A274	ACO2	Aconitate hydratase, mitochondrial	19.7494	19.9816	0.96579	0.851318	0.108196	19.9521	19.7494	19.5637	20.1255	19.9363	19.9816	0.282921	-0.232229
663;;tr|A0A7I2V586|A0A7I2V586_HUMAN Aconitate hydratase, mitochondrial OS=Homo sapiens OX=9606 GN=ACO2 PE=1 SV=1;tr|A0A7I2V3U0|A0A7I2V3U0_HUMAN Aconitate hydratase, mitochondrial OS=Homo sapiens OX=9606 GN=ACO2 PE=1 SV=1;tr|A0A7I2V3F1|A0A7I2V3F1_HUMAN Aconitate;;A0A7I2V586;A0A7I2V3U0;A0A7I2V3F1;;;;;;323.31;;2;0;0	A0A7I2V586	ACO2	Aconitate hydratase, mitochondrial	0	15.7652	5	0.01	0				16.9843	15.7652	15.6293	9.88122e-07	-15.7652
5309;;sp|Q9NPJ3-2|ACO13_HUMAN Isoform 2 of Acyl-coenzyme A thioesterase 13 OS=Homo sapiens OX=9606 GN=ACOT13;sp|Q9NPJ3|ACO13_HUMAN Acyl-coenzyme A thioesterase 13 OS=Homo sapiens OX=9606 GN=ACOT13 PE=1 SV=1;;Q9NPJ3-2;Q9NPJ3;;Acyl-coenzyme A thioesterase 13;Acyl-coenzyme A thioesterase 13, N-terminally processed;;ACOT13;;8.4977;;2;2	Q9NPJ3	ACOT13	Acyl-coenzyme A thioesterase 13;Acyl-coenzyme A thioesterase 13, N-terminally processed	16.7295	16.9374	0.0154962	0.865748	0.964948	17.648	16.7295	16.5722	17.0484	16.9374	16.9165	0.917817	-0.207981
6014;;sp|Q9NPJ3-2|ACO13_HUMAN Isoform 2 of Acyl-coenzyme A thioesterase 13 OS=Homo sapiens OX=9606 GN=ACOT13;sp|Q9NPJ3|ACO13_HUMAN Acyl-coenzyme A thioesterase 13 OS=Homo sapiens OX=9606 GN=ACOT13 PE=1 SV=1;;REV__Q9NPJ3-2;REV__Q9NPJ3;;;;;;-2;;1;1	Q9NPJ3	ACOT13	Acyl-coenzyme A thioesterase 13	0	17.8092	5	0.01	0				17.9981	17.6203		9.88122e-07	-17.8092
21;;tr|A0A087X0W7|A0A087X0W7_HUMAN Acyl-coenzyme A thioesterase 2, mitochondrial OS=Homo sapiens OX=9606 GN=ACOT2 PE=1 SV=1;tr|A0A087WT95|A0A087WT95_HUMAN Acyl-coenzyme A thioesterase 2, mitochondrial OS=Homo sapiens OX=9606 GN=ACOT2 PE=1 SV=1;sp|P49753|ACOT2_;;A0A087X0W7;A0A087WT95;P49753;G3V4F2;Q86TX2;P49753-2;;Acyl-coenzyme A thioesterase 2, mitochondrial;Acyl-coenzyme A thioesterase 1;;ACOT2;…	A0A087X0W7	ACOT2;ACOT1	Acyl-coenzyme A thioesterase 2, mitochondrial;Acyl-coenzyme A thioesterase 1	17.0841	17.0599	0.146884	1.01691	0.713044	17.0841	17.5353	17.0747	17.4049	17.0599	16.9944	0.811875	0.0241877
1791;;sp|O00154-6|BACH_HUMAN Isoform 6 of Cytosolic acyl coenzyme A thioester hydrolase OS=Homo sapiens OX=9606 GN=ACOT7;sp|O00154-4|BACH_HUMAN Isoform 4 of Cytosolic acyl coenzyme A thioester hydrolase OS=Homo sapiens OX=9606 GN=ACOT7;sp|O00154-7|BACH_HUMAN Iso;;O00154-6;O00154-4;O00154-7;O00154;O00154-5;K7EKP8;O00154-2;O00154-3;;Cytosolic acyl coenzyme A thioester hydrolase;;ACOT7;;47.787;;12;1…	O00154	ACOT7	Cytosolic acyl coenzyme A thioester hydrolase	17.7199	17.6383	0.397098	1.05818	0.400776	17.6588	17.7199	17.7433	17.6383	17.2798	17.7791	0.579258	0.0815897
1861;;sp|O14734|ACOT8_HUMAN Acyl-coenzyme A thioesterase 8 OS=Homo sapiens OX=9606 GN=ACOT8 PE=1 SV=1;tr|E9PJN0|E9PJN0_HUMAN Acyl-coenzyme A thioesterase 8 OS=Homo sapiens OX=9606 GN=ACOT8 PE=1 SV=1;tr|Q9BR14|Q9BR14_HUMAN Acyl-coenzyme A thioesterase 8 (Fragment;;O14734;E9PJN0;Q9BR14;E9PMC4;E9PIS4;H7C5A7;H0Y698;E9PRD4;A0A494C0N6;F6VBM3;;Acyl-coenzyme A thioesterase 8;;ACOT8;;70.674;;6;5;3;3;3;3;2…	O14734	ACOT8	Acyl-coenzyme A thioesterase 8	18.1376	18.3125	0.224651	0.88582	0.596141	18.4913	18.1376	18.035	18.4477	18.1775	18.3125	0.722704	-0.174914
5791;;sp|Q9Y305-3|ACOT9_HUMAN Isoform 3 of Acyl-coenzyme A thioesterase 9, mitochondrial OS=Homo sapiens OX=9606 GN=ACOT9;sp|Q9Y305-2|ACOT9_HUMAN Isoform 2 of Acyl-coenzyme A thioesterase 9, mitochondrial OS=Homo sapiens OX=9606 GN=ACOT9;sp|Q9Y305|ACOT9_HUMAN Ac;;Q9Y305-3;Q9Y305-2;Q9Y305;Q9Y305-4;C9J7L8;;Acyl-coenzyme A thioesterase 9, mitochondrial;;ACOT9;;50.675;;8;8;8;8;4	Q9Y305	ACOT9	Acyl-coenzyme A thioesterase 9, mitochondrial	17.0026	16.9476	0.232088	1.03884	0.586019	17.0026	17.1945	16.6791	17.3372	16.9446	16.9476	0.715177	0.0549803
3689;;sp|Q15067-2|ACOX1_HUMAN Isoform 2 of Peroxisomal acyl-coenzyme A oxidase 1 OS=Homo sapiens OX=9606 GN=ACOX1;sp|Q15067|ACOX1_HUMAN Peroxisomal acyl-coenzyme A oxidase 1 OS=Homo sapiens OX=9606 GN=ACOX1 PE=1 SV=3;sp|Q15067-3|ACOX1_HUMAN Isoform 3 of Peroxiso;;Q15067-2;Q15067;Q15067-3;K7ELT1;I3L0T4;I3L2U4;K7ENF1;K7ESC7;;Peroxisomal acyl-coenzyme A oxidase 1;;ACOX1;;16.407;;7;6;4;3;3;2;2;2	Q15067	ACOX1	Peroxisomal acyl-coenzyme A oxidase 1	16.2722	16.0471	0.609095	1.16885	0.245983	16.2722	16.4686	16.0824	16.2625	16.0471	15.618	0.44198	0.225093
1916;;sp|O15254|ACOX3_HUMAN Peroxisomal acyl-coenzyme A oxidase 3 OS=Homo sapiens OX=9606 GN=ACOX3 PE=1 SV=2;sp|O15254-2|ACOX3_HUMAN Isoform 2 of Peroxisomal acyl-coenzyme A oxidase 3 OS=Homo sapiens OX=9606 GN=ACOX3;;O15254;O15254-2;;Peroxisomal acyl-coenzyme A oxidase 3;;ACOX3;;46.863;;6;5	O15254	ACOX3	Peroxisomal acyl-coenzyme A oxidase 3	15.4586	16.1301	2.52298	0.627832	0.0029993	15.329	15.5347	15.4586	16.3829	16.1301	16.0534	0.0563461	-0.671549
2681;;sp|P24666|PPAC_HUMAN Low molecular weight phosphotyrosine protein phosphatase OS=Homo sapiens OX=9606 GN=ACP1 PE=1 SV=3;tr|G5E9R5|G5E9R5_HUMAN Acid phosphatase OS=Homo sapiens OX=9606 GN=ACP1 PE=1 SV=1;sp|P24666-4|PPAC_HUMAN Isoform 4 of Low molecular weig;;P24666;G5E9R5;P24666-4;P24666-3;P24666-2;F2Z2Q9;D3YTI2;;Low molecular weight phosphotyrosine protein phosphatase;;ACP1;;53.012;;8;5;5;4…	P24666	ACP1	Low molecular weight phosphotyrosine protein phosphatase	17.6565	17.7328	0.139416	0.94849	0.72541	17.3468	17.7682	17.6565	17.4673	17.7328	17.7472	0.820984	-0.0762962
566;;tr|E9PQY3|E9PQY3_HUMAN Lysosomal acid phosphatase OS=Homo sapiens OX=9606 GN=ACP2 PE=1 SV=1;tr|A0A5F9ZHR7|A0A5F9ZHR7_HUMAN Lysosomal acid phosphatase OS=Homo sapiens OX=9606 GN=ACP2 PE=1 SV=1;sp|P11117|PPAL_HUMAN Lysosomal acid phosphatase OS=Homo sapiens ;;E9PQY3;A0A5F9ZHR7;P11117;A0A5F9ZH82;E9PHY0;A0A5F9ZI20;A0A5F9ZH40;B7Z6U3;P11117-2;B7Z7D2;;Lysosomal acid phosphatase;;ACP2;;14.582;;5;5;5…	E9PQY3	ACP2	Lysosomal acid phosphatase	17.1051	17.2616	0.877486	0.897219	0.132591	17.2403	16.8757	17.1051	17.403	17.2295	17.2616	0.316419	-0.156468
1709;;tr|K7EJD9|K7EJD9_HUMAN Tartrate-resistant acid phosphatase type 5 (Fragment) OS=Homo sapiens OX=9606 GN=ACP5 PE=1 SV=1;sp|P13686|PPA5_HUMAN Tartrate-resistant acid phosphatase type 5 OS=Homo sapiens OX=9606 GN=ACP5 PE=1 SV=3;tr|K7EIP0|K7EIP0_HUMAN Tartrate;;K7EJD9;P13686;K7EIP0;A0A3B3IS75;K7ESF2;;Tartrate-resistant acid phosphatase type 5;;ACP5;;4.5448;;2;2;1;1;1	K7EJD9	ACP5	Tartrate-resistant acid phosphatase type 5	16.5787	16.6811	0.793278	0.931443	0.160962	16.5787	16.6792	16.3699	16.8505	16.6811	16.6594	0.351878	-0.102461
5306;;tr|V9GZ71|V9GZ71_HUMAN Lysophosphatidic acid phosphatase type 6 (Fragment) OS=Homo sapiens OX=9606 GN=ACP6 PE=1 SV=2;sp|Q9NPH0|PPA6_HUMAN Lysophosphatidic acid phosphatase type 6 OS=Homo sapiens OX=9606 GN=ACP6 PE=1 SV=3;;V9GZ71;Q9NPH0;;Lysophosphatidic acid phosphatase type 6;;ACP6;;2.5724;;1;1	V9GZ71	ACP6	Lysophosphatidic acid phosphatase type 6	0	13.3476		0.01					13.3476				-13.3476
2532;;sp|P15309-3|PPAP_HUMAN Isoform 3 of Prostatic acid phosphatase OS=Homo sapiens OX=9606 GN=ACP3;sp|P15309|PPAP_HUMAN Prostatic acid phosphatase OS=Homo sapiens OX=9606 GN=ACP3 PE=1 SV=3;sp|P15309-2|PPAP_HUMAN Isoform 2 of Prostatic acid phosphatase OS=Homo ;;P15309-3;P15309;P15309-2;;Prostatic acid phosphatase;PAPf39;;ACPP;;17.938;;2;2;2	P15309	ACPP	Prostatic acid phosphatase;PAPf39	13.9522	14.6588	0.862862	0.61275	0.137132	12.939	13.9522	14.6031	15.3809	14.6588	14.5275	0.322332	-0.70663
1196;;tr|E9PF16|E9PF16_HUMAN Medium-chain acyl-CoA ligase ACSF2, mitochondrial OS=Homo sapiens OX=9606 GN=ACSF2 PE=1 SV=1;sp|Q96CM8-3|ACSF2_HUMAN Isoform 3 of Medium-chain acyl-CoA ligase ACSF2, mitochondrial OS=Homo sapiens OX=9606 GN=ACSF2;sp|Q96CM8|ACSF2_HUMA;;E9PF16;Q96CM8-3;Q96CM8;Q96CM8-2;Q96CM8-4;D6RF87;;Acyl-CoA synthetase family member 2, mitochondrial;;ACSF2;;20.866;;6;6;6;6;4;2	E9PF16	ACSF2	Acyl-CoA synthetase family member 2, mitochondrial	15.8456	16.5901	2.54306	0.596906	0.00286379	15.964	15.8456	15.6696	16.876	16.5695	16.5901	0.0552592	-0.744424
1303;;tr|F5H5A1|F5H5A1_HUMAN Malonate--CoA ligase ACSF3, mitochondrial OS=Homo sapiens OX=9606 GN=ACSF3 PE=1 SV=1;sp|Q4G176|ACSF3_HUMAN Malonate--CoA ligase ACSF3, mitochondrial OS=Homo sapiens OX=9606 GN=ACSF3 PE=1 SV=3;tr|F5H362|F5H362_HUMAN Malonate--CoA liga;;F5H5A1;Q4G176;F5H362;F5H755;A0A3B3ISK9;H0YGC7;F5H3B2;;Acyl-CoA synthetase family member 3, mitochondrial;;ACSF3;;7.6962;;5;5;4;4;4;3;1	F5H5A1	ACSF3	Acyl-CoA synthetase family member 3, mitochondrial	14.7442	15.1043	0.260075	0.779106	0.549446	14.7442	15.5818	14.458	15.7206	15.1043	14.8047	0.688517	-0.360109
2795;;sp|P33121|ACSL1_HUMAN Long-chain-fatty-acid--CoA ligase 1 OS=Homo sapiens OX=9606 GN=ACSL1 PE=1 SV=1;tr|E7EPM6|E7EPM6_HUMAN Long-chain-fatty-acid--CoA ligase 1 OS=Homo sapiens OX=9606 GN=ACSL1 PE=1 SV=1;sp|P33121-3|ACSL1_HUMAN Isoform 3 of Long-chain-fatty;;P33121;E7EPM6;P33121-3;P33121-2;B7Z3Z9;D6RER0;H0Y9U7;D6RG07;H0Y9Z9;Q9ULC5-4;Q9ULC5;Q9ULC5-3;;Long-chain-fatty-acid--CoA ligase 1;;ACSL1…	P33121	ACSL1	Long-chain-fatty-acid--CoA ligase 1	18.0906	17.4296	2.69856	1.58117	0.00200189	18.0906	18.1551	17.9529	17.4708	17.2262	17.4296	0.0475539	0.660994
714;;tr|A0A7P0TA76|A0A7P0TA76_HUMAN Long-chain-fatty-acid--CoA ligase 3 OS=Homo sapiens OX=9606 GN=ACSL3 PE=4 SV=1;sp|O95573|ACSL3_HUMAN Long-chain-fatty-acid--CoA ligase 3 OS=Homo sapiens OX=9606 GN=ACSL3 PE=1 SV=3;tr|A0A7P0TBB1|A0A7P0TBB1_HUMAN Long-chain-fat;;A0A7P0TA76;O95573;A0A7P0TBB1;A0A7P0TB52;A0A7P0T8L6;A0A7P0T905;H7BYZ7;A0A7P0TBL9;F5GWH2;C9JC11;;Long-chain-fatty-acid--CoA ligase 3;;ACSL…	A0A7P0TA76	ACSL3	Long-chain-fatty-acid--CoA ligase 3	19.1497	19.1549	0.235225	0.996454	0.581802	19.1497	19.4638	19.1379	19.3885	18.8836	19.1549	0.71206	-0.00512538
2037;;sp|O60488-2|ACSL4_HUMAN Isoform Short of Long-chain-fatty-acid--CoA ligase 4 OS=Homo sapiens OX=9606 GN=ACSL4;sp|O60488|ACSL4_HUMAN Long-chain-fatty-acid--CoA ligase 4 OS=Homo sapiens OX=9606 GN=ACSL4 PE=1 SV=2;;O60488-2;O60488;H0Y9A0;D6RF95;D6RDA8;;Long-chain-fatty-acid--CoA ligase 4;;ACSL4;;236.98;;30;30;9;8;4	O60488	ACSL4	Long-chain-fatty-acid--CoA ligase 4	19.1017	18.8197	1.38473	1.21587	0.0412358	19.1017	19.2576	19.0346	18.9423	18.6284	18.8197	0.167861	0.281987
442;;tr|A0A2R8YEA7|A0A2R8YEA7_HUMAN Actin, cytoplasmic 1 (Fragment) OS=Homo sapiens OX=9606 GN=ACTB PE=1 SV=1;;A0A2R8YEA7;;;;;;2.0449;;1	A0A2R8YEA7	ACTB	Actin beta	11.9743	11.6444	0.246467	1.25696	0.566934	12.2097		11.7389		11.6444		0.701164	0.329938
3158;;sp|P60709|ACTB_HUMAN Actin, cytoplasmic 1 OS=Homo sapiens OX=9606 GN=ACTB PE=1 SV=1;tr|E7EVS6|E7EVS6_HUMAN Actin, cytoplasmic 1 OS=Homo sapiens OX=9606 GN=ACTB PE=1 SV=9;tr|A0A6Q8PFE4|A0A6Q8PFE4_HUMAN Actin, cytoplasmic 1 OS=Homo sapiens OX=9606 GN=ACTB PE;;P60709;E7EVS6;A0A6Q8PFE4;A0A2R8Y793;A0A2R8YGF8;G5E9R0;A0A6Q8PH58;C9JUM1;C9JZR7;C9JTX5;A0A2R8YFE2;Q9BYX7;A0A6Q8PGD7;F8WCH0;;Actin, cytop…	P60709	ACTB	Actin, cytoplasmic 1;Actin, cytoplasmic 1, N-terminally processed	23.2533	23.4285	0.310383	0.885607	0.489347	23.4158	23.2533	23.2296	23.236	23.4338	23.4285	0.645716	-0.175262
3873;;sp|Q562R1|ACTBL_HUMAN Beta-actin-like protein 2 OS=Homo sapiens OX=9606 GN=ACTBL2 PE=1 SV=2;;Q562R1;;Beta-actin-like protein 2;;ACTBL2;;3.3932;;3	Q562R1	ACTBL2	Beta-actin-like protein 2	16.6159	14.3052	1.27123	4.96133	0.0535513		15.6517	17.5802	14.3052	14.5484	14.2198	0.19277	2.31073
3287;;sp|P63261|ACTG_HUMAN Actin, cytoplasmic 2 OS=Homo sapiens OX=9606 GN=ACTG1 PE=1 SV=1;tr|I3L4N8|I3L4N8_HUMAN Actin, cytoplasmic 2 OS=Homo sapiens OX=9606 GN=ACTG1 PE=1 SV=9;tr|I3L3I0|I3L3I0_HUMAN Actin, cytoplasmic 2 (Fragment) OS=Homo sapiens OX=9606 GN=AC;;P63261;I3L4N8;I3L3I0;I3L1U9;I3L3R2;J3KT65;K7EM38;A0A7P0TBL1;;Actin, cytoplasmic 2;Actin, cytoplasmic 2, N-terminally processed;;ACTG1;;…	P63261	ACTG1	Actin, cytoplasmic 2;Actin, cytoplasmic 2, N-terminally processed	22.0166	22.4561	1.5749	0.737374	0.0266135	22.0166	22.0927	21.8995	22.2072	22.5543	22.4561	0.135413	-0.439532
2281;;sp|O96019|ACL6A_HUMAN Actin-like protein 6A OS=Homo sapiens OX=9606 GN=ACTL6A PE=1 SV=1;sp|O96019-2|ACL6A_HUMAN Isoform 2 of Actin-like protein 6A OS=Homo sapiens OX=9606 GN=ACTL6A;tr|H7C5S0|H7C5S0_HUMAN Actin-like protein 6A (Fragment) OS=Homo sapiens OX=;;O96019;O96019-2;H7C5S0;C9JQT2;O94805;;Actin-like protein 6A;;ACTL6A;;133.31;;13;8;7;1;1	O96019	ACTL6A	Actin-like protein 6A	17.3103	17.5204	1.32769	0.864521	0.0470229	16.9515	17.3103	17.3125	17.7035	17.5204	17.506	0.179834	-0.210027
5204;;sp|Q9H568|ACTL8_HUMAN Actin-like protein 8 OS=Homo sapiens OX=9606 GN=ACTL8 PE=1 SV=1;;Q9H568;;Actin-like protein 8;;ACTL8;;1.4982;;2	Q9H568	ACTL8	Actin-like protein 8	0	15.1088	5	0.01	0				14.1495	15.1088	15.2058	9.88122e-07	-15.1088
2488;;sp|P12814|ACTN1_HUMAN Alpha-actinin-1 OS=Homo sapiens OX=9606 GN=ACTN1 PE=1 SV=2;sp|P12814-3|ACTN1_HUMAN Isoform 3 of Alpha-actinin-1 OS=Homo sapiens OX=9606 GN=ACTN1;sp|P12814-2|ACTN1_HUMAN Isoform 2 of Alpha-actinin-1 OS=Homo sapiens OX=9606 GN=ACTN1;tr|;;P12814;P12814-3;P12814-2;A0A7I2V4Y4;P12814-4;G3V2N5;G3V5M4;G3V380;;Alpha-actinin-1;;ACTN1;;323.31;;5;4;2;2;2;2;2;2	P12814	ACTN1	Alpha-actinin-1	19.8474	19.5228	1.43015	1.25233	0.0371403	19.8686	19.8474	19.703	19.457	19.6749	19.5228	0.159095	0.324611
1622;;tr|H9KV75|H9KV75_HUMAN Alpha-actinin-1 OS=Homo sapiens OX=9606 GN=ACTN1 PE=1 SV=1;;H9KV75;G3V2W4;H0YJW3;H7C5W8;H0YJ11;G3V2X9;G3V2E8;A0A494C031;;;;ACTN1;;-2;;1;1;0;0;0;1;1;1	H9KV75	ACTN1	Alpha-actinin-1	0	13.1263	5	0.01	0					13.0707	13.1819	9.88122e-07	-13.1263
3437;;sp|Q08043|ACTN3_HUMAN Alpha-actinin-3 OS=Homo sapiens OX=9606 GN=ACTN3 PE=1 SV=2;tr|A0A087WSZ2|A0A087WSZ2_HUMAN Alpha-actinin-3 OS=Homo sapiens OX=9606 GN=ACTN3 PE=1 SV=1;;Q08043;A0A087WSZ2;;Alpha-actinin-3;;ACTN3;;-2;;1;1	Q08043	ACTN3	Alpha-actinin-3	11.1038	12.2212		0.460939			11.1038		12.2212				-1.11735
1597;;tr|H7C144|H7C144_HUMAN Alpha-actinin-4 OS=Homo sapiens OX=9606 GN=ACTN4 PE=1 SV=2;;H7C144;;;;ACTN4;;5.1507;;1	H7C144	ACTN4	Actinin alpha 4	16.4758	15.2926	3.23743	2.27074	0.000578853		16.4306	16.521	15.1489	15.2926	15.3285	0.0288811	1.18316
1992;;sp|O43707|ACTN4_HUMAN Alpha-actinin-4 OS=Homo sapiens OX=9606 GN=ACTN4 PE=1 SV=2;;O43707;;Alpha-actinin-4;;ACTN4;;323.31;;1	O43707	ACTN4	Alpha-actinin-4	20.3731	20.221	1.13547	1.11111	0.0732026	20.3931	20.3731	20.3312	20.1744	20.3341	20.221	0.228415	0.152003
5497;;sp|Q9NZ32|ARP10_HUMAN Actin-related protein 10 OS=Homo sapiens OX=9606 GN=ACTR10 PE=1 SV=1;tr|H0YJD9|H0YJD9_HUMAN Actin-related protein 10 (Fragment) OS=Homo sapiens OX=9606 GN=ACTR10 PE=1 SV=1;tr|V9GYX7|V9GYX7_HUMAN Actin-related protein 10 (Fragment) OS=;;Q9NZ32;H0YJD9;V9GYX7;;Actin-related protein 10;;ACTR10;;3.4551;;2;1;1	Q9NZ32	ACTR10	Actin-related protein 10	13.8975	13.8361	0.154993	1.04349	0.699853	13.9338	13.8975	13.8414	13.7833	13.8361	14.2327	0.801975	0.061417
3180;;sp|P61163|ACTZ_HUMAN Alpha-centractin OS=Homo sapiens OX=9606 GN=ACTR1A PE=1 SV=1;tr|R4GMT0|R4GMT0_HUMAN Alpha-centractin OS=Homo sapiens OX=9606 GN=ACTR1A PE=1 SV=1;;P61163;R4GMT0;A0A1B0GVS3;;Alpha-centractin;;ACTR1A;;178.62;;9;7;3	P61163	ACTR1A	Alpha-centractin	18.8197	18.5644	0.093812	1.19352	0.805727	18.4792	18.8807	18.8197	18.5644	18.4845	18.9754	0.872742	0.255223
2894;;sp|P42025|ACTY_HUMAN Beta-centractin OS=Homo sapiens OX=9606 GN=ACTR1B PE=1 SV=1;;P42025;;Beta-centractin;;ACTR1B;;11.353;;3	P42025	ACTR1B	Beta-centractin	18.1723	17.4107	0.569564	1.69536	0.269424	17.3875	18.5878	18.1723	17.4107	17.2695	17.9178	0.464292	0.761594
3179;;sp|P61160|ARP2_HUMAN Actin-related protein 2 OS=Homo sapiens OX=9606 GN=ACTR2 PE=1 SV=1;sp|P61160-2|ARP2_HUMAN Isoform 2 of Actin-related protein 2 OS=Homo sapiens OX=9606 GN=ACTR2;tr|F5H6T1|F5H6T1_HUMAN ARP2 actin-related protein 2 homolog (Yeast), isofor;;P61160;P61160-2;F5H6T1;A0A1B0GWD0;A0A1B0GWH0;;Actin-related protein 2;;ACTR2;;134.41;;16;15;13;2;2	P61160	ACTR2	Actin-related protein 2	17.6668	17.4445	0.145299	1.16656	0.71565	17.2068	18.0377	17.6668	17.3258	17.4445	17.811	0.813811	0.222265
3178;;sp|P61158|ARP3_HUMAN Actin-related protein 3 OS=Homo sapiens OX=9606 GN=ACTR3 PE=1 SV=3;tr|B4DXW1|B4DXW1_HUMAN Actin-like protein 3 OS=Homo sapiens OX=9606 GN=ACTR3 PE=1 SV=1;;P61158;B4DXW1;F8WDR7;Q9P1U1-2;Q9P1U1;A0A0A0MTI9;H7C4J1;C9IZN3;Q9C0K3;Q9P1U1-3;F8WEW2;F8WE84;;Actin-related protein 3;;ACTR3;;110.91;;14;13;4;3;3;2;2;2;2;2;1;1	P61158	ACTR3	Actin-related protein 3	19.7563	19.736	0.236885	1.01415	0.579583	19.7563	20.0029	19.7287	19.736	19.6611	19.8913	0.710425	0.020277
5244;;sp|Q9H9F9|ARP5_HUMAN Actin-related protein 5 OS=Homo sapiens OX=9606 GN=ACTR5 PE=1 SV=2;;Q9H9F9;;Actin-related protein 5;;ACTR5;;1.5486;;2	Q9H9F9	ACTR5	Actin-related protein 5	14.0572	14.0122	0.153515	1.03171	0.702239	14.0592	14.0572	13.8587	14.0122	13.9433	14.1241	0.803777	0.0450422
3405;;sp|Q04771|ACVR1_HUMAN Activin receptor type-1 OS=Homo sapiens OX=9606 GN=ACVR1 PE=1 SV=1;;Q04771;;Activin receptor type-1;;ACVR1;;3.6303;;2	Q04771	ACVR1	Activin receptor type-1	15.9359	14.948	0.263399	1.98339	0.545257	16.1272	15.9359	15.0251	16.1751	14.8989	14.948	0.68551	0.987968
2383;;sp|P07311|ACYP1_HUMAN Acylphosphatase-1 OS=Homo sapiens OX=9606 GN=ACYP1 PE=1 SV=2;tr|G3V3F8|G3V3F8_HUMAN Acylphosphatase-1 OS=Homo sapiens OX=9606 GN=ACYP1 PE=1 SV=1;tr|G3V597|G3V597_HUMAN Acylphosphatase-1 OS=Homo sapiens OX=9606 GN=ACYP1 PE=1 SV=1;tr|G3;;P07311;G3V3F8;G3V597;G3V2U7;P07311-2;;Acylphosphatase-1;Acylphosphatase;;ACYP1;;6.9595;;2;1;1;1;1	P07311	ACYP1	Acylphosphatase-1;Acylphosphatase	15.9675	16.1005	0.007966	0.911961	0.981825	16.2083	15.8402	15.9675	15.5679	16.1005	16.3665	0.917817	-0.132957
2420;;sp|P09110|THIK_HUMAN 3-ketoacyl-CoA thiolase, peroxisomal OS=Homo sapiens OX=9606 GN=ACAA1 PE=1 SV=2;tr|C9JDE9|C9JDE9_HUMAN 3-ketoacyl-CoA thiolase, peroxisomal OS=Homo sapiens OX=9606 GN=ACAA1 PE=1 SV=1;tr|H7C131|H7C131_HUMAN 3-ketoacyl-CoA thiolase, pero;;P09110;C9JDE9;H7C131;P09110-2;H0Y4D4;B4DVF4;F2Z2Q6;F2Z3P7;;3-ketoacyl-CoA thiolase, peroxisomal;;ACAA1;;90.809;;17;14;12;12;9;4;2;2	P09110	ACAA1	3-ketoacyl-CoA thiolase, peroxisomal	18.4814	18.4437	0.266814	1.02642	0.540986	18.6759	18.3854	18.4814	18.6229	18.4437	18.1528	0.682453	0.037621
208;;tr|A0A0B4J2A4|A0A0B4J2A4_HUMAN 3-ketoacyl-CoA thiolase, mitochondrial OS=Homo sapiens OX=9606 GN=ACAA2 PE=1 SV=1;sp|P42765|THIM_HUMAN 3-ketoacyl-CoA thiolase, mitochondrial OS=Homo sapiens OX=9606 GN=ACAA2 PE=1 SV=2;tr|K7EME0|K7EME0_HUMAN 3-ketoacyl-CoA th;;A0A0B4J2A4;P42765;K7EME0;K7EJ68;;3-ketoacyl-CoA thiolase, mitochondrial;;ACAA2;;195.8;;16;16;13;1	A0A0B4J2A4	ACAA2	3-ketoacyl-CoA thiolase, mitochondrial	18.9389	18.8273	0.0556484	1.08045	0.879735	18.9389	18.9863	18.831	19.2408	18.7638	18.8273	0.904137	0.111631
1269;;tr|F5GWI4|F5GWI4_HUMAN Adenosine deaminase OS=Homo sapiens OX=9606 GN=ADA PE=1 SV=1;sp|P00813|ADA_HUMAN Adenosine deaminase OS=Homo sapiens OX=9606 GN=ADA PE=1 SV=3;tr|F5GXW0|F5GXW0_HUMAN Adenosine deaminase OS=Homo sapiens OX=9606 GN=ADA PE=1 SV=1;tr|F5GY;;F5GWI4;P00813;F5GXW0;F5GYD4;;Adenosine deaminase;;ADA;;2.1608;;4;4;3;2	F5GWI4	ADA	Adenosine deaminase	14.6194	14.7637	0.558109	0.904842	0.276625	13.6982	14.6194	14.8757	14.7637	15.3812	14.6485	0.471026	-0.144262
1859;;sp|O14672|ADA10_HUMAN Disintegrin and metalloproteinase domain-containing protein 10 OS=Homo sapiens OX=9606 GN=ADAM10 PE=1 SV=1;;O14672;H0YK87;C9J9B4;;Disintegrin and metalloproteinase domain-containing protein 10;;ADAM10;;48.355;;6;1;1	O14672	ADAM10	Disintegrin and metalloproteinase domain-containing protein 10	16.6595	16.4586	0.306492	1.14944	0.493751	16.8468	16.6355	16.6595	16.984	16.4586	16.1015	0.648859	0.200935
1951;;sp|O43184|ADA12_HUMAN Disintegrin and metalloproteinase domain-containing protein 12 OS=Homo sapiens OX=9606 GN=ADAM12 PE=1 SV=3;sp|O43184-3|ADA12_HUMAN Isoform 3 of Disintegrin and metalloproteinase domain-containing protein 12 OS=Homo sapiens OX=9606 GN=;;O43184;O43184-3;O43184-4;O43184-2;;Disintegrin and metalloproteinase domain-containing protein 12;;ADAM12;;3.1623;;2;1;1;1	O43184	ADAM12	Disintegrin and metalloproteinase domain-containing protein 12	14.9872	14.2427	1.01969	1.67533	0.0955667	14.7524	15.4109	14.9872	14.8338	13.9057	14.2427	0.264278	0.744448
3310;;sp|P78536|ADA17_HUMAN Disintegrin and metalloproteinase domain-containing protein 17 OS=Homo sapiens OX=9606 GN=ADAM17 PE=1 SV=1;sp|P78536-2|ADA17_HUMAN Isoform B of Disintegrin and metalloproteinase domain-containing protein 17 OS=Homo sapiens OX=9606 GN=;;P78536;P78536-2;A6H8L4;A0A3B3ITW9;A0A3B3IST4;A0A3B3ITB5;A0A3B3ISQ1;;Disintegrin and metalloproteinase domain-containing protein 17;;ADA…	P78536	ADAM17	Disintegrin and metalloproteinase domain-containing protein 17	17.6092	18.3627	1.11658	0.593153	0.0764579	18.0318	16.886	17.6092	18.3627	18.4177	18.1827	0.233905	-0.753524
647;;tr|A0A7I2V3W3|A0A7I2V3W3_HUMAN Disintegrin and metalloproteinase domain-containing protein 9 OS=Homo sapiens OX=9606 GN=ADAM9 PE=1 SV=1;tr|A0A7I2V4B3|A0A7I2V4B3_HUMAN Disintegrin and metalloproteinase domain-containing protein 9 OS=Homo sapiens OX=9606 GN=;;A0A7I2V3W3;A0A7I2V4B3;Q13443;A0A7I2YQ97;A0A7I2V2Z6;A0A7I2V2E1;A0A7I2V3B5;F8WC54;A0AVL1;A0A7I2V5N8;Q13443-2;A0A7I2V303;A0A7I2V3C1;A0A0J9Y…	A0A7I2V3W3	ADAM9	Disintegrin and metalloproteinase domain-containing protein 9	16.8676	17.2687	1.17164	0.757267	0.0673535	17.1674	16.8676	16.654	17.4151	17.2687	17.2089	0.218276	-0.401126
1907;;sp|O15204-2|ADEC1_HUMAN Isoform 2 of ADAM DEC1 OS=Homo sapiens OX=9606 GN=ADAMDEC1;;O15204-2;;;;;;-2;;1	O15204	ADAMDEC1	ADAMDEC1	12.9663	12.9794	0.0386795	0.990998	0.914788	12.9445	13.1073	12.9663	12.9522	12.9794	13.1107	0.915065	-0.0130466
5712;;sp|Q9UNA0|ATS5_HUMAN A disintegrin and metalloproteinase with thrombospondin motifs 5 OS=Homo sapiens OX=9606 GN=ADAMTS5 PE=1 SV=2;;Q9UNA0;;A disintegrin and metalloproteinase with thrombospondin motifs 5;;ADAMTS5;;1.9135;;2	Q9UNA0	ADAMTS5	A disintegrin and metalloproteinase with thrombospondin motifs 5	16.0359	17.1603	1.43495	0.458684	0.0367321	16.7767	16.0359	15.9957	17.8001	17.047	17.1603	0.158208	-1.12443
727;;tr|A0A7P0Z4F9|A0A7P0Z4F9_HUMAN Double-stranded RNA-specific adenosine deaminase OS=Homo sapiens OX=9606 GN=ADAR PE=4 SV=1;sp|P55265-5|DSRAD_HUMAN Isoform 5 of Double-stranded RNA-specific adenosine deaminase OS=Homo sapiens OX=9606 GN=ADAR;sp|P55265|DSRAD_;;A0A7P0Z4F9;P55265-5;P55265;P55265-4;A0A7P0Z4K3;A0A3B3ISU1;;Double-stranded RNA-specific adenosine deaminase;;ADAR;;82.691;;2;2;2;2;2;2	A0A7P0Z4F9	ADAR	Double-stranded RNA-specific adenosine deaminase	15.1955	15.0678	0.0743406	1.09258	0.842674		14.8484	15.5426	15.0678	14.8522	15.4448	0.890271	0.127732
458;;tr|A0A3B3IRQ9|A0A3B3IRQ9_HUMAN Double-stranded RNA-specific adenosine deaminase (Fragment) OS=Homo sapiens OX=9606 GN=ADAR PE=1 SV=1;sp|P55265-3|DSRAD_HUMAN Isoform 3 of Double-stranded RNA-specific adenosine deaminase OS=Homo sapiens OX=9606 GN=ADAR;sp|P5;;A0A3B3IRQ9;P55265-3;P55265-2;A0A3B3ISX1;A0A3B3ITG9;A0A7P0TA14;;Double-stranded RNA-specific adenosine deaminase;;ADAR;;3.1094;;1;1;1;0;0…	A0A3B3IRQ9	ADAR	Double-stranded RNA-specific adenosine deaminase	14.6513	15.7499	1.68073	0.466955	0.0208578	14.5145	14.6998	14.6513	16.7811	15.5689	15.7499	0.121642	-1.09865
1961;;sp|O43306-2|ADCY6_HUMAN Isoform 2 of Adenylate cyclase type 6 OS=Homo sapiens OX=9606 GN=ADCY6;sp|O43306|ADCY6_HUMAN Adenylate cyclase type 6 OS=Homo sapiens OX=9606 GN=ADCY6 PE=1 SV=2;;O43306-2;O43306;;Adenylate cyclase type 6;;ADCY6;;1.4254;;1;1	O43306	ADCY6	Adenylate cyclase type 6	12.8692	13.1516	1.2582	0.822207	0.0551822	12.6662	12.8692	13.0463	13.3969	13.1516	13.1421	0.19591	-0.282427
1176;;tr|E7EVL1|E7EVL1_HUMAN Adenylate cyclase type 8 OS=Homo sapiens OX=9606 GN=ADCY8 PE=1 SV=1;sp|P40145|ADCY8_HUMAN Adenylate cyclase type 8 OS=Homo sapiens OX=9606 GN=ADCY8 PE=1 SV=1;;E7EVL1;P40145;;Adenylate cyclase type 8;;ADCY8;;1.6982;;1;1	E7EVL1	ADCY8	Adenylate cyclase type 8	14.4266	13.6411	0.890444	1.72362	0.128693	15.2413	14.4266	13.8182	13.8467	13.5942	13.6411	0.311267	0.785444
1143;;tr|E7EV99|E7EV99_HUMAN Alpha-adducin OS=Homo sapiens OX=9606 GN=ADD1 PE=1 SV=1;tr|E7ENY0|E7ENY0_HUMAN Alpha-adducin OS=Homo sapiens OX=9606 GN=ADD1 PE=1 SV=1;sp|P35611-2|ADDA_HUMAN Isoform 2 of Alpha-adducin OS=Homo sapiens OX=9606 GN=ADD1;sp|P35611-6|ADDA;;E7EV99;E7ENY0;P35611-2;P35611-6;P35611;P35611-3;P35611-4;H0Y9H2;A0A0A0MSR2;P35611-5;D6RF25;D6RJE2;H0YFD8;D6RAH3;;Alpha-adducin;;ADD1;;2…	E7EV99	ADD1	Alpha-adducin	17.2064	16.8815	1.79144	1.25253	0.0161643	17.2197	17.1983	17.2064	16.6207	16.9408	16.8815	0.109675	0.324841
5594;;sp|Q9UEY8-2|ADDG_HUMAN Isoform 1 of Gamma-adducin OS=Homo sapiens OX=9606 GN=ADD3;sp|Q9UEY8|ADDG_HUMAN Gamma-adducin OS=Homo sapiens OX=9606 GN=ADD3 PE=1 SV=1;;Q9UEY8-2;Q9UEY8;;Gamma-adducin;;ADD3;;24.663;;7;6	Q9UEY8	ADD3	Gamma-adducin	16.5821	16.6618	0.217207	0.946248	0.606447	16.913	16.5678	16.5821	16.3519	16.7676	16.6618	0.730434	-0.0797096
2969;;sp|P48960-2|AGRE5_HUMAN Isoform 2 of Adhesion G protein-coupled receptor E5 OS=Homo sapiens OX=9606 GN=ADGRE5;sp|P48960-3|AGRE5_HUMAN Isoform 3 of Adhesion G protein-coupled receptor E5 OS=Homo sapiens OX=9606 GN=ADGRE5;sp|P48960|AGRE5_HUMAN Adhesion G pro;;P48960-2;P48960-3;P48960;M0QY55;B4DWB8;M0R0K5;Q9UHX3-4;Q9UHX3-6;Q9UHX3-3;Q9UHX3-2;Q9UHX3;K7EPE8;Q9UHX3-5;;CD97 antigen;CD97 antigen sub…	P48960	ADGRE5	Adhesion G protein-coupled receptor E5	19.1469	18.6538	1.45559	1.40752	0.0350278	19.1469	18.9439	19.3393	18.6538	18.858	18.5534	0.154477	0.493157
219;;tr|A0A0C4DFV3|A0A0C4DFV3_HUMAN Adhesion G protein-coupled receptor F4 OS=Homo sapiens OX=9606 GN=ADGRF4 PE=1 SV=1;sp|Q8IZF3|AGRF4_HUMAN Adhesion G protein-coupled receptor F4 OS=Homo sapiens OX=9606 GN=ADGRF4 PE=1 SV=3;;A0A0C4DFV3;Q8IZF3;;Probable G-protein coupled receptor 115;;ADGRF4;GPR115;;7.1269;;3;3	A0A0C4DFV3	ADGRF4	Probable G-protein coupled receptor 115	16.0341	16.0157	0.199391	1.0128	0.631843	14.5651	16.0341	16.2823	16.2643	16.0157	15.5038	0.749737	0.0183482
5893;;sp|Q9Y653|AGRG1_HUMAN Adhesion G-protein coupled receptor G1 OS=Homo sapiens OX=9606 GN=ADGRG1 PE=1 SV=2;sp|Q9Y653-3|AGRG1_HUMAN Isoform 3 of Adhesion G-protein coupled receptor G1 OS=Homo sapiens OX=9606 GN=ADGRG1;sp|Q9Y653-2|AGRG1_HUMAN Isoform 2 of Adhe;;Q9Y653;Q9Y653-3;Q9Y653-2;A0A5F9ZH94;A0A5F9ZHT7;H3BRH0;Q9Y653-5;H3BSJ6;H3BV52;H3BNH4;Q9Y653-4;H3BRI7;H3BMY9;H3BTH7;H3BUU6;H3BQZ1;H3BVD3;…	Q9Y653	ADGRG1	Adhesion G-protein coupled receptor G1	17.8927	19.1824	2.07233	0.409033	0.00846576	18.3997	17.7338	17.8927	19.1824	19.2249	18.8942	0.0858417	-1.28971
2476;;sp|P11766|ADHX_HUMAN Alcohol dehydrogenase class-3 OS=Homo sapiens OX=9606 GN=ADH5 PE=1 SV=4;;P11766;H0YAG8;D6RFE4;D6RAY0;D6R9G2;;Alcohol dehydrogenase class-3;;ADH5;;91.246;;12;3;2;1;1	P11766	ADH5	Alcohol dehydrogenase class-3	17.1337	16.8885	0.409091	1.1853	0.38986	17.1337	17.7098	16.9424	16.6855	16.8885	17.3412	0.570442	0.245246
5020;;sp|Q9BV57|MTND_HUMAN 1,2-dihydroxy-3-keto-5-methylthiopentene dioxygenase OS=Homo sapiens OX=9606 GN=ADI1 PE=1 SV=1;sp|Q9BV57-2|MTND_HUMAN Isoform 2 of 1,2-dihydroxy-3-keto-5-methylthiopentene dioxygenase OS=Homo sapiens OX=9606 GN=ADI1;;Q9BV57;Q9BV57-2;A0A0G2JQN5;;1,2-dihydroxy-3-keto-5-methylthiopentene dioxygenase;;ADI1;;15.622;;7;4;2	Q9BV57	ADI1	1,2-dihydroxy-3-keto-5-methylthiopentene dioxygenase	15.6821	16.559	1.84681	0.544515	0.0142295	15.7246	15.575	15.6821	16.0557	16.559	16.5862	0.104394	-0.876957
1584;;tr|H7BYU9|H7BYU9_HUMAN UPF0687 protein C20orf27 (Fragment) OS=Homo sapiens OX=9606 GN=C20orf27 PE=1 SV=1;sp|Q9GZN8|CT027_HUMAN UPF0687 protein C20orf27 OS=Homo sapiens OX=9606 GN=C20orf27 PE=1 SV=3;sp|Q9GZN8-2|CT027_HUMAN Isoform 2 of UPF0687 protein C20or;;H7BYU9;Q9GZN8;Q9GZN8-2;;UPF0687 protein C20orf27;;C20orf27;;1.8376;;1;1;1	H7BYU9	ADISSP	Adipose-secreted signaling protein	12.3238	12.7183		0.760751		12.3238				12.7183			-0.394504
577;;tr|A0A5K1VW54|A0A5K1VW54_HUMAN Adenosine kinase OS=Homo sapiens OX=9606 GN=ADK PE=1 SV=1;sp|P55263|ADK_HUMAN Adenosine kinase OS=Homo sapiens OX=9606 GN=ADK PE=1 SV=2;tr|A0A5F9ZH31|A0A5F9ZH31_HUMAN Adenosine kinase OS=Homo sapiens OX=9606 GN=ADK PE=1 SV=1;;;A0A5K1VW54;P55263;A0A5F9ZH31;A0A5K1VW94;P55263-4;P55263-2;P55263-3;A0A5F9ZH72;A0A5F9ZGZ8;A0A5F9ZHJ1;A0A5F9ZH83;;Adenosine kinase;;ADK;;7…	A0A5K1VW54	ADK	Adenosine kinase	16.5178	16.1887	0.145127	1.25627	0.715934	16.0524	16.5178	16.6477	16.0158	16.1887	16.6944	0.814021	0.329142
5168;;sp|Q9H2P0|ADNP_HUMAN Activity-dependent neuroprotector homeobox protein OS=Homo sapiens OX=9606 GN=ADNP PE=1 SV=1;tr|A0A669KBJ7|A0A669KBJ7_HUMAN Activity-dependent neuroprotector homeobox protein OS=Homo sapiens OX=9606 GN=ADNP PE=1 SV=1;tr|A0A2R8Y6X0|A0A2;;Q9H2P0;A0A669KBJ7;A0A2R8Y6X0;A0A2R8YCL6;;Activity-dependent neuroprotector homeobox protein;;ADNP;;62.209;;23;22;18;1	Q9H2P0	ADNP	Activity-dependent neuroprotector homeobox protein	16.4341	16.4395	0.194588	0.996264	0.638869	16.4272	16.7725	16.4341	16.5965	16.4023	16.4395	0.755128	-0.00539934
4964;;sp|Q9BRR6-2|ADPGK_HUMAN Isoform 2 of ADP-dependent glucokinase OS=Homo sapiens OX=9606 GN=ADPGK;sp|Q9BRR6|ADPGK_HUMAN ADP-dependent glucokinase OS=Homo sapiens OX=9606 GN=ADPGK PE=1 SV=1;sp|Q9BRR6-3|ADPGK_HUMAN Isoform 3 of ADP-dependent glucokinase OS=Hom;;Q9BRR6-2;Q9BRR6;Q9BRR6-3;H3BRS6;Q9BRR6-4;H3BTH4;H3BN66;Q9BRR6-6;Q9BRR6-5;H3BU35;;ADP-dependent glucokinase;;ADPGK;;127.91;;11;11;6;5;5;…	Q9BRR6	ADPGK	ADP-dependent glucokinase	18.5926	18.4217	0.0812599	1.12573	0.829354	18.6163	18.5926	18.3596	18.6889	18.3694	18.4217	0.884454	0.170865
5452;;sp|Q9NX46|ADPRS_HUMAN ADP-ribose glycohydrolase ARH3 OS=Homo sapiens OX=9606 GN=ADPRS PE=1 SV=1;;Q9NX46;;Poly(ADP-ribose) glycohydrolase ARH3;;ADPRHL2;;41.328;;5	Q9NX46	ADPRHL2	Poly(ADP-ribose) glycohydrolase ARH3	16.4726	16.8317	1.5104	0.779647	0.0308747	16.1342	16.4726	16.4747	16.6589	16.8317	16.8532	0.145205	-0.359107
1254;;tr|Q8N433|Q8N433_HUMAN G protein-coupled receptor kinase OS=Homo sapiens OX=9606 GN=GRK3 PE=1 SV=1;tr|E9PRV7|E9PRV7_HUMAN G protein-coupled receptor kinase OS=Homo sapiens OX=9606 GN=GRK2 PE=1 SV=1;sp|P35626|ARBK2_HUMAN Beta-adrenergic receptor kinase 2 OS;;Q8N433;E9PRV7;P35626;P25098;;Beta-adrenergic receptor kinase 2;Beta-adrenergic receptor kinase 1;;ADRBK2;ADRBK1;;4.6614;;1;1;1;1	Q8N433	ADRBK2;ADRBK1	Beta-adrenergic receptor kinase 2;Beta-adrenergic receptor kinase 1	14.8159	13.7083	0.96066	2.15487	0.109481	14.8159	15.0818	14.5468	14.5715	12.6958	13.7083	0.284764	1.1076
3768;;sp|Q16186|ADRM1_HUMAN Proteasomal ubiquitin receptor ADRM1 OS=Homo sapiens OX=9606 GN=ADRM1 PE=1 SV=2;tr|A0A087WX59|A0A087WX59_HUMAN Proteasomal ubiquitin receptor ADRM1 OS=Homo sapiens OX=9606 GN=ADRM1 PE=1 SV=1;;Q16186;A0A087WX59;A0A087WUX6;;Proteasomal ubiquitin receptor ADRM1;;ADRM1;;49.413;;8;5;2	Q16186	ADRM1	Proteasomal ubiquitin receptor ADRM1	18.7138	19.0621	0.163533	0.785545	0.686226	18.9843	18.7138	18.4886	18.307	19.0621	19.2331	0.791601	-0.348235
135;;sp|P30566|PUR8_HUMAN Adenylosuccinate lyase OS=Homo sapiens OX=9606 GN=ADSL PE=1 SV=2;tr|A0A7P0T9A7|A0A7P0T9A7_HUMAN Adenylosuccinate lyase OS=Homo sapiens OX=9606 GN=ADSL PE=4 SV=1;tr|A0A7P0Z472|A0A7P0Z472_HUMAN Adenylosuccinate lyase OS=Homo sapiens OX=9;;P30566;A0A7P0T9A7;A0A7P0Z472;A0A096LNY6;A0A1B0GTJ7;A0A1B0GWJ0;A0A0A6YY92;A0A7P0T8E4;A0A1B0GTG9;A0A096LNY5;P30566-2;A0A1B0GWF8;A0A096LP92…	P30566	ADSL	Adenylosuccinate lyase	16.5559	16.5132	0.0645391	1.03004	0.861908	16.5559	16.9111	16.4505	16.5132	16.4263	17.1224	0.897813	0.0427039
2760;;sp|P30520|PURA2_HUMAN Adenylosuccinate synthetase isozyme 2 OS=Homo sapiens OX=9606 GN=ADSS2 PE=1 SV=3;;P30520;Q8N142;;Adenylosuccinate synthetase isozyme 2;;ADSS;;6.8938;;5;1	P30520	ADSS2	Adenylosuccinate synthetase isozyme 2	15.5028	16.4151	0.963108	0.531338	0.108866	15.5028	16.3968	15.492	16.4151	16.3013	17.1559	0.283883	-0.912299
4358;;sp|Q8N556|AFAP1_HUMAN Actin filament-associated protein 1 OS=Homo sapiens OX=9606 GN=AFAP1 PE=1 SV=2;sp|Q8N556-2|AFAP1_HUMAN Isoform 2 of Actin filament-associated protein 1 OS=Homo sapiens OX=9606 GN=AFAP1;;Q8N556;Q8N556-2;;Actin filament-associated protein 1;;AFAP1;;22.08;;6;6	Q8N556	AFAP1	Actin filament-associated protein 1	14.9955	16.1919	1.62131	0.436369	0.0239164	15.6424	14.96	14.9955	16.1919	16.3945	15.8717	0.12905	-1.19638
5613;;sp|Q9UHB7|AFF4_HUMAN AF4/FMR2 family member 4 OS=Homo sapiens OX=9606 GN=AFF4 PE=1 SV=1;sp|Q9UHB7-2|AFF4_HUMAN Isoform 2 of AF4/FMR2 family member 4 OS=Homo sapiens OX=9606 GN=AFF4;;Q9UHB7;Q9UHB7-2;Q9UHB7-3;C9JCE0;H7C319;;AF4/FMR2 family member 4;;AFF4;;45.741;;12;9;4;3;1	Q9UHB7	AFF4	AF4/FMR2 family member 4	15.5372	16.1568	1.14236	0.650867	0.0720517	15.957	15.3002	15.5372	16.1568	16.2814	15.9367	0.226448	-0.619565
1440;;tr|H0Y5F4|H0Y5F4_HUMAN AFG1-like ATPase (Fragment) OS=Homo sapiens OX=9606 GN=AFG1L PE=1 SV=1;sp|Q8WV93|AFG1L_HUMAN AFG1-like ATPase OS=Homo sapiens OX=9606 GN=AFG1L PE=1 SV=2;;H0Y5F4;Q8WV93;;Lactation elevated protein 1;;LACE1;;4.0852;;1;1	H0Y5F4	AFG1L	AFG1 like ATPase	15.4118	15.1651	0.514949	1.18646	0.305528	15.0798	15.4948	15.4118	15.2626	15.1651	15.0717	0.497576	0.246666
613;;tr|A0A6Q8PGU6|A0A6Q8PGU6_HUMAN Vesicle-fusing ATPase OS=Homo sapiens OX=9606 GN=SPATA5 PE=1 SV=1;sp|Q8NB90|AFG2H_HUMAN ATPase family protein 2 homolog OS=Homo sapiens OX=9606 GN=SPATA5 PE=1 SV=3;sp|Q8NB90-2|AFG2H_HUMAN Isoform 2 of ATPase family protein 2 ;;A0A6Q8PGU6;Q8NB90;Q8NB90-2;Q8NB90-3;;Spermatogenesis-associated protein 5;;SPATA5;;127.08;;17;16;15;12	A0A6Q8PGU6	AFG2A	vesicle-fusing ATPase	17.3166	17.9147	1.95952	0.66065	0.0109769	17.5479	17.3166	17.3155	17.9147	17.7186	17.9282	0.0946605	-0.598042
5033;;sp|Q9BVQ7-2|SPA5L_HUMAN Isoform 2 of Spermatogenesis-associated protein 5-like protein 1 OS=Homo sapiens OX=9606 GN=SPATA5L1;sp|Q9BVQ7|SPA5L_HUMAN Spermatogenesis-associated protein 5-like protein 1 OS=Homo sapiens OX=9606 GN=SPATA5L1 PE=1 SV=2;;Q9BVQ7-2;Q9BVQ7;Q9BVQ7-3;H0YCA5;;Spermatogenesis-associated protein 5-like protein 1;;SPATA5L1;;8.4337;;5;5;2;1	Q9BVQ7	AFG2B	ATPase family gene 2 protein homolog B	14.9147	14.8107	0.0908827	1.07478	0.81118	13.9713	15.2494	14.9147	14.8107	14.4431	15.2212	0.875607	0.10404
5851;;sp|Q9Y4W6|AFG32_HUMAN AFG3-like protein 2 OS=Homo sapiens OX=9606 GN=AFG3L2 PE=1 SV=2;;Q9Y4W6;K7EP56;;AFG3-like protein 2;;AFG3L2;;273.78;;29;8	Q9Y4W6	AFG3L2	AFG3-like protein 2	18.5709	18.5031	0.334366	1.0481	0.463057	18.4032	18.5709	18.6278	18.5345	18.5031	18.349	0.626755	0.067776
945;;tr|C9J975|C9J975_HUMAN Arf-GAP with GTPase, ANK repeat and PH domain-containing protein 3 OS=Homo sapiens OX=9606 GN=AGAP3 PE=1 SV=1;sp|Q96P47-3|AGAP3_HUMAN Isoform 3 of Arf-GAP with GTPase, ANK repeat and PH domain-containing protein 3 OS=Homo sapiens OX=;;C9J975;Q96P47-3;Q96P47-6;Q96P47;Q96P47-2;Q96P47-4;C9J8Z2;H7C4F1;A0A087X044;E7ESL9;Q9UPQ3-3;;Arf-GAP with GTPase, ANK repeat and PH domai…	C9J975	AGAP3	Arf-GAP with GTPase, ANK repeat and PH domain-containing protein 3;Arf-GAP with GTPase, ANK repeat and PH domain-containing protein 1	13.6292	13.9868	0.597303	0.780474	0.252753	9.47425	13.6292	13.859	13.9868	13.9608	14.8373	0.448493	-0.357577
3064;;sp|P52594-2|AGFG1_HUMAN Isoform 2 of Arf-GAP domain and FG repeat-containing protein 1 OS=Homo sapiens OX=9606 GN=AGFG1;sp|P52594-3|AGFG1_HUMAN Isoform 3 of Arf-GAP domain and FG repeat-containing protein 1 OS=Homo sapiens OX=9606 GN=AGFG1;sp|P52594|AGFG1_;;P52594-2;P52594-3;P52594;P52594-4;B8ZZY2;C9J2I0;;Arf-GAP domain and FG repeat-containing protein 1;;AGFG1;;54.864;;7;7;7;7;6;5	P52594	AGFG1	Arf-GAP domain and FG repeat-containing protein 1	17.4467	17.5155	0.0957913	0.953459	0.802063	17.9689	17.4467	17.3591	17.4098	17.6837	17.5155	0.870763	-0.0687578
477;;tr|A0A3B3ISZ0|A0A3B3ISZ0_HUMAN Acylglycerol kinase, mitochondrial OS=Homo sapiens OX=9606 GN=AGK PE=1 SV=1;tr|E9PC15|E9PC15_HUMAN Acylglycerol kinase, mitochondrial OS=Homo sapiens OX=9606 GN=AGK PE=1 SV=1;sp|Q53H12|AGK_HUMAN Acylglycerol kinase, mitochond;;A0A3B3ISZ0;E9PC15;Q53H12;A0A3B3ITD0;A0A3B3ISY9;E9PG39;A0A3B3ITX7;A0A3B3ITV0;A0A3B3IUC9;A0A0G2JLG5;A0A3B3IS09;A0A0G2JLD0;;Acylglycerol ki…	A0A3B3ISZ0	AGK	Acylglycerol kinase, mitochondrial	17.5024	17.5247	0.429916	0.984621	0.371607	17.4349	17.5908	17.5024	17.8401	17.5135	17.5247	0.555355	-0.0223594
2826;;sp|P35573-2|GDE_HUMAN Isoform 5 of Glycogen debranching enzyme OS=Homo sapiens OX=9606 GN=AGL;sp|P35573-3|GDE_HUMAN Isoform 6 of Glycogen debranching enzyme OS=Homo sapiens OX=9606 GN=AGL;sp|P35573|GDE_HUMAN Glycogen debranching enzyme OS=Homo sapiens OX=9;;P35573-2;P35573-3;P35573;;Glycogen debranching enzyme;4-alpha-glucanotransferase;Amylo-alpha-1,6-glucosidase;;AGL;;3.44;;5;5;5	P35573	AGL	Glycogen debranching enzyme;4-alpha-glucanotransferase;Amylo-alpha-1,6-glucosidase	16.0748	14.9295	0.435878	2.21185	0.366541	14.2647	16.0748	16.273	15.0916	14.5897	14.9295	0.551093	1.14525
4928;;sp|Q99943|PLCA_HUMAN 1-acyl-sn-glycerol-3-phosphate acyltransferase alpha OS=Homo sapiens OX=9606 GN=AGPAT1 PE=1 SV=2;;Q99943;;1-acyl-sn-glycerol-3-phosphate acyltransferase alpha;;AGPAT1;;13.182;;2	Q99943	AGPAT1	1-acyl-sn-glycerol-3-phosphate acyltransferase alpha	16.7784	15.9288	0.243758	1.80202	0.570482	15.6378	16.9049	16.7784	16.6088	15.9271	15.9288	0.703752	0.849615
5391;;sp|Q9NUQ2|PLCE_HUMAN 1-acyl-sn-glycerol-3-phosphate acyltransferase epsilon OS=Homo sapiens OX=9606 GN=AGPAT5 PE=1 SV=3;tr|H0YC22|H0YC22_HUMAN 1-acyl-sn-glycerol-3-phosphate acyltransferase epsilon (Fragment) OS=Homo sapiens OX=9606 GN=AGPAT5 PE=1 SV=1;;Q9NUQ2;H0YC22;;1-acyl-sn-glycerol-3-phosphate acyltransferase epsilon;;AGPAT5;;6.7559;;4;2	Q9NUQ2	AGPAT5	1-acyl-sn-glycerol-3-phosphate acyltransferase epsilon	15.3287	16.0689	0.892779	0.598653	0.128003	15.0287	15.9225	15.3287	16.1534	15.7352	16.0689	0.310347	-0.740208
3861;;sp|Q53EU6|GPAT3_HUMAN Glycerol-3-phosphate acyltransferase 3 OS=Homo sapiens OX=9606 GN=GPAT3 PE=1 SV=2;;Q53EU6;;Glycerol-3-phosphate acyltransferase 3;;AGPAT9;;41.919;;9	Q53EU6	AGPAT9	Glycerol-3-phosphate acyltransferase 3	18.1799	18.2621	0.0234225	0.944589	0.947496	18.4655	18.1799	18.0338	18.5283	17.9336	18.2621	0.917817	-0.0822408
1788;;sp|O00116|ADAS_HUMAN Alkyldihydroxyacetonephosphate synthase, peroxisomal OS=Homo sapiens OX=9606 GN=AGPS PE=1 SV=1;tr|B7Z3Q4|B7Z3Q4_HUMAN Alkylglycerone-phosphate synthase OS=Homo sapiens OX=9606 GN=AGPS PE=2 SV=1;tr|A0A7P0T984|A0A7P0T984_HUMAN Alkyldihyd;;O00116;B7Z3Q4;A0A7P0T984;A0A1B0GWA2;A0A7P0TAL3;A0A2R8YEL0;A0A7P0TAU9;A0A7P0T9C9;A0A7P0T8Q7;A0A7P0TA54;B8ZZ81;A0A7P0T857;;Alkyldihydroxy…	O00116	AGPS	Alkyldihydroxyacetonephosphate synthase, peroxisomal	18.4403	18.6012	0.583945	0.89446	0.260649	18.4403	18.7016	18.4005	18.8934	18.5874	18.6012	0.456015	-0.160911
4078;;sp|Q6RW13|ATRAP_HUMAN Type-1 angiotensin II receptor-associated protein OS=Homo sapiens OX=9606 GN=AGTRAP PE=1 SV=1;;Q6RW13;;Type-1 angiotensin II receptor-associated protein;;AGTRAP;;13.922;;1	Q6RW13	AGTRAP	Type-1 angiotensin II receptor-associated protein	17.4276	17.9588	2.27304	0.691957	0.00533291	17.6012	17.4276	17.3254	17.9588	17.8651	17.9796	0.0715947	-0.531245
4568;;sp|Q8WYP5|ELYS_HUMAN Protein ELYS OS=Homo sapiens OX=9606 GN=AHCTF1 PE=1 SV=3;sp|Q8WYP5-3|ELYS_HUMAN Isoform 3 of Protein ELYS OS=Homo sapiens OX=9606 GN=AHCTF1;sp|Q8WYP5-2|ELYS_HUMAN Isoform 2 of Protein ELYS OS=Homo sapiens OX=9606 GN=AHCTF1;;Q8WYP5;Q8WYP5-3;Q8WYP5-2;H7C4S1;;Protein ELYS;;AHCTF1;;130.7;;34;34;34;2	Q8WYP5	AHCTF1	Protein ELYS	16.7504	17.1975	1.37418	0.733533	0.042249	16.9368	16.4426	16.7504	17.1975	17.3224	17.0543	0.169992	-0.447066
2671;;sp|P23526|SAHH_HUMAN Adenosylhomocysteinase OS=Homo sapiens OX=9606 GN=AHCY PE=1 SV=4;sp|P23526-2|SAHH_HUMAN Isoform 2 of Adenosylhomocysteinase OS=Homo sapiens OX=9606 GN=AHCY;;P23526;P23526-2;;Adenosylhomocysteinase;;AHCY;;93.379;;17;13	P23526	AHCY	Adenosylhomocysteinase	19.0151	18.9163	0.187672	1.07088	0.649125	19.0151	19.1097	18.6897	18.9163	18.8478	19.3472	0.763025	0.0988026
2010;;sp|O43865|SAHH2_HUMAN S-adenosylhomocysteine hydrolase-like protein 1 OS=Homo sapiens OX=9606 GN=AHCYL1 PE=1 SV=2;sp|O43865-2|SAHH2_HUMAN Isoform 2 of S-adenosylhomocysteine hydrolase-like protein 1 OS=Homo sapiens OX=9606 GN=AHCYL1;;O43865;O43865-2;;Putative adenosylhomocysteinase 2;;AHCYL1;;31.847;;5;2	O43865	AHCYL1	Putative adenosylhomocysteinase 2	16.8808	17.7404	0.454784	0.551101	0.350926	16.5187	18.2391	16.8808	17.7404	18.3688	17.4104	0.537766	-0.859613
4764;;sp|Q96HN2-2|SAHH3_HUMAN Isoform 2 of Adenosylhomocysteinase 3 OS=Homo sapiens OX=9606 GN=AHCYL2;sp|Q96HN2|SAHH3_HUMAN Adenosylhomocysteinase 3 OS=Homo sapiens OX=9606 GN=AHCYL2 PE=1 SV=1;tr|H0Y8B3|H0Y8B3_HUMAN Adenosylhomocysteinase 3 (Fragment) OS=Homo sa;;Q96HN2-2;Q96HN2;H0Y8B3;Q96HN2-4;Q96HN2-3;C9K0S0;;Putative adenosylhomocysteinase 3;Adenosylhomocysteinase;;AHCYL2;;6.3315;;3;3;1;1;1;0	Q96HN2	AHCYL2	Putative adenosylhomocysteinase 3;Adenosylhomocysteinase	18.6822	18.7739	0.0992791	0.938383	0.795648	18.4904	18.6822	18.9786	18.2817	18.7739	18.8995	0.867193	-0.0917518
3957;;sp|Q5TGY3|AHDC1_HUMAN AT-hook DNA-binding motif-containing protein 1 OS=Homo sapiens OX=9606 GN=AHDC1 PE=1 SV=1;;Q5TGY3;;AT-hook DNA-binding motif-containing protein 1;;AHDC1;;2.6997;;1	Q5TGY3	AHDC1	AT-hook DNA-binding motif-containing protein 1	12.2102	13.4069	0.97054	0.436277	0.107019	11.5482	12.2102	12.7486	13.4069	13.6049	12.5065	0.281224	-1.19669
3454;;sp|Q09666|AHNK_HUMAN Neuroblast differentiation-associated protein AHNAK OS=Homo sapiens OX=9606 GN=AHNAK PE=1 SV=2;;Q09666;E9PKR9;E9PLK4;E9PJZ0;E9PJC6;Q09666-2;E9PQE3;;Neuroblast differentiation-associated protein AHNAK;;AHNAK;;323.31;;442;9;9;8;8;8;6	Q09666	AHNAK	Neuroblast differentiation-associated protein AHNAK	22.9658	23.0504	0.561511	0.943007	0.274466	23.046	22.6654	22.9658	23.0504	23.2564	22.936	0.469012	-0.0846599
4270;;sp|Q8IVF2-3|AHNK2_HUMAN Isoform 3 of Protein AHNAK2 OS=Homo sapiens OX=9606 GN=AHNAK2;sp|Q8IVF2|AHNK2_HUMAN Protein AHNAK2 OS=Homo sapiens OX=9606 GN=AHNAK2 PE=1 SV=2;;Q8IVF2-3;Q8IVF2;Q8IVF2-2;;Protein AHNAK2;;AHNAK2;;323.31;;206;204;34	Q8IVF2	AHNAK2	Protein AHNAK2	20.9235	21.2395	1.49063	0.803263	0.0323128	20.9442	20.6252	20.9235	21.2395	21.4252	21.1282	0.148445	-0.316055
349;;tr|A0A1B0GVI7|A0A1B0GVI7_HUMAN Aryl hydrocarbon receptor (Fragment) OS=Homo sapiens OX=9606 PE=4 SV=1;tr|A0A2R8Y7G1|A0A2R8Y7G1_HUMAN Aryl hydrocarbon receptor OS=Homo sapiens OX=9606 GN=AHR PE=1 SV=1;sp|P35869|AHR_HUMAN Aryl hydrocarbon receptor OS=Homo sa;;A0A1B0GVI7;A0A2R8Y7G1;P35869;;Aryl hydrocarbon receptor;;AHR;;3.6725;;2;2;2	A0A1B0GVI7	AHR	Aryl hydrocarbon receptor	15.3273	14.1146	1.87162	2.31771	0.0134394		15.3823	15.2722	14.4334	14.1146	13.83	0.102147	1.2127
2243;;sp|O95433|AHSA1_HUMAN Activator of 90 kDa heat shock protein ATPase homolog 1 OS=Homo sapiens OX=9606 GN=AHSA1 PE=1 SV=1;sp|O95433-2|AHSA1_HUMAN Isoform 2 of Activator of 90 kDa heat shock protein ATPase homolog 1 OS=Homo sapiens OX=9606 GN=AHSA1;tr|G3V438;;O95433;O95433-2;G3V438;H0YJG7;H0YJ63;G3V3W9;H0YJU2;;Activator of 90 kDa heat shock protein ATPase homolog 1;;AHSA1;;195.6;;14;13;9;7;6;…	O95433	AHSA1	Activator of 90 kDa heat shock protein ATPase homolog 1	18.4647	18.4212	0.0811062	1.03063	0.829648	18.289	18.6871	18.4647	18.1697	18.4212	18.7154	0.884588	0.0435195
4671;;sp|Q96BJ3|AIDA_HUMAN Axin interactor, dorsalization-associated protein OS=Homo sapiens OX=9606 GN=AIDA PE=1 SV=1;sp|Q96BJ3-3|AIDA_HUMAN Isoform 3 of Axin interactor, dorsalization-associated protein OS=Homo sapiens OX=9606 GN=AIDA;;Q96BJ3;Q96BJ3-3;Q96BJ3-2;;Axin interactor, dorsalization-associated protein;;AIDA;;36.88;;5;3;1	Q96BJ3	AIDA	Axin interactor, dorsalization-associated protein	15.8525	15.747	0.284714	1.0759	0.519142	15.9272	15.8525	15.2636	15.6901	15.747	16.1436	0.666899	0.105543
607;;sp|O95831|AIFM1_HUMAN Apoptosis-inducing factor 1, mitochondrial OS=Homo sapiens OX=9606 GN=AIFM1 PE=1 SV=1;tr|A0A6Q8PG15|A0A6Q8PG15_HUMAN Apoptosis-inducing factor 1, mitochondrial OS=Homo sapiens OX=9606 GN=AIFM1 PE=1 SV=1;tr|A0A7I2PK44|A0A7I2PK44_HUMAN ;;O95831;A0A6Q8PG15;A0A7I2PK44;A0A6Q8PFM5;O95831-3;A0A6Q8PFE1;A0A6Q8PHJ9;A0A6Q8PHC0;A0A6Q8PFS4;A0A6Q8PFQ8;A0A6Q8PFA7;O95831-2;A0A7I2RLJ8;E…	O95831	AIFM1	Apoptosis-inducing factor 1, mitochondrial	19.6449	19.8515	0.662462	0.866548	0.21754	19.9332	19.6421	19.6449	20.0733	19.836	19.8515	0.413831	-0.206649
4963;;sp|Q9BRQ8-2|FSP1_HUMAN Isoform 2 of Ferroptosis suppressor protein 1 OS=Homo sapiens OX=9606 GN=AIFM2;sp|Q9BRQ8|FSP1_HUMAN Ferroptosis suppressor protein 1 OS=Homo sapiens OX=9606 GN=AIFM2 PE=1 SV=1;;Q9BRQ8-2;Q9BRQ8;;Apoptosis-inducing factor 2;;AIFM2;;3.6511;;3;3	Q9BRQ8	AIFM2	Apoptosis-inducing factor 2	15.8949	16.0192	0.947329	0.91747	0.112894	15.8949	15.8346	15.9723	16.0192	16.0599	15.9425	0.289614	-0.124268
430;;tr|Q5T2H3|Q5T2H3_HUMAN Androgen-induced gene 1 protein (Fragment) OS=Homo sapiens OX=9606 GN=AIG1 PE=1 SV=8;tr|Q5T2H0|Q5T2H0_HUMAN Androgen-induced gene 1 protein (Fragment) OS=Homo sapiens OX=9606 GN=AIG1 PE=1 SV=1;tr|Q5T2H4|Q5T2H4_HUMAN Androgen-induced ;;Q5T2H3;Q5T2H0;Q5T2H4;A0A2R8YCJ8;Q9NVV5-3;Q9NVV5-4;Q9NVV5;Q9NVV5-1;;Androgen-induced gene 1 protein;;AIG1;;1.4882;;1;1;1;1;1;1;1;1	Q5T2H3	AIG1	Androgen-induced gene 1 protein	13.4441	14.6384	0.596442	0.437007	0.253255		13.4441		13.941	15.1867	14.6384	0.448973	-1.19427
287;;tr|A0A0J9YWL0|A0A0J9YWL0_HUMAN Beta/gamma crystallin domain-containing protein 1 OS=Homo sapiens OX=9606 GN=CRYBG1 PE=1 SV=1;sp|Q9Y4K1|CRBG1_HUMAN Beta/gamma crystallin domain-containing protein 1 OS=Homo sapiens OX=9606 GN=CRYBG1 PE=1 SV=3;;A0A0J9YWL0;Q9Y4K1;Q9Y4K1-2;A0A494C1M5;Q96QW7;;Absent in melanoma 1 protein;;AIM1;;259.43;;47;47;10;8;5	A0A0J9YWL0	AIM1	Absent in melanoma 1 protein	17.9484	18.0526	0.265432	0.930371	0.54271	17.9484	17.9451	18.1493	17.9953	18.1605	18.0526	0.683687	-0.104122
3485;;sp|Q12904|AIMP1_HUMAN Aminoacyl tRNA synthase complex-interacting multifunctional protein 1 OS=Homo sapiens OX=9606 GN=AIMP1 PE=1 SV=2;sp|Q12904-2|AIMP1_HUMAN Isoform 2 of Aminoacyl tRNA synthase complex-interacting multifunctional protein 1 OS=Homo sapien;;Q12904;Q12904-2;A0A5F9ZHC5;D6R937;;Aminoacyl tRNA synthase complex-interacting multifunctional protein 1;Endothelial monocyte-activatin…	Q12904	AIMP1	Aminoacyl tRNA synthase complex-interacting multifunctional protein 1;Endothelial monocyte-activating polypeptide 2	18.6344	18.5788	0.153871	1.03928	0.701664	18.7258	18.5224	18.6344	18.4491	18.7307	18.5788	0.803343	0.0555855
3515;;sp|Q13155|AIMP2_HUMAN Aminoacyl tRNA synthase complex-interacting multifunctional protein 2 OS=Homo sapiens OX=9606 GN=AIMP2 PE=1 SV=2;sp|Q13155-2|AIMP2_HUMAN Isoform 2 of Aminoacyl tRNA synthase complex-interacting multifunctional protein 2 OS=Homo sapien;;Q13155;Q13155-2;A8MU58;F8WCL2;;Aminoacyl tRNA synthase complex-interacting multifunctional protein 2;;AIMP2;;71.402;;7;6;5;1	Q13155	AIMP2	Aminoacyl tRNA synthase complex-interacting multifunctional protein 2	18.0725	17.8281	0.186934	1.18457	0.650228	17.577	18.2823	18.0725	17.8281	17.7848	17.9975	0.763877	0.244366
1794;;sp|O00170|AIP_HUMAN AH receptor-interacting protein OS=Homo sapiens OX=9606 GN=AIP PE=1 SV=2;tr|E9PMH2|E9PMH2_HUMAN Peptidylprolyl isomerase (Fragment) OS=Homo sapiens OX=9606 GN=AIP PE=1 SV=2;;O00170;E9PMH2;V9GYQ3;;AH receptor-interacting protein;;AIP;;51.202;;15;11;5	O00170	AIP	AH receptor-interacting protein	16.6702	16.4758	0.812891	1.14428	0.153854	16.9813	16.6338	16.6702	16.1682	16.6733	16.4758	0.343316	0.194445
5445;;sp|Q9NX04|CA109_HUMAN Uncharacterized protein C1orf109 OS=Homo sapiens OX=9606 GN=C1orf109 PE=1 SV=1;tr|V9GYT8|V9GYT8_HUMAN Uncharacterized protein C1orf109 (Fragment) OS=Homo sapiens OX=9606 GN=C1orf109 PE=1 SV=7;tr|V9GYI2|V9GYI2_HUMAN Uncharacterized pro;;Q9NX04;V9GYT8;V9GYI2;V9GY35;V9GYN4;V9GYQ8;Q9NX04-2;A0A087WUX7;;Uncharacterized protein C1orf109;;C1orf109;;10.038;;4;3;3;3;3;3;3;2	Q9NX04	AIRIM	AFG2-interacting ribosome maturation factor	15.0748	15.3076	0.186546	0.851013	0.650809	15.6238	15.0748	14.6903	15.1327	15.3076	15.3579	0.764325	-0.232746
2298;;sp|P00568|KAD1_HUMAN Adenylate kinase isoenzyme 1 OS=Homo sapiens OX=9606 GN=AK1 PE=1 SV=3;tr|Q5T9B7|Q5T9B7_HUMAN Adenylate kinase isoenzyme 1 OS=Homo sapiens OX=9606 GN=AK1 PE=1 SV=1;;P00568;Q5T9B7;H0YID2;;Adenylate kinase isoenzyme 1;;AK1;;36.637;;8;8;2	P00568	AK1	Adenylate kinase isoenzyme 1	18.0018	18.7411	1.772	0.599041	0.0169045	18.1978	17.9022	18.0018	18.4139	18.7411	18.8818	0.111629	-0.739272
1357;;tr|F8W1A4|F8W1A4_HUMAN Adenylate kinase 2, mitochondrial OS=Homo sapiens OX=9606 GN=AK2 PE=1 SV=1;sp|P54819-2|KAD2_HUMAN Isoform 2 of Adenylate kinase 2, mitochondrial OS=Homo sapiens OX=9606 GN=AK2;sp|P54819|KAD2_HUMAN Adenylate kinase 2, mitochondrial OS;;F8W1A4;P54819-2;P54819;P54819-6;P54819-3;F8VZG5;A0A5F9ZHP2;F8VY04;A0A5K1VW67;P54819-4;G3V213;F8VPP1;;Adenylate kinase 2, mitochondrial;…	F8W1A4	AK2	Adenylate kinase 2, mitochondrial;Adenylate kinase 2, mitochondrial;Adenylate kinase 2, mitochondrial, N-terminally processed	18.5873	18.7394	0.396002	0.89992	0.401789	18.5873	18.2648	18.6235	18.7394	18.8733	18.3837	0.580069	-0.152131
3106;;sp|P54819-5|KAD2_HUMAN Isoform 5 of Adenylate kinase 2, mitochondrial OS=Homo sapiens OX=9606 GN=AK2;;P54819-5;;Adenylate kinase 2, mitochondrial;Adenylate kinase 2, mitochondrial, N-terminally processed;;AK2;;-2;;1	P54819	AK2	Adenylate kinase 2, mitochondrial;Adenylate kinase 2, mitochondrial, N-terminally processed	14.4435	14.8335	0.327898	0.763118	0.470005	15.1864	14.4435	14.0995	14.8712	14.8335	14.7936	0.631808	-0.390021
5636;;sp|Q9UIJ7|KAD3_HUMAN GTP:AMP phosphotransferase AK3, mitochondrial OS=Homo sapiens OX=9606 GN=AK3 PE=1 SV=4;sp|Q9UIJ7-2|KAD3_HUMAN Isoform 2 of GTP:AMP phosphotransferase AK3, mitochondrial OS=Homo sapiens OX=9606 GN=AK3;sp|Q9UIJ7-3|KAD3_HUMAN Isoform 3 of;;Q9UIJ7;Q9UIJ7-2;Q9UIJ7-3;;GTP:AMP phosphotransferase AK3, mitochondrial;;AK3;;117.05;;15;13;13	Q9UIJ7	AK3	GTP:AMP phosphotransferase AK3, mitochondrial	18.4067	18.5891	0.17476	0.881245	0.668714	18.6388	18.3705	18.4067	18.5891	18.5945	18.3833	0.778141	-0.182386
2707;;sp|P27144|KAD4_HUMAN Adenylate kinase 4, mitochondrial OS=Homo sapiens OX=9606 GN=AK4 PE=1 SV=1;tr|F8VS11|F8VS11_HUMAN Nucleoside-diphosphate kinase OS=Homo sapiens OX=9606 GN=AK4 PE=1 SV=1;;P27144;F8VS11;;Adenylate kinase 4, mitochondrial;;AK4;;39.95;;10;8	P27144	AK4	Adenylate kinase 4, mitochondrial	17.6674	18.8662	1.51727	0.435639	0.0303898	18.4677	17.6674	17.5975	18.8662	18.9543	18.7336	0.144105	-1.1988
4595;;sp|Q92667-2|AKAP1_HUMAN Isoform 2 of A-kinase anchor protein 1, mitochondrial OS=Homo sapiens OX=9606 GN=AKAP1;sp|Q92667|AKAP1_HUMAN A-kinase anchor protein 1, mitochondrial OS=Homo sapiens OX=9606 GN=AKAP1 PE=1 SV=1;;Q92667-2;Q92667;I3L0W0;I3L2A2;I3L2N7;I3L0K6;I3L364;I3L3K1;;A-kinase anchor protein 1, mitochondrial;;AKAP1;;149.78;;14;14;6;5;5;3;2;1	Q92667	AKAP1	A-kinase anchor protein 1, mitochondrial	17.177	17.3297	0.071321	0.899587	0.848553	17.6942	17.1464	17.177	17.3685	17.3297	17.2068	0.892674	-0.152665
1132;;tr|E7EMD6|E7EMD6_HUMAN A-kinase anchor protein 10, mitochondrial OS=Homo sapiens OX=9606 GN=AKAP10 PE=1 SV=3;sp|O43572|AKA10_HUMAN A-kinase anchor protein 10, mitochondrial OS=Homo sapiens OX=9606 GN=AKAP10 PE=1 SV=2;;E7EMD6;O43572;;A-kinase anchor protein 10, mitochondrial;;AKAP10;;2.7316;;1;1	E7EMD6	AKAP10	A-kinase anchor protein 10, mitochondrial	13.0914	0	5	100	0		13.352	12.8307				9.88122e-07	13.0914
5664;;sp|Q9UKA4|AKA11_HUMAN A-kinase anchor protein 11 OS=Homo sapiens OX=9606 GN=AKAP11 PE=1 SV=1;;Q9UKA4;;A-kinase anchor protein 11;;AKAP11;;196.42;;28	Q9UKA4	AKAP11	A-kinase anchor protein 11	16.8927	16.7564	0.0867565	1.09909	0.818924	16.9541	16.5977	16.8927	16.7179	16.8818	16.7564	0.879508	0.136307
3389;;sp|Q02952|AKA12_HUMAN A-kinase anchor protein 12 OS=Homo sapiens OX=9606 GN=AKAP12 PE=1 SV=4;sp|Q02952-3|AKA12_HUMAN Isoform 3 of A-kinase anchor protein 12 OS=Homo sapiens OX=9606 GN=AKAP12;sp|Q02952-2|AKA12_HUMAN Isoform 2 of A-kinase anchor protein 12 O;;Q02952;Q02952-3;Q02952-2;;A-kinase anchor protein 12;;AKAP12;;323.31;;75;73;73	Q02952	AKAP12	A-kinase anchor protein 12	18.9222	19.6029	1.3708	0.623892	0.0425793	19.2922	18.6742	18.9222	19.3773	19.7094	19.6029	0.170683	-0.680632
3474;;sp|Q12802-4|AKP13_HUMAN Isoform 3 of A-kinase anchor protein 13 OS=Homo sapiens OX=9606 GN=AKAP13;sp|Q12802|AKP13_HUMAN A-kinase anchor protein 13 OS=Homo sapiens OX=9606 GN=AKAP13 PE=1 SV=2;sp|Q12802-2|AKP13_HUMAN Isoform 2 of A-kinase anchor protein 13 O;;Q12802-4;Q12802;Q12802-2;H0YMW2;A0A087X047;A0A087WX73;A0A087WY36;A0A087WTD7;A8MYJ1;;A-kinase anchor protein 13;;AKAP13;;4.3924;;3;3;3;2…	Q12802	AKAP13	A-kinase anchor protein 13	15.9565	16.4292	0.667909	0.720607	0.214828	16.5437	15.9565	15.856	16.3161	16.6565	16.4292	0.411066	-0.472715
5763;;sp|Q9Y2D5-6|AKAP2_HUMAN Isoform 4 of A-kinase anchor protein 2 OS=Homo sapiens OX=9606 GN=AKAP2;sp|Q9Y2D5-4|AKAP2_HUMAN Isoform 3 of A-kinase anchor protein 2 OS=Homo sapiens OX=9606 GN=AKAP2;sp|Q9Y2D5|AKAP2_HUMAN A-kinase anchor protein 2 OS=Homo sapiens ;;Q9Y2D5-6;Q9Y2D5-4;Q9Y2D5;Q9Y2D5-5;Q9Y2D5-7;C9JVY5;C9JZH4;;A-kinase anchor protein 2;;AKAP2;;183.18;;27;27;27;27;27;22;0	Q9Y2D5	AKAP2	A-kinase anchor protein 2	18.5113	18.59	0.03115	0.946932	0.930786	18.7586	18.4536	18.5113	18.3037	18.7834	18.59	0.917771	-0.0786669
691;;tr|A0A7P0T893|A0A7P0T893_HUMAN A-kinase anchor protein 8 OS=Homo sapiens OX=9606 GN=AKAP8 PE=4 SV=1;sp|O43823|AKAP8_HUMAN A-kinase anchor protein 8 OS=Homo sapiens OX=9606 GN=AKAP8 PE=1 SV=1;;A0A7P0T893;O43823;M0QX51;A0A7P0TBC8;;A-kinase anchor protein 8;;AKAP8;;76.926;;14;14;5;5	A0A7P0T893	AKAP8	A-kinase anchor protein 8	18.0503	18.5145	1.18063	0.724891	0.0659737	18.2588	17.5193	18.0503	18.5145	18.6822	18.4008	0.21583	-0.464164
716;;tr|A0A7P0TAE3|A0A7P0TAE3_HUMAN A-kinase anchor protein 8-like OS=Homo sapiens OX=9606 GN=AKAP8L PE=4 SV=1;sp|Q9ULX6|AKP8L_HUMAN A-kinase anchor protein 8-like OS=Homo sapiens OX=9606 GN=AKAP8L PE=1 SV=4;tr|A0A7P0TAJ5|A0A7P0TAJ5_HUMAN A-kinase anchor protei;;A0A7P0TAE3;Q9ULX6;A0A7P0TAJ5;Q9ULX6-2;A0A7P0T847;A0A7P0TBP0;V9GZ50;A0A7P0T9N5;A0A7P0TAD3;M0R1Y5;M0R010;M0QYT7;;A-kinase anchor protein 8…	A0A7P0TAE3	AKAP8L	A-kinase anchor protein 8-like	17.3125	17.4307	0.0310486	0.921322	0.931004	17.7033	17.0593	17.3125	17.4307	17.5211	17.1821	0.917781	-0.118222
153;;sp|Q99996-6|AKAP9_HUMAN Isoform 6 of A-kinase anchor protein 9 OS=Homo sapiens OX=9606 GN=AKAP9;tr|A0A7P0Z4Q5|A0A7P0Z4Q5_HUMAN A-kinase anchor protein 9 OS=Homo sapiens OX=9606 GN=AKAP9 PE=4 SV=1;tr|A0A7P0TBH8|A0A7P0TBH8_HUMAN A-kinase anchor protein 9 OS=;;Q99996-6;A0A7P0Z4Q5;A0A7P0TBH8;A0A7P0TBI4;A0A7P0Z4N5;A0A7P0T928;A0A7P0T9A9;A0A7P0T8N5;A0A7P0TAX3;A0A7P0TAD6;A0A7P0T939;A0A0A0MRF6;Q99996…	Q99996	AKAP9	A-kinase anchor protein 9	15.8694	16.1484	0.58094	0.824162	0.262458	15.8694	15.628	16.2621	16.0413	16.4087	16.1484	0.457729	-0.279
5950;;sp|Q99996-6|AKAP9_HUMAN Isoform 6 of A-kinase anchor protein 9 OS=Homo sapiens OX=9606 GN=AKAP9;tr|A0A7P0TBH8|A0A7P0TBH8_HUMAN A-kinase anchor protein 9 OS=Homo sapiens OX=9606 GN=AKAP9 PE=4 SV=1;tr|A0A7P0Z4N5|A0A7P0Z4N5_HUMAN A-kinase anchor protein 9 OS=;;REV__Q99996-6;REV__A0A7P0TBH8;REV__A0A7P0Z4N5;REV__A0A0A0MRF6;REV__A0A7P0T9A9;REV__A0A7P0TBI4;REV__Q99996-1;REV__Q99996;REV__Q99996-3;R…	Q99996	AKAP9	A-kinase anchor protein 9	17.147	17.7994	0.399096	0.636228	0.398937	18.2366	16.5591	17.147	17.8857	17.6607	17.7994	0.577784	-0.652384
2518;;sp|P14550|AK1A1_HUMAN Aldo-keto reductase family 1 member A1 OS=Homo sapiens OX=9606 GN=AKR1A1 PE=1 SV=3;tr|V9GYG2|V9GYG2_HUMAN Aldo-keto reductase family 1 member A1 OS=Homo sapiens OX=9606 GN=AKR1A1 PE=1 SV=1;tr|V9GYP9|V9GYP9_HUMAN Aldo-keto reductase fa;;P14550;V9GYG2;V9GYP9;Q5T621;;Alcohol dehydrogenase [NADP(+)];;AKR1A1;;12.245;;4;3;3;3	P14550	AKR1A1	Alcohol dehydrogenase [NADP(+)]	21.9654	21.922	0.12738	1.03053	0.745795	21.9654	22.1401	21.6806	21.922	21.6887	22.0045	0.835505	0.0433826
2529;;sp|P15121|ALDR_HUMAN Aldo-keto reductase family 1 member B1 OS=Homo sapiens OX=9606 GN=AKR1B1 PE=1 SV=3;tr|E9PCX2|E9PCX2_HUMAN Aldo-keto reductase family 1 member B1 OS=Homo sapiens OX=9606 GN=AKR1B1 PE=1 SV=1;;P15121;E9PCX2;E9PEF9;C9JRZ8;C9JRZ8-2;;Aldose reductase;;AKR1B1;;117.31;;22;15;7;1;1	P15121	AKR1B1	Aldose reductase	21.0965	20.9199	0.660161	1.13025	0.218695	20.988	21.4262	21.0965	20.9199	20.7935	21.1013	0.415004	0.17664
3406;;sp|Q04828|AK1C1_HUMAN Aldo-keto reductase family 1 member C1 OS=Homo sapiens OX=9606 GN=AKR1C1 PE=1 SV=1;tr|H0Y804|H0Y804_HUMAN Aldo-keto reductase family 1 member C1 (Fragment) OS=Homo sapiens OX=9606 GN=AKR1C1 PE=1 SV=1;sp|P52895|AK1C2_HUMAN Aldo-keto re;;Q04828;H0Y804;P52895;B4DK69;A6NHU4;S4R3P0;P52895-2;;Aldo-keto reductase family 1 member C1;Aldo-keto reductase family 1 member C2;;AKR1…	Q04828	AKR1C1	Aldo-keto reductase family 1 member C1;Aldo-keto reductase family 1 member C2	18.1742	15.9434	1.51404	4.69396	0.0306167	17.2535	18.4801	18.1742	14.5122	15.9434	16.5326	0.14462	2.23081
179;;tr|S4R3Z2|S4R3Z2_HUMAN Aldo-keto reductase family 1 member C3 OS=Homo sapiens OX=9606 GN=AKR1C3 PE=1 SV=1;tr|A0A0A0MSS8|A0A0A0MSS8_HUMAN Aldo-keto reductase family 1 member C3 OS=Homo sapiens OX=9606 GN=AKR1C3 PE=1 SV=1;sp|P42330|AK1C3_HUMAN Aldo-keto redu;;S4R3Z2;A0A0A0MSS8;P42330;P42330-2;S4R3D5;P17516;;Aldo-keto reductase family 1 member C3;;AKR1C3;;3.6947;;3;3;3;2;1;0	S4R3Z2	AKR1C3	Aldo-keto reductase family 1 member C3	14.4795	14.379	0.172045	1.07214	0.672906	13.8174	14.6564	14.4795	14.379	13.6827	14.4151	0.781372	0.100488
1514;;tr|H3BLU7|H3BLU7_HUMAN Aflatoxin B1 aldehyde reductase member 2 (Fragment) OS=Homo sapiens OX=9606 GN=AKR7A2 PE=1 SV=1;sp|O43488|ARK72_HUMAN Aflatoxin B1 aldehyde reductase member 2 OS=Homo sapiens OX=9606 GN=AKR7A2 PE=1 SV=3;;H3BLU7;O43488;A0A499FJT0;Q8NHP1;;Aflatoxin B1 aldehyde reductase member 2;;AKR7A2;;12.016;;5;5;2;2	H3BLU7	AKR7A2	Aflatoxin B1 aldehyde reductase member 2	16.4536	16.7928	0.249781	0.790444	0.562625	16.3882	17.171	16.4536	16.7928	16.7375	16.9759	0.69803	-0.339265
2775;;sp|P31749|AKT1_HUMAN RAC-alpha serine/threonine-protein kinase OS=Homo sapiens OX=9606 GN=AKT1 PE=1 SV=2;sp|P31749-2|AKT1_HUMAN Isoform 2 of RAC-alpha serine/threonine-protein kinase OS=Homo sapiens OX=9606 GN=AKT1;;P31749;P31749-2;;RAC-alpha serine/threonine-protein kinase;;AKT1;;2.7064;;2;1	P31749	AKT1	RAC-alpha serine/threonine-protein kinase	14.2352	14.5405	0.572883	0.809274	0.267373	14.0574	14.2352	14.4126	15.9816	14.2715	14.5405	0.462365	-0.3053
4667;;sp|Q96B36|AKTS1_HUMAN Proline-rich AKT1 substrate 1 OS=Homo sapiens OX=9606 GN=AKT1S1 PE=1 SV=1;sp|Q96B36-3|AKTS1_HUMAN Isoform 3 of Proline-rich AKT1 substrate 1 OS=Homo sapiens OX=9606 GN=AKT1S1;tr|H9KV91|H9KV91_HUMAN Proline-rich AKT1 substrate 1 (Fragm;;Q96B36;Q96B36-3;H9KV91;M0R2V8;Q96B36-2;;Proline-rich AKT1 substrate 1;;AKT1S1;;7.4805;;3;3;2;1;1	Q96B36	AKT1S1	Proline-rich AKT1 substrate 1	15.6173	15.3225	0.290651	1.22671	0.512093	15.6173	14.8623	16.2489	14.2491	15.3225	15.8313	0.661895	0.294797
2504;;sp|P13716|HEM2_HUMAN Delta-aminolevulinic acid dehydratase OS=Homo sapiens OX=9606 GN=ALAD PE=1 SV=1;tr|B7ZBK6|B7ZBK6_HUMAN Porphobilinogen synthase (Fragment) OS=Homo sapiens OX=9606 GN=ALAD PE=1 SV=1;sp|P13716-2|HEM2_HUMAN Isoform 2 of Delta-aminolevulin;;P13716;B7ZBK6;P13716-2;;Delta-aminolevulinic acid dehydratase;;ALAD;;27.722;;4;2;2	P13716	ALAD	Delta-aminolevulinic acid dehydratase	15.8664	15.6888	0.0134145	1.13099	0.969584	15.8664	15.9743	15.3846	15.6888	15.1805	16.4046	0.917817	0.177592
2494;;sp|P13196|HEM1_HUMAN 5-aminolevulinate synthase, nonspecific, mitochondrial OS=Homo sapiens OX=9606 GN=ALAS1 PE=1 SV=2;;P13196;H7C4H7;;5-aminolevulinate synthase, nonspecific, mitochondrial;;ALAS1;;13.411;;5;2	P13196	ALAS1	5-aminolevulinate synthase, nonspecific, mitochondrial	15.4572	16.0554	1.47759	0.660592	0.0332978	14.9084	15.4572	15.5329	16.1149	15.8103	16.0554	0.150646	-0.598168
3575;;sp|Q13740-2|CD166_HUMAN Isoform 2 of CD166 antigen OS=Homo sapiens OX=9606 GN=ALCAM;sp|Q13740|CD166_HUMAN CD166 antigen OS=Homo sapiens OX=9606 GN=ALCAM PE=1 SV=2;tr|F5GXJ9|F5GXJ9_HUMAN Activated leukocyte cell adhesion molecule OS=Homo sapiens OX=9606 GN=;;Q13740-2;Q13740;F5GXJ9;H7C543;Q13740-4;Q13740-3;;CD166 antigen;;ALCAM;;176.53;;23;22;21;10;7;5	Q13740	ALCAM	CD166 antigen	18.5418	19.0734	1.11093	0.691785	0.0774595	18.8376	18.0383	18.5418	19.0734	19.3072	18.8948	0.235574	-0.531605
3108;;sp|P54886-2|P5CS_HUMAN Isoform Short of Delta-1-pyrroline-5-carboxylate synthase OS=Homo sapiens OX=9606 GN=ALDH18A1;sp|P54886|P5CS_HUMAN Delta-1-pyrroline-5-carboxylate synthase OS=Homo sapiens OX=9606 GN=ALDH18A1 PE=1 SV=2;;P54886-2;P54886;;Delta-1-pyrroline-5-carboxylate synthase;Glutamate 5-kinase;Gamma-glutamyl phosphate reductase;;ALDH18A1;;323.31;;36;36	P54886	ALDH18A1	Delta-1-pyrroline-5-carboxylate synthase;Glutamate 5-kinase;Gamma-glutamyl phosphate reductase	20.499	20.6051	0.426468	0.929091	0.374569	20.6261	20.4862	20.499	20.7541	20.5061	20.6051	0.557832	-0.106108
2950;;sp|P47895|AL1A3_HUMAN Aldehyde dehydrogenase family 1 member A3 OS=Homo sapiens OX=9606 GN=ALDH1A3 PE=1 SV=2;tr|H0Y2X5|H0Y2X5_HUMAN Aldehyde dehydrogenase 1 family, member A3, isoform CRA_b OS=Homo sapiens OX=9606 GN=ALDH1A3 PE=1 SV=1;;P47895;H0Y2X5;H0YNQ3;H0YKF9;H0YLT1;H0YMG7;O94788-4;O94788-3;O94788;;Aldehyde dehydrogenase family 1 member A3;;ALDH1A3;;113.85;;25;23;9;7;2;1;1;1;1	P47895	ALDH1A3	Aldehyde dehydrogenase family 1 member A3	18.773	18.2993	0.716446	1.3886	0.192112	18.6196	18.9163	18.773	18.2649	18.2993	18.8155	0.387196	0.473636
2765;;sp|P30837|AL1B1_HUMAN Aldehyde dehydrogenase X, mitochondrial OS=Homo sapiens OX=9606 GN=ALDH1B1 PE=1 SV=3;;P30837;A0A0U1RQK9;;Aldehyde dehydrogenase X, mitochondrial;;ALDH1B1;;118.82;;15;3	P30837	ALDH1B1	Aldehyde dehydrogenase X, mitochondrial	18.9159	18.9533	0.0402094	0.974408	0.911571	19.1612	18.844	18.9159	19.1024	18.9533	18.9054	0.914218	-0.0374022
534;;tr|A0A494C1M4|A0A494C1M4_HUMAN 10-formyltetrahydrofolate dehydrogenase OS=Homo sapiens OX=9606 GN=ALDH1L2 PE=1 SV=1;sp|Q3SY69|AL1L2_HUMAN Mitochondrial 10-formyltetrahydrofolate dehydrogenase OS=Homo sapiens OX=9606 GN=ALDH1L2 PE=1 SV=2;sp|Q3SY69-3|AL1L2_H;;A0A494C1M4;Q3SY69;Q3SY69-3;Q3SY69-2;;Mitochondrial 10-formyltetrahydrofolate dehydrogenase;;ALDH1L2;;5.7923;;3;3;2;1	A0A494C1M4	ALDH1L2	Mitochondrial 10-formyltetrahydrofolate dehydrogenase	14.3912	14.7091	0.992931	0.802203	0.101641	14.4312	14.0444	14.3912	14.7238	14.7091	14.4267	0.273369	-0.317961
2348;;sp|P05091|ALDH2_HUMAN Aldehyde dehydrogenase, mitochondrial OS=Homo sapiens OX=9606 GN=ALDH2 PE=1 SV=2;sp|P05091-2|ALDH2_HUMAN Isoform 2 of Aldehyde dehydrogenase, mitochondrial OS=Homo sapiens OX=9606 GN=ALDH2;;P05091;P05091-2;S4R3S4;F8VP50;;Aldehyde dehydrogenase, mitochondrial;;ALDH2;;69.783;;18;17;8;7	P05091	ALDH2	Aldehyde dehydrogenase, mitochondrial	16.84	18.2407	3.57229	0.378725	0.000267735	16.7095	16.84	16.9002	18.4219	18.2407	18.0633	0.0221006	-1.40078
565;;sp|P51648-2|AL3A2_HUMAN Isoform 2 of Aldehyde dehydrogenase family 3 member A2 OS=Homo sapiens OX=9606 GN=ALDH3A2;sp|P51648|AL3A2_HUMAN Aldehyde dehydrogenase family 3 member A2 OS=Homo sapiens OX=9606 GN=ALDH3A2 PE=1 SV=1;tr|A0A5F9ZHN9|A0A5F9ZHN9_HUMAN Al;;P51648-2;P51648;A0A5F9ZHN9;A0A5F9ZHI5;J3QRD1;A0A5F9ZGX4;A0A5F9ZI12;A0A5K1VW72;A0A5F9ZHZ9;A0A5F9ZHP6;I3L1M4;J3QKK9;J3KTG1;J3QS00;I3L0X1;I…	P51648	ALDH3A2	Fatty aldehyde dehydrogenase	18.8001	17.9062	1.57725	1.85825	0.0264701	18.3641	19.0403	18.8001	18.163	17.7499	17.9062	0.135078	0.893943
2913;;sp|P43353|AL3B1_HUMAN Aldehyde dehydrogenase family 3 member B1 OS=Homo sapiens OX=9606 GN=ALDH3B1 PE=1 SV=1;sp|P43353-2|AL3B1_HUMAN Isoform 2 of Aldehyde dehydrogenase family 3 member B1 OS=Homo sapiens OX=9606 GN=ALDH3B1;tr|A0A087X2D4|A0A087X2D4_HUMAN Al;;P43353;P43353-2;A0A087X2D4;A0A087WUF8;Q9BUJ8;A0A087X192;A0A087WTE0;E9PJV0;C9JKT2;C9JMC5;I3L3I9;A8MYB8;E9PNN6;P48448;P30838;;Aldehyde de…	P43353	ALDH3B1	Aldehyde dehydrogenase family 3 member B1	17.3254	16.811	1.14199	1.42834	0.0721132	17.3254	17.3857	17.1619	17.1898	16.728	16.811	0.226554	0.514335
2742;;sp|P30038-3|AL4A1_HUMAN Isoform 3 of Delta-1-pyrroline-5-carboxylate dehydrogenase, mitochondrial OS=Homo sapiens OX=9606 GN=ALDH4A1;sp|P30038|AL4A1_HUMAN Delta-1-pyrroline-5-carboxylate dehydrogenase, mitochondrial OS=Homo sapiens OX=9606 GN=ALDH4A1 PE=1 ;;P30038-3;P30038;P30038-2;Q5TF55;;Delta-1-pyrroline-5-carboxylate dehydrogenase, mitochondrial;;ALDH4A1;;5.5468;;4;4;3;2	P30038	ALDH4A1	Delta-1-pyrroline-5-carboxylate dehydrogenase, mitochondrial	14.0794	15.7454	2.0189	0.315129	0.0095741	14.4391	14.0794	13.821	15.8163	15.7454	15.0432	0.0899286	-1.66598
3380;;sp|Q02252|MMSA_HUMAN Methylmalonate-semialdehyde dehydrogenase [acylating], mitochondrial OS=Homo sapiens OX=9606 GN=ALDH6A1 PE=1 SV=2;sp|Q02252-2|MMSA_HUMAN Isoform 2 of Methylmalonate-semialdehyde dehydrogenase [acylating], mitochondrial OS=Homo sapiens ;;Q02252;Q02252-2;G3V4Z4;;Methylmalonate-semialdehyde dehydrogenase [acylating], mitochondrial;;ALDH6A1;;17.271;;7;7;5	Q02252	ALDH6A1	Methylmalonate-semialdehyde dehydrogenase [acylating], mitochondrial	16.1073	15.799	0.309433	1.23822	0.490419	15.4992	16.3613	16.1073	15.799	15.846	15.7362	0.646482	0.30827
2984;;sp|P49419-2|AL7A1_HUMAN Isoform 2 of Alpha-aminoadipic semialdehyde dehydrogenase OS=Homo sapiens OX=9606 GN=ALDH7A1;sp|P49419|AL7A1_HUMAN Alpha-aminoadipic semialdehyde dehydrogenase OS=Homo sapiens OX=9606 GN=ALDH7A1 PE=1 SV=5;tr|A0A1B0GW77|A0A1B0GW77_HU;;P49419-2;P49419;A0A1B0GW77;A0A1B0GW82;A0A1B0GTG2;A0A1B0GUA1;A0A1B0GTJ4;A0A1B0GV49;P49419-4;A0A1B0GTY9;A0A0J9YWF7;A0A1B0GUY0;H0YHM6;F8WD…	P49419	ALDH7A1	Alpha-aminoadipic semialdehyde dehydrogenase	17.0813	16.4268	1.58707	1.57402	0.025878	16.813	17.3287	17.0813	16.4268	16.0833	16.5668	0.133691	0.654458
2973;;sp|P49189|AL9A1_HUMAN 4-trimethylaminobutyraldehyde dehydrogenase OS=Homo sapiens OX=9606 GN=ALDH9A1 PE=1 SV=3;sp|P49189-2|AL9A1_HUMAN Isoform 2 of 4-trimethylaminobutyraldehyde dehydrogenase OS=Homo sapiens OX=9606 GN=ALDH9A1;sp|P49189-3|AL9A1_HUMAN Isofo;;P49189;P49189-2;P49189-3;;4-trimethylaminobutyraldehyde dehydrogenase;;ALDH9A1;;24.34;;8;6;6	P49189	ALDH9A1	4-trimethylaminobutyraldehyde dehydrogenase	16.6759	17.1583	1.94558	0.7158	0.0113349	16.6759	16.8651	16.6625	17.4468	17.1545	17.1583	0.0958049	-0.482372
2323;;sp|P04075|ALDOA_HUMAN Fructose-bisphosphate aldolase A OS=Homo sapiens OX=9606 GN=ALDOA PE=1 SV=2;tr|J3KPS3|J3KPS3_HUMAN Fructose-bisphosphate aldolase OS=Homo sapiens OX=9606 GN=ALDOA PE=1 SV=1;sp|P04075-2|ALDOA_HUMAN Isoform 2 of Fructose-bisphosphate al;;P04075;J3KPS3;P04075-2;H3BQN4;H3BPS8;H3BUH7;H3BR04;H3BMQ8;H3BU78;H3BR68;;Fructose-bisphosphate aldolase A;Fructose-bisphosphate aldolas…	P04075	ALDOA	Fructose-bisphosphate aldolase A;Fructose-bisphosphate aldolase	21.7541	22.0508	0.793023	0.814137	0.161056	21.7541	21.8666	21.7227	21.7849	22.0508	22.2845	0.35199	-0.296656
2440;;sp|P09972|ALDOC_HUMAN Fructose-bisphosphate aldolase C OS=Homo sapiens OX=9606 GN=ALDOC PE=1 SV=2;tr|A8MVZ9|A8MVZ9_HUMAN Fructose-bisphosphate aldolase OS=Homo sapiens OX=9606 GN=ALDOC PE=1 SV=1;;P09972;A8MVZ9;K7EKH5;J3KSV6;J3QKP5;C9J8F3;J3QKK1;;Fructose-bisphosphate aldolase C;Fructose-bisphosphate aldolase;;ALDOC;;46.687;;7;7;4;4;4;3;2	P09972	ALDOC	Fructose-bisphosphate aldolase C;Fructose-bisphosphate aldolase	19.9386	19.5928	0.212896	1.27088	0.612497	19.3385	19.9386	20.394	19.4013	19.5928	20.0755	0.735001	0.345831
4982;;sp|Q9BT22|ALG1_HUMAN Chitobiosyldiphosphodolichol beta-mannosyltransferase OS=Homo sapiens OX=9606 GN=ALG1 PE=1 SV=2;sp|Q9BT22-2|ALG1_HUMAN Isoform 2 of Chitobiosyldiphosphodolichol beta-mannosyltransferase OS=Homo sapiens OX=9606 GN=ALG1;tr|K7EID2|K7EID2_;;Q9BT22;Q9BT22-2;K7EID2;;Chitobiosyldiphosphodolichol beta-mannosyltransferase;;ALG1;;42.937;;2;2;1	Q9BT22	ALG1	Chitobiosyldiphosphodolichol beta-mannosyltransferase	16.6311	16.4803	0.885908	1.1102	0.130045	16.6311	16.7108	16.4966	16.2569	16.4803	16.5167	0.313061	0.150819
5202;;sp|Q9H553|ALG2_HUMAN Alpha-1,3/1,6-mannosyltransferase ALG2 OS=Homo sapiens OX=9606 GN=ALG2 PE=1 SV=1;sp|Q9H553-2|ALG2_HUMAN Isoform 2 of Alpha-1,3/1,6-mannosyltransferase ALG2 OS=Homo sapiens OX=9606 GN=ALG2;;Q9H553;Q9H553-2;A0A0A0MTE0;;Alpha-1,3/1,6-mannosyltransferase ALG2;;ALG2;;15.952;;8;7;1	Q9H553	ALG2	Alpha-1,3/1,6-mannosyltransferase ALG2	17.1795	16.8624	1.07067	1.24582	0.0849826	17.1279	17.1795	17.5327	17.1006	16.7041	16.8624	0.247819	0.317101
1595;;tr|H7C0X4|H7C0X4_HUMAN Dol-P-Man:Man(5)GlcNAc(2)-PP-Dol alpha-1,3-mannosyltransferase (Fragment) OS=Homo sapiens OX=9606 GN=ALG3 PE=1 SV=1;sp|Q92685|ALG3_HUMAN Dol-P-Man:Man(5)GlcNAc(2)-PP-Dol alpha-1,3-mannosyltransferase OS=Homo sapiens OX=9606 GN=ALG3 P;;H7C0X4;Q92685;C9J7S5;Q92685-2;F8WF93;H7BZZ2;F8WE30;;Dol-P-Man:Man(5)GlcNAc(2)-PP-Dol alpha-1,3-mannosyltransferase;;ALG3;;8.4454;;3;3;2…	H7C0X4	ALG3	Dol-P-Man:Man(5)GlcNAc(2)-PP-Dol alpha-1,3-mannosyltransferase	15.6788	14.9593	0.692594	1.64655	0.202958	15.6788	15.9201	15.2621	15.3925		14.5262	0.398762	0.719443
701;;tr|A0A7P0T9X2|A0A7P0T9X2_HUMAN Dolichyl-phosphate beta-glucosyltransferase OS=Homo sapiens OX=9606 GN=ALG5 PE=4 SV=1;tr|B4DR67|B4DR67_HUMAN Dolichyl-phosphate beta-glucosyltransferase OS=Homo sapiens OX=9606 GN=ALG5 PE=2 SV=1;tr|A0A7P0TAL2|A0A7P0TAL2_HUMAN;;A0A7P0T9X2;B4DR67;A0A7P0TAL2;A0A7P0T901;A0A7P0T9B8;Q9Y673;A0A7P0T850;A0A7P0Z4I2;A0A7P0TB27;Q9Y673-2;A0A7P0T882;A0A7P0T9C7;A0A7P0T8X9;A0A…	A0A7P0T9X2	ALG5	Dolichyl-phosphate beta-glucosyltransferase	17.926	17.9826	0.0537344	0.961544	0.88362	17.912	18.1431	17.926	18.1498	17.7886	17.9826	0.905454	-0.0565746
92;;tr|H0YCW6|H0YCW6_HUMAN Mannosyltransferase (Fragment) OS=Homo sapiens OX=9606 GN=ALG9 PE=3 SV=1;tr|A0A087WZ62|A0A087WZ62_HUMAN Mannosyltransferase OS=Homo sapiens OX=9606 PE=3 SV=1;sp|Q9H6U8-2|ALG9_HUMAN Isoform 2 of Alpha-1,2-mannosyltransferase ALG9 OS=H;;H0YCW6;A0A087WZ62;Q9H6U8-2;Q9H6U8-4;Q9H6U8;Q9H6U8-3;;Alpha-1,2-mannosyltransferase ALG9;;ALG9;;1.9376;;1;1;1;1;1;1	H0YCW6	ALG9	Alpha-1,2-mannosyltransferase ALG9	16.4219	16.3536	0.187469	1.04847	0.649429	15.7055	16.6294	16.4219	16.5409	16.289	16.3536	0.76326	0.0682868
1408;;tr|H0YJF3|H0YJF3_HUMAN Nucleic acid dioxygenase ALKBH1 (Fragment) OS=Homo sapiens OX=9606 GN=ALKBH1 PE=1 SV=1;tr|G3V4M4|G3V4M4_HUMAN Nucleic acid dioxygenase ALKBH1 OS=Homo sapiens OX=9606 GN=ALKBH1 PE=1 SV=1;sp|Q13686|ALKB1_HUMAN Nucleic acid dioxygenase ;;H0YJF3;G3V4M4;Q13686;;Alkylated DNA repair protein alkB homolog 1;;ALKBH1;;3.8935;;2;2;2	H0YJF3	ALKBH1	Alkylated DNA repair protein alkB homolog 1	14.4924	14.4506	0.206028	1.02943	0.62226	14.531	14.335	14.4924	14.6742	14.3992	14.4506	0.742415	0.0418496
4058;;sp|Q6P6C2|ALKB5_HUMAN RNA demethylase ALKBH5 OS=Homo sapiens OX=9606 GN=ALKBH5 PE=1 SV=2;sp|Q6P6C2-3|ALKB5_HUMAN Isoform 3 of RNA demethylase ALKBH5 OS=Homo sapiens OX=9606 GN=ALKBH5;sp|Q6P6C2-1|ALKB5_HUMAN Isoform 1 of RNA demethylase ALKBH5 OS=Homo sapie;;Q6P6C2;Q6P6C2-3;Q6P6C2-1;K7ER58;;RNA demethylase ALKBH5;;ALKBH5;;29.652;;5;4;4;1	Q6P6C2	ALKBH5	RNA demethylase ALKBH5	16.562	16.0554	1.06183	1.42067	0.0867297	16.2635	16.6615	16.562	16.2277	15.4902	16.0554	0.250595	0.506573
4984;;sp|Q9BT30|ALKB7_HUMAN Alpha-ketoglutarate-dependent dioxygenase alkB homolog 7, mitochondrial OS=Homo sapiens OX=9606 GN=ALKBH7 PE=1 SV=1;tr|M0QZH2|M0QZH2_HUMAN Alpha-ketoglutarate-dependent dioxygenase alkB homolog 7, mitochondrial OS=Homo sapiens OX=9606;;Q9BT30;M0QZH2;M0QZI0;;Alpha-ketoglutarate-dependent dioxygenase alkB homolog 7, mitochondrial;;ALKBH7;;2.6469;;2;1;1	Q9BT30	ALKBH7	Alpha-ketoglutarate-dependent dioxygenase alkB homolog 7, mitochondrial	14.9175	14.7482	0.243277	1.12449	0.571114	16.1164	14.9175	14.2458	14.603	14.7482	14.9044	0.704213	0.169272
4227;;sp|Q86V81|THOC4_HUMAN THO complex subunit 4 OS=Homo sapiens OX=9606 GN=ALYREF PE=1 SV=3;;Q86V81;;THO complex subunit 4;;ALYREF;;323.31;;1	Q86V81	ALYREF	THO complex subunit 4	20.5721	20.9483	0.461103	0.770474	0.345857	21.1581	20.3656	20.5721	20.9483	21.1453	20.8204	0.533381	-0.376182
1184;;tr|E9PB61|E9PB61_HUMAN THO complex subunit 4 OS=Homo sapiens OX=9606 GN=ALYREF PE=1 SV=1;;E9PB61;;;;ALYREF;;3.5885;;1	E9PB61	ALYREF	Aly/REF export factor	16.2105	16.6669	0.0853509	0.728813	0.821579	17.3282	16.1407	16.2105	16.6669	16.8424	16.4592	0.880801	-0.456379
5675;;sp|Q9UKV5|AMFR_HUMAN E3 ubiquitin-protein ligase AMFR OS=Homo sapiens OX=9606 GN=AMFR PE=1 SV=2;;Q9UKV5;H3BRK9;R4GNG2;;E3 ubiquitin-protein ligase AMFR;;AMFR;;61.537;;7;3;3	Q9UKV5	AMFR	E3 ubiquitin-protein ligase AMFR	16.3007	16.2544	0.181128	1.03265	0.65898	16.3007	16.466	16.2729	16.5496	15.989	16.2544	0.77063	0.0463445
5770;;sp|Q9Y2J4-3|AMOL2_HUMAN Isoform 3 of Angiomotin-like protein 2 OS=Homo sapiens OX=9606 GN=AMOTL2;sp|Q9Y2J4|AMOL2_HUMAN Angiomotin-like protein 2 OS=Homo sapiens OX=9606 GN=AMOTL2 PE=1 SV=3;sp|Q9Y2J4-2|AMOL2_HUMAN Isoform 2 of Angiomotin-like protein 2 OS=H;;Q9Y2J4-3;Q9Y2J4;Q9Y2J4-2;Q9Y2J4-4;;Angiomotin-like protein 2;;AMOTL2;;9.8621;;2;2;2;2	Q9Y2J4	AMOTL2	Angiomotin-like protein 2	13.4041	14.5828	0.421975	0.441728	0.378464	15.1838	13.4041	13.272	14.4013	14.7266	14.5828	0.561073	-1.17877
3363;;sp|Q01433-3|AMPD2_HUMAN Isoform Ex1A-3 of AMP deaminase 2 OS=Homo sapiens OX=9606 GN=AMPD2;tr|A0A5F9UK94|A0A5F9UK94_HUMAN AMP deaminase OS=Homo sapiens OX=9606 GN=AMPD2 PE=1 SV=1;tr|H0Y360|H0Y360_HUMAN AMP deaminase OS=Homo sapiens OX=9606 GN=AMPD2 PE=1 SV;;Q01433-3;A0A5F9UK94;H0Y360;Q01433-5;Q01433-2;Q01433-4;Q01433;A0A7P0TB79;A0A590UJX5;A0A590UK85;A0A7P0Z4H6;H0YF16;E9PIJ1;E9PJF6;A0A7P0T99…	Q01433	AMPD2	AMP deaminase 2	15.3214	16.1649	2.38041	0.557302	0.00416478	15.3214	15.3523	15.0266	16.1649	16.0053	16.4443	0.0646698	-0.843468
2983;;sp|P49418|AMPH_HUMAN Amphiphysin OS=Homo sapiens OX=9606 GN=AMPH PE=1 SV=1;sp|P49418-2|AMPH_HUMAN Isoform 2 of Amphiphysin OS=Homo sapiens OX=9606 GN=AMPH;tr|H0Y7T8|H0Y7T8_HUMAN Amphiphysin (Fragment) OS=Homo sapiens OX=9606 GN=AMPH PE=1 SV=1;;P49418;P49418-2;H0Y7T8;;Amphiphysin;;AMPH;;21.199;;7;7;4	P49418	AMPH	Amphiphysin	16.0276	15.7101	0.447718	1.2462	0.356683	15.629	16.0497	16.0276	15.2758	15.7101	15.9625	0.542712	0.31754
5146;;sp|Q9H1A4|APC1_HUMAN Anaphase-promoting complex subunit 1 OS=Homo sapiens OX=9606 GN=ANAPC1 PE=1 SV=1;tr|H0Y564|H0Y564_HUMAN Anaphase-promoting complex subunit 1 (Fragment) OS=Homo sapiens OX=9606 GN=ANAPC1 PE=1 SV=1;;Q9H1A4;H0Y564;;Anaphase-promoting complex subunit 1;;ANAPC1;;10.765;;3;2	Q9H1A4	ANAPC1	Anaphase-promoting complex subunit 1	15.1344	15.1526	0.00214758	0.987481	0.995067	14.3716	15.5327	15.1344	15.1526	14.6682	15.2255	0.917817	-0.0181754
386;;tr|D6R9Q5|D6R9Q5_HUMAN Anaphase-promoting complex subunit 10 (Fragment) OS=Homo sapiens OX=9606 GN=ANAPC10 PE=1 SV=1;tr|A0A3B3ISY7|A0A3B3ISY7_HUMAN Anaphase-promoting complex subunit 10 OS=Homo sapiens OX=9606 PE=3 SV=1;tr|A0A286YEY6|A0A286YEY6_HUMAN Anaph;;D6R9Q5;A0A3B3ISY7;A0A286YEY6;D6RD74;D6RA92;Q9UM13;D6RB36;;Anaphase-promoting complex subunit 10;;ANAPC10;;1.4781;;2;2;2;2;2;2;1	D6R9Q5	ANAPC10	Anaphase-promoting complex subunit 10	14.14	14.7083	0.43321	0.674412	0.368799	14.9684	14.14	13.8845	14.7332	14.5582	14.7083	0.552997	-0.568299
1274;;tr|F5GXB9|F5GXB9_HUMAN Anaphase-promoting complex subunit 15 (Fragment) OS=Homo sapiens OX=9606 GN=ANAPC15 PE=1 SV=8;tr|F5H2T3|F5H2T3_HUMAN Anaphase-promoting complex subunit 15 (Fragment) OS=Homo sapiens OX=9606 GN=ANAPC15 PE=1 SV=1;tr|F8WDQ6|F8WDQ6_HUMAN;;F5GXB9;F5H2T3;F8WDQ6;F5H3R3;F5H6E4;G5EA39;P60006;P60006-2;;Anaphase-promoting complex subunit 15;;ANAPC15;;1.1839;;1;1;1;1;1;1;1;1	F5GXB9	ANAPC15	Anaphase-promoting complex subunit 15	15.1676	15.4357	0.593422	0.830455	0.255022		14.9622	15.3731	15.3049	15.4572	15.4357	0.450662	-0.268027
36;;tr|A0A087WUN5|A0A087WUN5_HUMAN Anaphase-promoting complex subunit 16 OS=Homo sapiens OX=9606 GN=ANAPC16 PE=1 SV=1;sp|Q96DE5|APC16_HUMAN Anaphase-promoting complex subunit 16 OS=Homo sapiens OX=9606 GN=ANAPC16 PE=1 SV=1;;A0A087WUN5;Q96DE5;;Anaphase-promoting complex subunit 16;;ANAPC16;;2.2135;;1;1	A0A087WUN5	ANAPC16	Anaphase-promoting complex subunit 16	0	14.0952	5	0.01	0				13.8905	14.0952	14.1677	9.88122e-07	-14.0952
1080;;tr|D6RFM7|D6RFM7_HUMAN Anaphase-promoting complex subunit 4 OS=Homo sapiens OX=9606 GN=ANAPC4 PE=1 SV=1;tr|D6RAP6|D6RAP6_HUMAN Anaphase-promoting complex subunit 4 (Fragment) OS=Homo sapiens OX=9606 GN=ANAPC4 PE=1 SV=1;sp|Q9UJX5-2|APC4_HUMAN Isoform 2 of A;;D6RFM7;D6RAP6;Q9UJX5-2;Q9UJX5;Q9UJX5-3;;Anaphase-promoting complex subunit 4;;ANAPC4;;3.8375;;2;2;2;2;2	D6RFM7	ANAPC4	Anaphase-promoting complex subunit 4	12.7445	13.447	0.916015	0.614543	0.121335	12.7445	13.4562	12.3227	13.4007	13.447	13.6952	0.30134	-0.702414
5654;;sp|Q9UJX3-2|APC7_HUMAN Isoform 2 of Anaphase-promoting complex subunit 7 OS=Homo sapiens OX=9606 GN=ANAPC7;sp|Q9UJX3|APC7_HUMAN Anaphase-promoting complex subunit 7 OS=Homo sapiens OX=9606 GN=ANAPC7 PE=1 SV=4;;Q9UJX3-2;Q9UJX3;H0YIX7;H0YIW2;;Anaphase-promoting complex subunit 7;;ANAPC7;;9.5053;;4;4;1;1	Q9UJX3	ANAPC7	Anaphase-promoting complex subunit 7	15.69	15.6056	0.26732	1.06025	0.540356	15.69	16.2928	15.2866	15.6056	15.3258	15.7084	0.682003	0.0844027
3966;;sp|Q5VTE6-2|ANGE2_HUMAN Isoform 2 of Protein angel homolog 2 OS=Homo sapiens OX=9606 GN=ANGEL2;sp|Q5VTE6|ANGE2_HUMAN Protein angel homolog 2 OS=Homo sapiens OX=9606 GN=ANGEL2 PE=1 SV=1;;Q5VTE6-2;Q5VTE6;;Protein angel homolog 2;;ANGEL2;;1.8533;;1;1	Q5VTE6	ANGEL2	Protein angel homolog 2	13.3222	13.4019	0.303609	0.946231	0.497039	12.0035	13.3911	13.3222	13.4019	12.9728	13.4022	0.651201	-0.0797363
5558;;sp|Q9P2R3|ANFY1_HUMAN Rabankyrin-5 OS=Homo sapiens OX=9606 GN=ANKFY1 PE=1 SV=2;sp|Q9P2R3-2|ANFY1_HUMAN Isoform 2 of Rabankyrin-5 OS=Homo sapiens OX=9606 GN=ANKFY1;sp|Q9P2R3-4|ANFY1_HUMAN Isoform 4 of Rabankyrin-5 OS=Homo sapiens OX=9606 GN=ANKFY1;;Q9P2R3;Q9P2R3-2;Q9P2R3-4;I3L1Z9;I3L3P8;;Rabankyrin-5;;ANKFY1;;28.936;;9;9;8;1;1	Q9P2R3	ANKFY1	Rabankyrin-5	16.624	16.1192	0.257716	1.41892	0.552439	16.624	16.6268	16.0532	15.9966	16.1192	16.6503	0.690669	0.504791
5278;;sp|Q9HCJ1|ANKH_HUMAN Progressive ankylosis protein homolog OS=Homo sapiens OX=9606 GN=ANKH PE=2 SV=2;sp|Q9HCJ1-2|ANKH_HUMAN Isoform 2 of Progressive ankylosis protein homolog OS=Homo sapiens OX=9606 GN=ANKH;;Q9HCJ1;Q9HCJ1-2;;Progressive ankylosis protein homolog;;ANKH;;4.8964;;2;1	Q9HCJ1	ANKH	Progressive ankylosis protein homolog	14.8058	14.8159	0.00207153	0.993066	0.995241	14.8058	14.8092	14.5937	15.0414	14.3555	14.8159	0.917817	-0.010039
4289;;sp|Q8IWZ3|ANKH1_HUMAN Ankyrin repeat and KH domain-containing protein 1 OS=Homo sapiens OX=9606 GN=ANKHD1 PE=1 SV=1;sp|Q8IWZ3-4|ANKH1_HUMAN Isoform 4 of Ankyrin repeat and KH domain-containing protein 1 OS=Homo sapiens OX=9606 GN=ANKHD1;sp|Q8IWZ3-6|ANKH1_H;;Q8IWZ3;Q8IWZ3-4;Q8IWZ3-6;E9PDP5;Q8IWZ3-5;Q8IWZ3-3;Q8IWZ3-2;D6RHC4;H3BLS9;H7C2F5;H0Y785;H0Y472;H0Y4P6;A0A0A0MQZ8;H0Y7Y3;H7C0V5;;Ankyrin …	Q8IWZ3	ANKHD1	Ankyrin repeat and KH domain-containing protein 1	15.403	14.8105	0.511952	1.50788	0.307644	14.5843	15.4143	15.403	14.8105	15.0417	12.077	0.499492	0.592524
5552;;sp|Q9P2G1|AKIB1_HUMAN Ankyrin repeat and IBR domain-containing protein 1 OS=Homo sapiens OX=9606 GN=ANKIB1 PE=1 SV=3;;Q9P2G1;C9JZ63;;Ankyrin repeat and IBR domain-containing protein 1;;ANKIB1;;45.511;;7;1	Q9P2G1	ANKIB1	Ankyrin repeat and IBR domain-containing protein 1	15.141	15.114	0.00786386	1.01892	0.982056	15.4116	14.8555	15.141	15.0931	15.2128	15.114	0.917817	0.0270431
4246;;sp|Q86XL3|ANKL2_HUMAN Ankyrin repeat and LEM domain-containing protein 2 OS=Homo sapiens OX=9606 GN=ANKLE2 PE=1 SV=4;sp|Q86XL3-2|ANKL2_HUMAN Isoform 2 of Ankyrin repeat and LEM domain-containing protein 2 OS=Homo sapiens OX=9606 GN=ANKLE2;;Q86XL3;Q86XL3-2;F5H6J0;Q86XL3-3;F5H1D4;;Ankyrin repeat and LEM domain-containing protein 2;;ANKLE2;;118.19;;27;20;6;6;4	Q86XL3	ANKLE2	Ankyrin repeat and LEM domain-containing protein 2	18.5742	18.4841	0.742813	1.06442	0.180795	18.7482	18.466	18.5742	18.4982	18.4841	18.3176	0.374752	0.0900643
4084;;sp|Q6UB99|ANR11_HUMAN Ankyrin repeat domain-containing protein 11 OS=Homo sapiens OX=9606 GN=ANKRD11 PE=1 SV=3;;Q6UB99;A0A087WTN8;A0A2R8Y438;;Ankyrin repeat domain-containing protein 11;;ANKRD11;;2.9731;;3;1;1	Q6UB99	ANKRD11	Ankyrin repeat domain-containing protein 11	13.1908	13.8707	1.24131	0.624221	0.0573702	13.4784	12.6318	13.1908	13.8707	13.8841	13.6263	0.200067	-0.679872
4315;;sp|Q8IZ07|AN13A_HUMAN Ankyrin repeat domain-containing protein 13A OS=Homo sapiens OX=9606 GN=ANKRD13A PE=1 SV=3;;Q8IZ07;H0YIN8;F8W150;S4R3D2;S4R3U2;Q6ZTN6-2;Q6ZTN6;Q6ZTN6-3;;Ankyrin repeat domain-containing protein 13A;;ANKRD13A;;20.39;;9;3;1;1;1;1;1;1	Q8IZ07	ANKRD13A	Ankyrin repeat domain-containing protein 13A	19.815	20.6968	2.93421	0.542698	0.00116357	20.0077	19.815	19.79	20.8504	20.6968	20.5921	0.0380522	-0.881778
1499;;tr|H0YM23|H0YM23_HUMAN Ankyrin repeat domain-containing protein 17 (Fragment) OS=Homo sapiens OX=9606 GN=ANKRD17 PE=1 SV=1;sp|O75179-6|ANR17_HUMAN Isoform 6 of Ankyrin repeat domain-containing protein 17 OS=Homo sapiens OX=9606 GN=ANKRD17;sp|O75179-7|ANR17;;H0YM23;O75179-6;O75179-7;O75179-2;O75179;O75179-4;A0A1W2PQ15;O75179-5;O75179-3;H0YLQ3;;Ankyrin repeat domain-containing protein 17;;ANK…	H0YM23	ANKRD17	Ankyrin repeat domain-containing protein 17	16.0563	15.2899	3.67272	1.70101	0.000212463	16.1698	16.0121	16.0563	15.3911	15.2899	15.2771	0.0206681	0.766395
5203;;sp|Q9H560|ANR19_HUMAN Putative ankyrin repeat domain-containing protein 19 OS=Homo sapiens OX=9606 GN=ANKRD19P PE=5 SV=1;;Q9H560;;Putative ankyrin repeat domain-containing protein 19;;ANKRD19P;;-2;;1	Q9H560	ANKRD19P	Putative ankyrin repeat domain-containing protein 19	19.1502	0	5	100	0		19.3072	18.9931				9.88122e-07	19.1502
1894;;sp|O15084|ANR28_HUMAN Serine/threonine-protein phosphatase 6 regulatory ankyrin repeat subunit A OS=Homo sapiens OX=9606 GN=ANKRD28 PE=1 SV=5;sp|O15084-4|ANR28_HUMAN Isoform 4 of Serine/threonine-protein phosphatase 6 regulatory ankyrin repeat subunit A OS;;O15084;O15084-4;O15084-1;B4DIW9;O15084-2;;Serine/threonine-protein phosphatase 6 regulatory ankyrin repeat subunit A;;ANKRD28;;11.898;;…	O15084	ANKRD28	Serine/threonine-protein phosphatase 6 regulatory ankyrin repeat subunit A	13.4677	13.7115	0.00163882	0.844565	0.996234	14.3456	13.4677	13.2162	13.4821	13.7115	13.8306	0.917817	-0.243719
1328;;tr|F6XZD3|F6XZD3_HUMAN Ankyrin repeat domain-containing protein 35 OS=Homo sapiens OX=9606 GN=ANKRD35 PE=1 SV=1;sp|Q8N283|ANR35_HUMAN Ankyrin repeat domain-containing protein 35 OS=Homo sapiens OX=9606 GN=ANKRD35 PE=2 SV=2;;F6XZD3;Q8N283;;Ankyrin repeat domain-containing protein 35;;ANKRD35;;5.0926;;4;4	F6XZD3	ANKRD35	Ankyrin repeat domain-containing protein 35	12.8095	14.7535	1.80924	0.259907	0.0155155	12.6423	13.0144	12.8095	14.1951	15.9548	14.7535	0.107934	-1.94393
4394;;sp|Q8NB46|ANR52_HUMAN Serine/threonine-protein phosphatase 6 regulatory ankyrin repeat subunit C OS=Homo sapiens OX=9606 GN=ANKRD52 PE=1 SV=3;;Q8NB46;;Serine/threonine-protein phosphatase 6 regulatory ankyrin repeat subunit C;;ANKRD52;;5.3755;;1	Q8NB46	ANKRD52	Serine/threonine-protein phosphatase 6 regulatory ankyrin repeat subunit C	14.2066	13.7754	0.943341	1.34831	0.113935	14.1951	14.8322	14.2066	13.7754	13.7362	14.1831	0.291081	0.431152
908;;tr|B8ZZS4|B8ZZS4_HUMAN Ankyrin repeat and zinc finger domain-containing protein 1 OS=Homo sapiens OX=9606 GN=ANKZF1 PE=1 SV=1;sp|Q9H8Y5|ANKZ1_HUMAN Ankyrin repeat and zinc finger domain-containing protein 1 OS=Homo sapiens OX=9606 GN=ANKZF1 PE=1 SV=1;;B8ZZS4;Q9H8Y5;;Ankyrin repeat and zinc finger domain-containing protein 1;;ANKZF1;;2.8861;;1;1	B8ZZS4	ANKZF1	Ankyrin repeat and zinc finger domain-containing protein 1	13.2214	14.7251	0.543391	0.352631	0.28616			13.2214		14.3063	15.144	0.479867	-1.50377
6015;;sp|Q9NQW6-2|ANLN_HUMAN Isoform 2 of Anillin OS=Homo sapiens OX=9606 GN=ANLN;sp|Q9NQW6|ANLN_HUMAN Anillin OS=Homo sapiens OX=9606 GN=ANLN PE=1 SV=2;;REV__Q9NQW6-2;REV__Q9NQW6;;;;;;1.2239;;2;1	Q9NQW6	ANLN	Anillin	18.7647	18.7342	0.0136039	1.02135	0.969161	19.0236	18.7647	18.6767	18.6547	18.7342	19.0972	0.917817	0.0304763
5333;;sp|Q9NQW6|ANLN_HUMAN Anillin OS=Homo sapiens OX=9606 GN=ANLN PE=1 SV=2;sp|Q9NQW6-2|ANLN_HUMAN Isoform 2 of Anillin OS=Homo sapiens OX=9606 GN=ANLN;;Q9NQW6;Q9NQW6-2;C9JJT6;H7C167;H7C3S1;C9J0G4;H7C0Y6;H7C1K5;;Actin-binding protein anillin;;ANLN;;82.218;;26;24;4;2;2;1;1;1	Q9NQW6	ANLN	Actin-binding protein anillin	16.3557	16.4726	0.150226	0.922169	0.707577	16.5232	16.3557	16.3207	15.9143	16.5574	16.4726	0.807792	-0.116896
5425;;sp|Q9NW15-2|ANO10_HUMAN Isoform 2 of Anoctamin-10 OS=Homo sapiens OX=9606 GN=ANO10;sp|Q9NW15|ANO10_HUMAN Anoctamin-10 OS=Homo sapiens OX=9606 GN=ANO10 PE=1 SV=2;sp|Q9NW15-3|ANO10_HUMAN Isoform 3 of Anoctamin-10 OS=Homo sapiens OX=9606 GN=ANO10;sp|Q9NW15-4|;;Q9NW15-2;Q9NW15;Q9NW15-3;Q9NW15-4;Q9NW15-5;C9JH90;C9IYD3;C9JQC9;C9JPY2;C9J670;C9IZD0;C9JA49;H7C3N6;C9JJS5;;Anoctamin-10;;ANO10;;261.98;…	Q9NW15	ANO10	Anoctamin-10	17.6981	17.6144	0.0286055	1.0597	0.936256	17.6981	17.8596	17.4208	17.8714	17.4472	17.6144	0.917817	0.08366
724;;tr|A0A7P0TBC5|A0A7P0TBC5_HUMAN Anoctamin-6 OS=Homo sapiens OX=9606 GN=ANO6 PE=4 SV=1;sp|Q4KMQ2-3|ANO6_HUMAN Isoform 3 of Anoctamin-6 OS=Homo sapiens OX=9606 GN=ANO6;sp|Q4KMQ2|ANO6_HUMAN Anoctamin-6 OS=Homo sapiens OX=9606 GN=ANO6 PE=1 SV=2;sp|Q4KMQ2-2|ANO6;;A0A7P0TBC5;Q4KMQ2-3;Q4KMQ2;Q4KMQ2-2;A0A7P0TAW4;A0A7P0T8Y2;A0A7P0TBI1;A0A7P0TAF4;Q4KMQ2-4;A0A7P0TBD5;;Anoctamin-6;;ANO6;;18.779;;7;7;7;7;…	A0A7P0TBC5	ANO6	Anoctamin-6	16.0864	16.2259	0.673348	0.907849	0.212154	16.1367	15.9927	16.0864	16.5258	16.2259	16.0788	0.408324	-0.139476
2867;;sp|P39687|AN32A_HUMAN Acidic leucine-rich nuclear phosphoprotein 32 family member A OS=Homo sapiens OX=9606 GN=ANP32A PE=1 SV=1;tr|H0YN26|H0YN26_HUMAN Acidic leucine-rich nuclear phosphoprotein 32 family member A OS=Homo sapiens OX=9606 GN=ANP32A PE=1 SV=1;;P39687;H0YN26;H7BZ09;O95626;O43423;;Acidic leucine-rich nuclear phosphoprotein 32 family member A;;ANP32A;;72.71;;11;10;5;2;1	P39687	ANP32A	Acidic leucine-rich nuclear phosphoprotein 32 family member A	17.8628	17.8006	0.470805	1.04406	0.338217	18.0251	17.7853	17.8628	17.5086	17.9103	17.8006	0.526719	0.0622113
4596;;sp|Q92688-2|AN32B_HUMAN Isoform 2 of Acidic leucine-rich nuclear phosphoprotein 32 family member B OS=Homo sapiens OX=9606 GN=ANP32B;sp|Q92688|AN32B_HUMAN Acidic leucine-rich nuclear phosphoprotein 32 family member B OS=Homo sapiens OX=9606 GN=ANP32B PE=1 ;;Q92688-2;Q92688;;Acidic leucine-rich nuclear phosphoprotein 32 family member B;;ANP32B;;27.415;;10;10	Q92688	ANP32B	Acidic leucine-rich nuclear phosphoprotein 32 family member B	18.7581	18.7444	0.213896	1.00956	0.611088	18.7581	18.6355	18.7953	18.3273	18.8439	18.7444	0.733936	0.013732
4993;;sp|Q9BTT0|AN32E_HUMAN Acidic leucine-rich nuclear phosphoprotein 32 family member E OS=Homo sapiens OX=9606 GN=ANP32E PE=1 SV=1;tr|Q5TB19|Q5TB19_HUMAN Acidic (Leucine-rich) nuclear phosphoprotein 32 family, member E OS=Homo sapiens OX=9606 GN=ANP32E PE=1 S;;Q9BTT0;Q5TB19;E9PLC4;Q9BTT0-3;E9PPH5;Q9BTT0-2;;Acidic leucine-rich nuclear phosphoprotein 32 family member E;;ANP32E;;16.722;;4;3;3;3;2…	Q9BTT0	ANP32E	Acidic leucine-rich nuclear phosphoprotein 32 family member E	15.8206	17.2983	2.20121	0.359046	0.00629202	16.1037	15.6094	15.8206	16.7866	17.2983	17.5079	0.0765056	-1.47776
1658;;tr|J3KPY9|J3KPY9_HUMAN Anthrax toxin receptor OS=Homo sapiens OX=9606 GN=ANTXR2 PE=1 SV=1;sp|P58335-4|ANTR2_HUMAN Isoform 4 of Anthrax toxin receptor 2 OS=Homo sapiens OX=9606 GN=ANTXR2;tr|A0A7P0TAR4|A0A7P0TAR4_HUMAN Anthrax toxin receptor 2 OS=Homo sapien;;J3KPY9;P58335-4;A0A7P0TAR4;A0A7P0Z4A8;P58335-2;P58335;A0A0C4DG84;P58335-3;;Anthrax toxin receptor 2;;ANTXR2;;8.4244;;6;6;5;5;5;5;3;3	J3KPY9	ANTXR2	Anthrax toxin receptor 2	16.2435	16.4158	0.198738	0.887413	0.632793	17.0503	16.2378	16.2435	16.4158	16.4853	16.1901	0.750464	-0.172322
2325;;sp|P04083|ANXA1_HUMAN Annexin A1 OS=Homo sapiens OX=9606 GN=ANXA1 PE=1 SV=2;tr|Q5T3N1|Q5T3N1_HUMAN Annexin (Fragment) OS=Homo sapiens OX=9606 GN=ANXA1 PE=1 SV=1;;P04083;Q5T3N1;Q5T3N0;;Annexin A1;Annexin;;ANXA1;;323.31;;39;21;12	P04083	ANXA1	Annexin A1;Annexin	23.3362	23.548	0.128385	0.863433	0.744072	24.0876	23.3362	23.2679	24.0068	23.548	23.4644	0.834305	-0.211845
3031;;sp|P50995|ANX11_HUMAN Annexin A11 OS=Homo sapiens OX=9606 GN=ANXA11 PE=1 SV=1;sp|P50995-2|ANX11_HUMAN Isoform 2 of Annexin A11 OS=Homo sapiens OX=9606 GN=ANXA11;;P50995;P50995-2;H0Y6E1;;Annexin A11;;ANXA11;;106.36;;18;18;4	P50995	ANXA11	Annexin A11	18.4032	19.2757	0.681438	0.546188	0.208239	19.3542	18.4032	18.3802	19.2757	19.2875	19.0566	0.404279	-0.872531
2708;;sp|P27216|ANX13_HUMAN Annexin A13 OS=Homo sapiens OX=9606 GN=ANXA13 PE=1 SV=3;sp|P27216-2|ANX13_HUMAN Isoform B of Annexin A13 OS=Homo sapiens OX=9606 GN=ANXA13;;P27216;P27216-2;;Annexin A13;;ANXA13;;1.9768;;2;2	P27216	ANXA13	Annexin A13	19.1675	19.6354	0.0623311	0.72303	0.866301	19.586	19.1675	18.8787	18.5401	19.6864	19.6354	0.89942	-0.467873
2384;;sp|P07355|ANXA2_HUMAN Annexin A2 OS=Homo sapiens OX=9606 GN=ANXA2 PE=1 SV=2;sp|P07355-2|ANXA2_HUMAN Isoform 2 of Annexin A2 OS=Homo sapiens OX=9606 GN=ANXA2;tr|H0YMW4|H0YMW4_HUMAN Annexin OS=Homo sapiens OX=9606 GN=ANXA2 PE=1 SV=2;tr|H0YN42|H0YN42_HUMAN An;;P07355;P07355-2;H0YMW4;H0YN42;H0YM50;H0YMU9;H0YMD0;A6NMY6;H0YL33;H0YKS4;H0YNP5;H0YN28;H0YMM1;A0A7I2V4P4;H0YKX9;H0YMT9;H0YLV6;H0YKZ7;H0Y…	P07355	ANXA2	Annexin A2;Annexin;Putative annexin A2-like protein	22.2043	21.9883	0.477182	1.16152	0.333287	21.9702	22.3542	22.2043	22.1697	21.9331	21.9883	0.522388	0.216013
2429;;sp|P09525|ANXA4_HUMAN Annexin A4 OS=Homo sapiens OX=9606 GN=ANXA4 PE=1 SV=4;tr|Q6P452|Q6P452_HUMAN Annexin OS=Homo sapiens OX=9606 GN=ANXA4 PE=1 SV=1;sp|P09525-2|ANXA4_HUMAN Isoform 2 of Annexin A4 OS=Homo sapiens OX=9606 GN=ANXA4;;P09525;Q6P452;P09525-2;B4E1S2;;Annexin A4;Annexin;;ANXA4;;323.31;;26;21;19;7	P09525	ANXA4	Annexin A4;Annexin	19.4719	20.0841	1.74425	0.654197	0.01802	19.8114	19.4719	19.3961	20.2103	20.0121	20.0841	0.11452	-0.612203
2416;;sp|P08758|ANXA5_HUMAN Annexin A5 OS=Homo sapiens OX=9606 GN=ANXA5 PE=1 SV=2;tr|D6RBL5|D6RBL5_HUMAN Annexin OS=Homo sapiens OX=9606 GN=ANXA5 PE=1 SV=1;tr|D6RBE9|D6RBE9_HUMAN Annexin OS=Homo sapiens OX=9606 GN=ANXA5 PE=1 SV=1;tr|E9PHT9|E9PHT9_HUMAN Annexin O;;P08758;D6RBL5;D6RBE9;E9PHT9;D6RCN3;;Annexin A5;Annexin;;ANXA5;;323.31;;32;21;20;16;4	P08758	ANXA5	Annexin A5;Annexin	21.2669	21.4928	0.0445254	0.855066	0.902557	21.956	21.2669	21.26	21.7347	21.4928	21.3555	0.911587	-0.225892
2397;;sp|P08133|ANXA6_HUMAN Annexin A6 OS=Homo sapiens OX=9606 GN=ANXA6 PE=1 SV=3;sp|P08133-2|ANXA6_HUMAN Isoform 2 of Annexin A6 OS=Homo sapiens OX=9606 GN=ANXA6;tr|E7EMC6|E7EMC6_HUMAN Annexin OS=Homo sapiens OX=9606 GN=ANXA6 PE=1 SV=1;;P08133;P08133-2;E7EMC6;E5RK63;E5RFF0;E5RJF5;E5RI05;E5RJR0;E5RIU8;;Annexin A6;Annexin;;ANXA6;;323.31;;23;23;3;13;6;12;8;6;5	P08133	ANXA6	Annexin A6;Annexin	19.5243	20.0463	1.49971	0.696398	0.0316441	19.8677	19.4222	19.5243	20.1827	20.0463	19.9998	0.146942	-0.522016
1130;;tr|E5RK69|E5RK69_HUMAN Annexin OS=Homo sapiens OX=9606 GN=ANXA6 PE=1 SV=1;;E5RK69;H0YC77;;Annexin;;ANXA6;;16.038;;2;0	E5RK69	ANXA6	Annexin	15.6831	16.5936	1.88524	0.531994	0.0130244	16.1468	15.6794	15.6831	16.8256	16.4738	16.5936	0.100942	-0.910519
2616;;sp|P20073-2|ANXA7_HUMAN Isoform 2 of Annexin A7 OS=Homo sapiens OX=9606 GN=ANXA7;sp|P20073|ANXA7_HUMAN Annexin A7 OS=Homo sapiens OX=9606 GN=ANXA7 PE=1 SV=3;;P20073-2;P20073;;Annexin A7;;ANXA7;;177.56;;21;21	P20073	ANXA7	Annexin A7	19.3095	19.1674	0.0102276	1.10353	0.976725	19.6223	19.3095	19.0198	19.7217	19.0871	19.1674	0.917817	0.142129
3462;;sp|Q10567-2|AP1B1_HUMAN Isoform B of AP-1 complex subunit beta-1 OS=Homo sapiens OX=9606 GN=AP1B1;sp|Q10567|AP1B1_HUMAN AP-1 complex subunit beta-1 OS=Homo sapiens OX=9606 GN=AP1B1 PE=1 SV=2;sp|Q10567-3|AP1B1_HUMAN Isoform C of AP-1 complex subunit beta-1 ;;Q10567-2;Q10567;Q10567-3;Q10567-4;C9J1E7;H7C034;;AP-1 complex subunit beta-1;;AP1B1;;48.685;;14;14;13;12;6;2	Q10567	AP1B1	AP-1 complex subunit beta-1	17.3265	17.2267	0.487051	1.07166	0.325799	17.1853	17.5427	17.3265	17.2873	17.1752	17.2267	0.515765	0.0998429
1995;;sp|O43747|AP1G1_HUMAN AP-1 complex subunit gamma-1 OS=Homo sapiens OX=9606 GN=AP1G1 PE=1 SV=5;sp|O43747-2|AP1G1_HUMAN Isoform 2 of AP-1 complex subunit gamma-1 OS=Homo sapiens OX=9606 GN=AP1G1;;O43747;O43747-2;H3BR36;H3BUN9;H3BNR4;H3BRM7;H3BN71;B4DGE1;B3KNW1;H3BN75;H3BNN2;H3BS13;H3BV30;;AP-1 complex subunit gamma-1;;AP1G1;;63.458;;14;14;3;3;3;2;2;2;2;1;1;1;1	O43747	AP1G1	AP-1 complex subunit gamma-1	16.9312	16.6762	0.406166	1.19337	0.392494	16.9312	17.0241	16.5633	16.8311	16.5409	16.6762	0.572584	0.255045
1710;;tr|K7EJL1|K7EJL1_HUMAN AP-1 complex subunit mu-1 OS=Homo sapiens OX=9606 GN=AP1M1 PE=1 SV=1;sp|Q9BXS5|AP1M1_HUMAN AP-1 complex subunit mu-1 OS=Homo sapiens OX=9606 GN=AP1M1 PE=1 SV=3;sp|Q9BXS5-2|AP1M1_HUMAN Isoform 2 of AP-1 complex subunit mu-1 OS=Homo sa;;K7EJL1;Q9BXS5;Q9BXS5-2;E7ENJ6;K7EQX3;A0A087WZX7;K7EPJ8;;AP-1 complex subunit mu-1;;AP1M1;;31.959;;8;8;8;6;4;2;1	K7EJL1	AP1M1	AP-1 complex subunit mu-1	17.6082	17.5376	0.00899653	1.05014	0.979498	17.0835	17.9426	17.6082	17.5376	17.414	17.7043	0.917817	0.0705843
450;;tr|A0A2R8YGH5|A0A2R8YGH5_HUMAN AP complex subunit sigma OS=Homo sapiens OX=9606 GN=AP1S1 PE=1 SV=1;tr|H7C1E4|H7C1E4_HUMAN AP-1 complex subunit sigma-1A (Fragment) OS=Homo sapiens OX=9606 GN=AP1S1 PE=1 SV=1;sp|P61966|AP1S1_HUMAN AP-1 complex subunit sigma-1;;A0A2R8YGH5;H7C1E4;P61966;P61966-2;;AP-1 complex subunit sigma-1A;;AP1S1;;9.0888;;2;2;2;0	A0A2R8YGH5	AP1S1	AP-1 complex subunit sigma-1A	16.4179	14.8676	0.69391	2.92868	0.202344	14.7053	16.5396	16.4179	14.8676	14.5193	15.3527	0.398116	1.55025
2263;;sp|O95782-2|AP2A1_HUMAN Isoform B of AP-2 complex subunit alpha-1 OS=Homo sapiens OX=9606 GN=AP2A1;sp|O95782|AP2A1_HUMAN AP-2 complex subunit alpha-1 OS=Homo sapiens OX=9606 GN=AP2A1 PE=1 SV=3;;O95782-2;O95782;;AP-2 complex subunit alpha-1;;AP2A1;;217.72;;22;22	O95782	AP2A1	AP-2 complex subunit alpha-1	18.4959	18.3823	0.58983	1.08192	0.25714	18.4959	18.8458	18.385	18.5042	18.162	18.3823	0.452681	0.113589
2201;;sp|O94973-2|AP2A2_HUMAN Isoform 2 of AP-2 complex subunit alpha-2 OS=Homo sapiens OX=9606 GN=AP2A2;sp|O94973|AP2A2_HUMAN AP-2 complex subunit alpha-2 OS=Homo sapiens OX=9606 GN=AP2A2 PE=1 SV=2;tr|A0A0G2JS82|A0A0G2JS82_HUMAN AP-2 complex subunit alpha-2 (Fr;;O94973-2;O94973;A0A0G2JS82;O94973-3;A0A0G2JQM1;E9PR62;A0A0G2JQA4;A0A0G2JRF9;H0YEG0;M0R2D9;A0A0G2JQT9;A0A0G2JS17;E9PPY8;H0YDE9;E9PQP4;A0…	O94973	AP2A2	AP-2 complex subunit alpha-2	17.3889	17.0149	0.716217	1.29601	0.192213	17.3889	17.4662	17.0285	17.2161	16.8313	17.0149	0.387306	0.374072
3274;;sp|P63010|AP2B1_HUMAN AP-2 complex subunit beta OS=Homo sapiens OX=9606 GN=AP2B1 PE=1 SV=1;sp|P63010-2|AP2B1_HUMAN Isoform 2 of AP-2 complex subunit beta OS=Homo sapiens OX=9606 GN=AP2B1;sp|P63010-3|AP2B1_HUMAN Isoform 3 of AP-2 complex subunit beta OS=Hom;;P63010;P63010-2;P63010-3;A0A087X253;A0A087WU93;A0A087WZQ6;A0A087WYD1;K7ERB2;K7EN71;K7EJ01;K7EJX1;A0A087WXS3;K7EKZ5;;AP-2 complex subuni…	P63010	AP2B1	AP-2 complex subunit beta	18.3966	18.6258	1.16746	0.853127	0.0680047	18.5647	18.3632	18.3966	18.7899	18.6258	18.5767	0.219424	-0.229167
4695;;sp|Q96CW1-2|AP2M1_HUMAN Isoform 2 of AP-2 complex subunit mu OS=Homo sapiens OX=9606 GN=AP2M1;tr|A0A087WY71|A0A087WY71_HUMAN AP-2 complex subunit mu OS=Homo sapiens OX=9606 GN=AP2M1 PE=1 SV=1;tr|E9PFW3|E9PFW3_HUMAN AP-2 complex subunit mu OS=Homo sapiens O;;Q96CW1-2;A0A087WY71;E9PFW3;Q96CW1;C9JJ47;H7C4C3;C9JJD3;C9JPV8;C9JTK4;C9JGT8;;AP-2 complex subunit mu;;AP2M1;;53.321;;12;11;11;11;4;3;2;…	Q96CW1	AP2M1	AP-2 complex subunit mu	17.3347	16.8307	0.850638	1.41815	0.141046	16.7999	17.7233	17.3347	16.9142	16.4223	16.8307	0.327354	0.504014
1761;;tr|M0QYZ2|M0QYZ2_HUMAN AP complex subunit sigma OS=Homo sapiens OX=9606 GN=AP2S1 PE=1 SV=1;tr|M0R0N4|M0R0N4_HUMAN AP complex subunit sigma OS=Homo sapiens OX=9606 GN=AP2S1 PE=1 SV=1;sp|P53680|AP2S1_HUMAN AP-2 complex subunit sigma OS=Homo sapiens OX=9606 G;;M0QYZ2;M0R0N4;P53680;X6R390;P53680-2;M0QZ21;M0R1S0;;AP-2 complex subunit sigma;;AP2S1;;5.64;;6;5;5;4;4;2;1	M0QYZ2	AP2S1	AP-2 complex subunit sigma	16.0847	16.3795	0.279661	0.815168	0.525217	16.0115	16.5648	16.0847	16.4768	16.2033	16.3795	0.671215	-0.29483
1797;;sp|O00203|AP3B1_HUMAN AP-3 complex subunit beta-1 OS=Homo sapiens OX=9606 GN=AP3B1 PE=1 SV=3;sp|O00203-3|AP3B1_HUMAN Isoform 2 of AP-3 complex subunit beta-1 OS=Homo sapiens OX=9606 GN=AP3B1;;O00203;O00203-3;H0YBD0;A0A590UJU0;A0A2R8Y2A8;A0A5F9UJV3;A0A590UJ60;A0A590UK04;Q13367-4;A0A590UKC4;Q13367-3;Q13367;A0A590UJE5;A0A590UKD3;A0A590UJW5;F5GWU4;A0A590UJU7;;AP-3 complex subunit beta-1;;AP3B1;…	O00203	AP3B1	AP-3 complex subunit beta-1	16.6528	15.9483	0.802532	1.62958	0.157568	16.3397	16.8548	16.6528	15.9483	15.6461	16.5968	0.347815	0.704501
1852;;sp|O14617|AP3D1_HUMAN AP-3 complex subunit delta-1 OS=Homo sapiens OX=9606 GN=AP3D1 PE=1 SV=1;sp|O14617-5|AP3D1_HUMAN Isoform 5 of AP-3 complex subunit delta-1 OS=Homo sapiens OX=9606 GN=AP3D1;sp|O14617-4|AP3D1_HUMAN Isoform 4 of AP-3 complex subunit delta;;O14617;O14617-5;O14617-4;O14617-2;O14617-3;A0A2R8Y611;A0A2R8Y4J3;K7ELX8;A0A2R8YCY8;A0A087WYN6;;AP-3 complex subunit delta-1;;AP3D1;;33.…	O14617	AP3D1	AP-3 complex subunit delta-1	18.4443	18.0712	0.599889	1.29513	0.251253	18.5215	18.4443	18.0686	18.0712	17.9081	18.3171	0.447054	0.373102
5782;;sp|Q9Y2T2|AP3M1_HUMAN AP-3 complex subunit mu-1 OS=Homo sapiens OX=9606 GN=AP3M1 PE=1 SV=1;;Q9Y2T2;;AP-3 complex subunit mu-1;;AP3M1;;30.747;;6	Q9Y2T2	AP3M1	AP-3 complex subunit mu-1	16.3974	16.2977	0.211741	1.07161	0.614128	16.3974	16.9049	16.1731	16.2977	16.0164	16.6854	0.736237	0.0997733
4581;;sp|Q92572|AP3S1_HUMAN AP-3 complex subunit sigma-1 OS=Homo sapiens OX=9606 GN=AP3S1 PE=1 SV=1;;Q92572;;AP-3 complex subunit sigma-1;;AP3S1;;2.4665;;2	Q92572	AP3S1	AP-3 complex subunit sigma-1	13.9333	14.3684	0.0801403	0.739634	0.831495	14.9236	13.9333	13.8894	14.1363	14.3684	14.4818	0.885426	-0.435116
1959;;sp|O43299-2|AP5Z1_HUMAN Isoform 2 of AP-5 complex subunit zeta-1 OS=Homo sapiens OX=9606 GN=AP5Z1;sp|O43299|AP5Z1_HUMAN AP-5 complex subunit zeta-1 OS=Homo sapiens OX=9606 GN=AP5Z1 PE=1 SV=2;tr|A0A3B3IRY2|A0A3B3IRY2_HUMAN AP-5 complex subunit zeta-1 OS=Hom;;O43299-2;O43299;A0A3B3IRY2;A0A3B3IU94;A0A3B3ITJ1;A0A3B3IS81;A0A3B3ISJ0;O43299-3;;AP-5 complex subunit zeta-1;;AP5Z1;;3.7292;;2;2;1;1;1;…	O43299	AP5Z1	AP-5 complex subunit zeta-1	14.1297	13.4223	0.504285	1.63281	0.313123	15.2297	14.1297	14.0141		13.4223		0.504434	0.707358
1424;;tr|G5E9Y1|G5E9Y1_HUMAN Amyloid beta (A4) protein-binding, family B, member 2 (Fe65-like), isoform CRA_c OS=Homo sapiens OX=9606 GN=APBB2 PE=1 SV=1;sp|Q92870-2|APBB2_HUMAN Isoform 2 of Amyloid-beta A4 precursor protein-binding family B member 2 OS=Homo sapi;;G5E9Y1;Q92870-2;Q92870;Q92870-4;H0YAJ5;Q92870-3;D6RB00;H0YA92;;Amyloid beta A4 precursor protein-binding family B member 2;;APBB2;;1.59…	G5E9Y1	APBB2	Amyloid beta A4 precursor protein-binding family B member 2	15.5451	15.5906	0.321275	0.968972	0.477227	15.5124	16.1431	15.5451	15.5906	15.5916	15.5347	0.637026	-0.0454727
968;;tr|C9JIF9|C9JIF9_HUMAN Acyl-peptide hydrolase OS=Homo sapiens OX=9606 GN=APEH PE=1 SV=1;sp|P13798|ACPH_HUMAN Acylamino-acid-releasing enzyme OS=Homo sapiens OX=9606 GN=APEH PE=1 SV=4;tr|H7C393|H7C393_HUMAN Acylamino-acid-releasing enzyme (Fragment) OS=Homo;;C9JIF9;P13798;H7C393;C9JLK2;H7C1U0;F8WEH5;;Acylamino-acid-releasing enzyme;;APEH;;36.213;;8;8;4;2;2;1	C9JIF9	APEH	Acylamino-acid-releasing enzyme	16.5784	16.7488	0.684288	0.888586	0.206877	16.5784	16.8163	16.4071	16.7334	16.7488	17.232	0.402863	-0.170416
2716;;sp|P27695|APEX1_HUMAN DNA-(apurinic or apyrimidinic site) endonuclease OS=Homo sapiens OX=9606 GN=APEX1 PE=1 SV=2;tr|G3V3M6|G3V3M6_HUMAN DNA-(apurinic or apyrimidinic site) endonuclease (Fragment) OS=Homo sapiens OX=9606 GN=APEX1 PE=1 SV=1;tr|G3V5Q1|G3V5Q1;;P27695;G3V3M6;G3V5Q1;G3V5D9;A0A0C4DGK8;G3V3C7;G3V5M0;G3V359;H7C4A8;G3V3Y6;;DNA-(apurinic or apyrimidinic site) lyase;DNA-(apurinic or a…	P27695	APEX1	DNA-(apurinic or apyrimidinic site) lyase;DNA-(apurinic or apyrimidinic site) lyase, mitochondrial	17.0308	17.2298	0.0678778	0.871178	0.855307	17.0308	17.65	16.9426	17.2298	16.9743	17.2783	0.895324	-0.198961
5095;;sp|Q9BZZ5-2|API5_HUMAN Isoform 2 of Apoptosis inhibitor 5 OS=Homo sapiens OX=9606 GN=API5;tr|G3V1C3|G3V1C3_HUMAN Apoptosis inhibitor 5 OS=Homo sapiens OX=9606 GN=API5 PE=1 SV=1;sp|Q9BZZ5|API5_HUMAN Apoptosis inhibitor 5 OS=Homo sapiens OX=9606 GN=API5 PE=1;;Q9BZZ5-2;G3V1C3;Q9BZZ5;Q9BZZ5-3;Q9BZZ5-5;Q9BZZ5-6;Q9BZZ5-1;H0YER7;E9PQK6;;Apoptosis inhibitor 5;;API5;;287.31;;15;14;14;13;11;11;9;6;4	Q9BZZ5	API5	Apoptosis inhibitor 5	18.2525	18.2289	0.148444	1.01654	0.710486	17.9374	18.2525	18.2541	18.0529	18.2289	18.3191	0.809969	0.0236612
3423;;sp|Q06481-2|APLP2_HUMAN Isoform 2 of Amyloid-like protein 2 OS=Homo sapiens OX=9606 GN=APLP2;sp|Q06481|APLP2_HUMAN Amyloid-like protein 2 OS=Homo sapiens OX=9606 GN=APLP2 PE=1 SV=2;sp|Q06481-5|APLP2_HUMAN Isoform 5 of Amyloid-like protein 2 OS=Homo sapiens;;Q06481-2;Q06481;Q06481-5;Q06481-4;Q06481-3;Q06481-6;;Amyloid-like protein 2;;APLP2;;48.3;;9;9;8;8;8;8	Q06481	APLP2	Amyloid-like protein 2	17.6518	18.0018	0.620646	0.784585	0.239526	18.1211	17.2534	17.6518	18.0018	18.2749	17.8908	0.435711	-0.349999
5290;;sp|Q9HDC9|APMAP_HUMAN Adipocyte plasma membrane-associated protein OS=Homo sapiens OX=9606 GN=APMAP PE=1 SV=2;tr|H0Y512|H0Y512_HUMAN Adipocyte plasma membrane-associated protein (Fragment) OS=Homo sapiens OX=9606 GN=APMAP PE=1 SV=1;sp|Q9HDC9-2|APMAP_HUMAN ;;Q9HDC9;H0Y512;Q9HDC9-2;;Adipocyte plasma membrane-associated protein;;APMAP;;54.453;;18;17;15	Q9HDC9	APMAP	Adipocyte plasma membrane-associated protein	18.3283	18.4123	0.580891	0.943417	0.262488	18.0749	18.5133	18.3283	18.8058	18.4123	18.4123	0.457757	-0.084032
4421;;sp|Q8NCW5-2|NNRE_HUMAN Isoform 2 of NAD(P)H-hydrate epimerase OS=Homo sapiens OX=9606 GN=NAXE;sp|Q8NCW5|NNRE_HUMAN NAD(P)H-hydrate epimerase OS=Homo sapiens OX=9606 GN=NAXE PE=1 SV=2;tr|A0A7P0T9Y2|A0A7P0T9Y2_HUMAN NAD(P)H-hydrate epimerase OS=Homo sapiens ;;Q8NCW5-2;Q8NCW5;A0A7P0T9Y2;Q5T3I4;A0A7P0TAG8;A0A7P0Z426;A0A7P0TA18;Q5T3I3;;NAD(P)H-hydrate epimerase;;APOA1BP;;11.067;;4;4;3;3;3;3;2;2	Q8NCW5	APOA1BP	NAD(P)H-hydrate epimerase	14.3155	16.9101	1.66385	0.165562	0.0216845	14.5602	14.3155	11.7055	16.7267	16.9982	16.9101	0.123667	-2.59455
2326;;sp|P04114|APOB_HUMAN Apolipoprotein B-100 OS=Homo sapiens OX=9606 GN=APOB PE=1 SV=2;;P04114;;Apolipoprotein B-100;Apolipoprotein B-48;;APOB;;7.4885;;6	P04114	APOB	Apolipoprotein B-100;Apolipoprotein B-48	22.0936	22.0842	0.345856	1.00652	0.450967	22.7921	22.0936	22.0869	22.0765	22.0842	22.2153	0.617865	0.0093791
808;;tr|B0QYD3|B0QYD3_HUMAN DNA dC->dU-editing enzyme APOBEC-3B OS=Homo sapiens OX=9606 GN=APOBEC3B PE=1 SV=1;sp|Q9UH17|ABC3B_HUMAN DNA dC->dU-editing enzyme APOBEC-3B OS=Homo sapiens OX=9606 GN=APOBEC3B PE=1 SV=1;sp|Q9UH17-3|ABC3B_HUMAN Isoform 3 of DNA dC->dU;;B0QYD3;Q9UH17;Q9UH17-3;P31941-2;P31941;Q9UH17-2;;DNA dC->dU-editing enzyme APOBEC-3B;;APOBEC3B;;9.4781;;5;5;3;2;2;1	B0QYD3	APOBEC3B	DNA dC->dU-editing enzyme APOBEC-3B	14.8597	15.9537	0.641934	0.468486	0.228069	14.5578	14.8597	16.0511	16.6784	15.3667	15.9537	0.424421	-1.09392
5360;;sp|Q9NRW3|ABC3C_HUMAN DNA dC->dU-editing enzyme APOBEC-3C OS=Homo sapiens OX=9606 GN=APOBEC3C PE=1 SV=2;;Q9NRW3;A0A087WX48;Q8IUX4;;DNA dC->dU-editing enzyme APOBEC-3C;;APOBEC3C;;12.057;;4;0;0	Q9NRW3	APOBEC3C	DNA dC->dU-editing enzyme APOBEC-3C	16.8549	17.0731	0.651101	0.859661	0.223305	16.8549	16.9387	16.3888	17.4384	16.7783	17.0731	0.419657	-0.218161
811;;tr|B0YIW2|B0YIW2_HUMAN Apolipoprotein C-III OS=Homo sapiens OX=9606 GN=APOC3 PE=1 SV=1;sp|P02656|APOC3_HUMAN Apolipoprotein C-III OS=Homo sapiens OX=9606 GN=APOC3 PE=1 SV=1;;B0YIW2;P02656;;Apolipoprotein C-III;;APOC3;;56.405;;1;1	B0YIW2	APOC3	Apolipoprotein C-III	17.4477	17.2025	0.708577	1.18525	0.195624	18.2342	17.4477	17.3958	17.2025	16.8722	17.4908	0.390978	0.245196
1664;;tr|J3KQL8|J3KQL8_HUMAN Apolipoprotein L2 OS=Homo sapiens OX=9606 GN=APOL2 PE=1 SV=2;;J3KQL8;;;;APOL2;;2.6827;;1	J3KQL8	APOL2	Apolipoprotein L2	16.4948	14.7047	0.60154	3.45834	0.250299	14.5119	16.4948	16.5983	15.4349	14.5	14.7047	0.446139	1.79008
4947;;sp|Q9BQE5|APOL2_HUMAN Apolipoprotein L2 OS=Homo sapiens OX=9606 GN=APOL2 PE=1 SV=1;;Q9BQE5;E9PM95;B0QYK8;;Apolipoprotein L2;;APOL2;;272.31;;1;1;1	Q9BQE5	APOL2	Apolipoprotein L2	15.5416	15.1478	0.767238	1.31383	0.170908	15.6996	15.1039	15.5416	15.2393	15.1478	14.5243	0.36353	0.39378
1604;;tr|H7C1U8|H7C1U8_HUMAN MICOS complex subunit (Fragment) OS=Homo sapiens OX=9606 GN=APOO PE=1 SV=1;sp|Q9BUR5|MIC26_HUMAN MICOS complex subunit MIC26 OS=Homo sapiens OX=9606 GN=APOO PE=1 SV=1;sp|Q9BUR5-2|MIC26_HUMAN Isoform 2 of MICOS complex subunit MIC26 O;;H7C1U8;Q9BUR5;Q9BUR5-2;A0A0J9YXS4;G3V1B6;A0A0J9YWW6;;Apolipoprotein O;;APOO;;18.205;;5;5;3;2;2;1	H7C1U8	APOO	Apolipoprotein O	17.0395	16.2286	1.60509	1.75436	0.0248263	17.0395	17.4741	16.9359	16.664	16.2286	16.1631	0.131212	0.810942
79;;tr|A0A087WYF7|A0A087WYF7_HUMAN MICOS complex subunit OS=Homo sapiens OX=9606 GN=APOOL PE=1 SV=1;sp|Q6UXV4|MIC27_HUMAN MICOS complex subunit MIC27 OS=Homo sapiens OX=9606 GN=APOOL PE=1 SV=1;;A0A087WYF7;Q6UXV4;;MICOS complex subunit MIC27;;APOOL;;50.655;;10;10	A0A087WYF7	APOOL	MICOS complex subunit MIC27	17.7283	17.6764	0.746813	1.03666	0.179138	17.7113	18.009	17.7283	17.6764	17.2898	17.6886	0.372895	0.0519483
2347;;sp|P05067-11|A4_HUMAN Isoform 11 of Amyloid-beta precursor protein OS=Homo sapiens OX=9606 GN=APP;sp|P05067-8|A4_HUMAN Isoform APP751 of Amyloid-beta precursor protein OS=Homo sapiens OX=9606 GN=APP;sp|P05067|A4_HUMAN Amyloid-beta precursor protein OS=Homo;;P05067-11;P05067-8;P05067;A0A0A0MRG2;E9PG40;P05067-4;P05067-6;P05067-7;P05067-9;P05067-10;P05067-3;P05067-5;H7C0V9;H7C2L2;P05067-2;;Amy…	P05067	APP	Amyloid beta A4 protein;N-APP;Soluble APP-alpha;Soluble APP-beta;C99;Beta-amyloid protein 42;Beta-amyloid protein 40;C83;P3(42);P3(40);C80;Gamma-secretase C-terminal fragment 59;Gamma-secretase C-terminal fragment 57;Gamma-secretase C-terminal fragment 50;C31	18.0886	18.6295	0.743088	0.68733	0.180681	18.5996	17.7918	18.0886	18.6295	18.6836	18.3925	0.374625	-0.540924
5666;;sp|Q9UKG1|DP13A_HUMAN DCC-interacting protein 13-alpha OS=Homo sapiens OX=9606 GN=APPL1 PE=1 SV=1;;Q9UKG1;C9JAB0;C9K0C4;;DCC-interacting protein 13-alpha;;APPL1;;56.653;;12;4;3	Q9UKG1	APPL1	DCC-interacting protein 13-alpha	16.446	16.1543	0.632061	1.22403	0.233313	16.446	16.4543	16.2278	15.7508	16.1543	16.3839	0.429616	0.291641
1346;;tr|F8VXB0|F8VXB0_HUMAN DCC-interacting protein 13-beta OS=Homo sapiens OX=9606 GN=APPL2 PE=1 SV=1;sp|Q8NEU8|DP13B_HUMAN DCC-interacting protein 13-beta OS=Homo sapiens OX=9606 GN=APPL2 PE=1 SV=3;tr|F8VWV2|F8VWV2_HUMAN DCC-interacting protein 13-beta (Fragm;;F8VXB0;Q8NEU8;F8VWV2;Q8NEU8-2;Q8NEU8-3;;DCC-interacting protein 13-beta;;APPL2;;13.972;;5;5;3;3;3	F8VXB0	APPL2	DCC-interacting protein 13-beta	14.3356	15.599	1.94543	0.416566	0.0113388	13.8752	14.6197	14.3356	15.599	15.2266	15.9084	0.0958173	-1.26338
2389;;sp|P07741|APT_HUMAN Adenine phosphoribosyltransferase OS=Homo sapiens OX=9606 GN=APRT PE=1 SV=2;tr|H3BQZ9|H3BQZ9_HUMAN Adenine phosphoribosyltransferase OS=Homo sapiens OX=9606 GN=APRT PE=1 SV=1;tr|H3BQB1|H3BQB1_HUMAN Adenine phosphoribosyltransferase (Fra;;P07741;H3BQZ9;H3BQB1;P07741-2;H3BQF1;H3BSW3;;Adenine phosphoribosyltransferase;;APRT;;49.515;;9;6;6;6;5;2	P07741	APRT	Adenine phosphoribosyltransferase	17.2525	17.4122	0.211811	0.895196	0.614029	17.0263	17.4191	17.2525	17.0543	17.4122	17.5311	0.736162	-0.159725
2024;;sp|O60306|AQR_HUMAN RNA helicase aquarius OS=Homo sapiens OX=9606 GN=AQR PE=1 SV=4;;O60306;H0YH15;;Intron-binding protein aquarius;;AQR;;73.493;;16;6	O60306	AQR	Intron-binding protein aquarius	16.2117	16.4313	0.329787	0.858813	0.467965	16.1428	16.4888	16.2117	16.5709	16.203	16.4313	0.630328	-0.219584
4830;;sp|Q96P48-3|ARAP1_HUMAN Isoform 3 of Arf-GAP with Rho-GAP domain, ANK repeat and PH domain-containing protein 1 OS=Homo sapiens OX=9606 GN=ARAP1;sp|Q96P48|ARAP1_HUMAN Arf-GAP with Rho-GAP domain, ANK repeat and PH domain-containing protein 1 OS=Homo sapien;;Q96P48-3;Q96P48;A0A0A0MSJ2;E7EU13;Q96P48-5;Q96P48-7;Q96P48-2;Q96P48-4;Q96P48-1;;Arf-GAP with Rho-GAP domain, ANK repeat and PH domain-c…	Q96P48	ARAP1	Arf-GAP with Rho-GAP domain, ANK repeat and PH domain-containing protein 1	15.0531	15.4036	0.433227	0.784317	0.368785	15.4859	15.0531	14.8941	15.0836	15.4036	15.7197	0.552985	-0.350491
812;;tr|B0YIW6|B0YIW6_HUMAN Coatomer subunit delta OS=Homo sapiens OX=9606 GN=ARCN1 PE=1 SV=1;sp|P48444|COPD_HUMAN Coatomer subunit delta OS=Homo sapiens OX=9606 GN=ARCN1 PE=1 SV=1;sp|P48444-2|COPD_HUMAN Isoform 2 of Coatomer subunit delta OS=Homo sapiens OX=96;;B0YIW6;P48444;P48444-2;Q6P1Q5;E9PK34;;Coatomer subunit delta;;ARCN1;;67.518;;20;20;16;5;2	B0YIW6	ARCN1	Coatomer subunit delta	19.5229	19.3373	0.185417	1.13729	0.652504	19.2707	19.7307	19.5229	19.3373	19.2817	19.6496	0.765632	0.185598
3182;;sp|P84077|ARF1_HUMAN ADP-ribosylation factor 1 OS=Homo sapiens OX=9606 GN=ARF1 PE=1 SV=2;sp|P61204|ARF3_HUMAN ADP-ribosylation factor 3 OS=Homo sapiens OX=9606 GN=ARF3 PE=1 SV=2;sp|P61204-2|ARF3_HUMAN Isoform 2 of ADP-ribosylation factor 3 OS=Homo sapiens ;;P84077;P61204;P61204-2;F5H423;F5H0C7;H0YGG7;F5H1V1;F5H6T5;F8WDB3;;ADP-ribosylation factor 1;ADP-ribosylation factor 3;;ARF1;ARF3;;201.0…	P84077	ARF1;ARF3	ADP-ribosylation factor 1;ADP-ribosylation factor 3	21.0524	20.6943	0.931515	1.28172	0.117081	21.0524	21.1643	20.89	20.6943	20.5354	20.9743	0.295477	0.358085
2591;;sp|P18085|ARF4_HUMAN ADP-ribosylation factor 4 OS=Homo sapiens OX=9606 GN=ARF4 PE=1 SV=3;tr|C9JAK5|C9JAK5_HUMAN ADP-ribosylation factor 4 OS=Homo sapiens OX=9606 GN=ARF4 PE=1 SV=1;tr|C9JPM4|C9JPM4_HUMAN ADP-ribosylation factor 4 (Fragment) OS=Homo sapiens ;;P18085;C9JAK5;C9JPM4;U3KQF2;;ADP-ribosylation factor 4;;ARF4;;146.57;;10;10;5;8	P18085	ARF4	ADP-ribosylation factor 4	19.1811	19.1713	0.0452867	1.00676	0.900976	18.865	19.3139	19.1811	19.1713	18.7515	19.3491	0.911098	0.00971712
3335;;sp|P84085|ARF5_HUMAN ADP-ribosylation factor 5 OS=Homo sapiens OX=9606 GN=ARF5 PE=1 SV=2;tr|C9J1Z8|C9J1Z8_HUMAN ADP-ribosylation factor 5 (Fragment) OS=Homo sapiens OX=9606 GN=ARF5 PE=1 SV=1;;P84085;C9J1Z8;;ADP-ribosylation factor 5;;ARF5;;66.923;;5;3	P84085	ARF5	ADP-ribosylation factor 5	17.578	17.5101	0.645509	1.04822	0.226199	17.578	17.9308	17.5187	17.5101	17.2213	17.5744	0.422557	0.067936
3238;;sp|P62330|ARF6_HUMAN ADP-ribosylation factor 6 OS=Homo sapiens OX=9606 GN=ARF6 PE=1 SV=2;;P62330;;ADP-ribosylation factor 6;;ARF6;;11.607;;4	P62330	ARF6	ADP-ribosylation factor 6	16.17	16.28	0.346183	0.926571	0.450627	16.2383	16.17	15.3196	16.4088	15.88	16.28	0.617613	-0.110027
4376;;sp|Q8N6T3|ARFG1_HUMAN ADP-ribosylation factor GTPase-activating protein 1 OS=Homo sapiens OX=9606 GN=ARFGAP1 PE=1 SV=2;tr|F8VWH9|F8VWH9_HUMAN ADP-ribosylation factor GTPase-activating protein 1 OS=Homo sapiens OX=9606 GN=ARFGAP1 PE=1 SV=1;sp|Q8N6T3-5|ARFG1;;Q8N6T3;F8VWH9;Q8N6T3-5;Q8N6T3-2;Q8N6T3-4;F8W1U7;Q8N6T3-3;E5RHT6;E5RHC5;E5RHH7;H0YIQ0;F8VWB3;E5RGL6;;ADP-ribosylation factor GTPase-acti…	Q8N6T3	ARFGAP1	ADP-ribosylation factor GTPase-activating protein 1	18.8086	18.4095	1.72347	1.31874	0.0189031	18.9333	18.8086	18.6271	18.4095	18.4876	18.3301	0.116768	0.399164
258;;tr|E9PQP3|E9PQP3_HUMAN ADP-ribosylation factor GTPase-activating protein 2 (Fragment) OS=Homo sapiens OX=9606 GN=ARFGAP2 PE=1 SV=1;tr|A0A0D9SF70|A0A0D9SF70_HUMAN ADP-ribosylation factor GTPase-activating protein 2 OS=Homo sapiens OX=9606 GN=ARFGAP2 PE=1 SV;;E9PQP3;A0A0D9SF70;G5E9L0;Q8N6H7;Q8N6H7-2;Q8N6H7-3;E9PMU9;H0YDN9;E9PIY6;E9PM18;E9PMR9;E9PM63;E9PNY8;E9PJT7;E9PK28;E9PN48;;ADP-ribosylatio…	E9PQP3	ARFGAP2	ADP-ribosylation factor GTPase-activating protein 2	16.6035	16.6597	0.0921425	0.961789	0.80883	16.6035	16.5306	16.7199	16.4358	16.6597	16.8634	0.874385	-0.0562079
5292;;sp|Q9NP61|ARFG3_HUMAN ADP-ribosylation factor GTPase-activating protein 3 OS=Homo sapiens OX=9606 GN=ARFGAP3 PE=1 SV=1;sp|Q9NP61-2|ARFG3_HUMAN Isoform 2 of ADP-ribosylation factor GTPase-activating protein 3 OS=Homo sapiens OX=9606 GN=ARFGAP3;;Q9NP61;Q9NP61-2;B0QYV8;;ADP-ribosylation factor GTPase-activating protein 3;;ARFGAP3;;12.474;;5;5;1	Q9NP61	ARFGAP3	ADP-ribosylation factor GTPase-activating protein 3	16.6898	15.895	1.71663	1.73483	0.0192031	16.9163	16.6898	16.4087	15.7576	15.895	16.1776	0.117524	0.794793
1445;;tr|H0Y6A0|H0Y6A0_HUMAN ADP-ribosylation factor GTPase-activating protein 3 (Fragment) OS=Homo sapiens OX=9606 GN=ARFGAP3 PE=1 SV=1;;H0Y6A0;;;;ARFGAP3;;3.0142;;1	H0Y6A0	ARFGAP3	ADP ribosylation factor GTPase activating protein 3	13.5048	12.8744	0.773358	1.54799	0.168516	13.1487	13.5276	13.5048	12.8744			0.360762	0.630395
1123;;sp|Q9Y6D6|BIG1_HUMAN Brefeldin A-inhibited guanine nucleotide-exchange protein 1 OS=Homo sapiens OX=9606 GN=ARFGEF1 PE=1 SV=2;tr|E5RIF2|E5RIF2_HUMAN Brefeldin A-inhibited guanine nucleotide-exchange protein 1 (Fragment) OS=Homo sapiens OX=9606 GN=ARFGEF1 P;;Q9Y6D6;E5RIF2;E5RHL7;;Brefeldin A-inhibited guanine nucleotide-exchange protein 1;;ARFGEF1;;5.1664;;3;3;1	Q9Y6D6	ARFGEF1	Brefeldin A-inhibited guanine nucleotide-exchange protein 1	14.7705	14.2617	0.190066	1.4228	0.645555	14.2308	14.7768	14.7705	13.7413	14.2617	15.1189	0.760274	0.50873
686;;tr|A0A7P0T9L9|A0A7P0T9L9_HUMAN Brefeldin A-inhibited guanine nucleotide-exchange protein 2 OS=Homo sapiens OX=9606 GN=ARFGEF2 PE=4 SV=1;tr|A0A7P0TA34|A0A7P0TA34_HUMAN Brefeldin A-inhibited guanine nucleotide-exchange protein 2 OS=Homo sapiens OX=9606 GN=AR;;A0A7P0T9L9;A0A7P0TA34;A0A7P0T7Z2;Q9Y6D5;A0A7P0Z446;A0A7P0T9L6;;Brefeldin A-inhibited guanine nucleotide-exchange protein 2;;ARFGEF2;;12.…	A0A7P0T9L9	ARFGEF2	Brefeldin A-inhibited guanine nucleotide-exchange protein 2	14.5327	14.576	0.0620563	0.970398	0.866849	14.8505	14.5029	14.5327	13.9599	14.576	15.1557	0.899618	-0.0433516
3081;;sp|P53367|ARFP1_HUMAN Arfaptin-1 OS=Homo sapiens OX=9606 GN=ARFIP1 PE=1 SV=2;;P53367;P53367-3;;Arfaptin-1;;ARFIP1;;1.8609;;1;0	P53367	ARFIP1	Arfaptin-1	15.9459	15.2643	1.45337	1.60399	0.035207	16.0914	15.9459	15.907	14.5933	15.2643	15.4946	0.154872	0.681665
119;;tr|A0A087X1E4|A0A087X1E4_HUMAN Arfaptin-2 OS=Homo sapiens OX=9606 GN=ARFIP2 PE=1 SV=1;sp|P53365-3|ARFP2_HUMAN Isoform 3 of Arfaptin-2 OS=Homo sapiens OX=9606 GN=ARFIP2;sp|P53365|ARFP2_HUMAN Arfaptin-2 OS=Homo sapiens OX=9606 GN=ARFIP2 PE=1 SV=1;tr|E9PRV8|E;;A0A087X1E4;P53365-3;P53365;E9PRV8;P53365-2;E9PPY7;;Arfaptin-2;;ARFIP2;;11.322;;3;3;3;2;2;1	A0A087X1E4	ARFIP2	Arfaptin-2	15.5258	15.5672	0.216793	0.97174	0.607026	15.8155	15.3921	15.5258	15.2004	15.5672	15.6535	0.73087	-0.0413579
3577;;sp|Q13795-2|ARFRP_HUMAN Isoform 2 of ADP-ribosylation factor-related protein 1 OS=Homo sapiens OX=9606 GN=ARFRP1;sp|Q13795|ARFRP_HUMAN ADP-ribosylation factor-related protein 1 OS=Homo sapiens OX=9606 GN=ARFRP1 PE=1 SV=1;sp|Q13795-4|ARFRP_HUMAN Isoform 4 o;;Q13795-2;Q13795;Q13795-4;Q13795-3;;ADP-ribosylation factor-related protein 1;;ARFRP1;;8.2037;;3;3;2;2	Q13795	ARFRP1	ADP-ribosylation factor-related protein 1	14.647	15.618	2.70931	0.510131	0.00195294	14.5465	14.7175	14.647	16.0619	15.6164	15.618	0.0470664	-0.97106
3311;;sp|P78540|ARGI2_HUMAN Arginase-2, mitochondrial OS=Homo sapiens OX=9606 GN=ARG2 PE=1 SV=1;;P78540;;Arginase-2, mitochondrial;;ARG2;;7.796;;2	P78540	ARG2	Arginase-2, mitochondrial	0	15.6725	5	0.01	0				15.8525	15.6725	15.1139	9.88122e-07	-15.6725
5430;;sp|Q9NWB6|ARGL1_HUMAN Arginine and glutamate-rich protein 1 OS=Homo sapiens OX=9606 GN=ARGLU1 PE=1 SV=1;sp|Q9NWB6-3|ARGL1_HUMAN Isoform 3 of Arginine and glutamate-rich protein 1 OS=Homo sapiens OX=9606 GN=ARGLU1;sp|Q9NWB6-2|ARGL1_HUMAN Isoform 2 of Argini;;Q9NWB6;Q9NWB6-3;Q9NWB6-2;;Arginine and glutamate-rich protein 1;;ARGLU1;;7.4174;;10;7;7	Q9NWB6	ARGLU1	Arginine and glutamate-rich protein 1	17.5737	18.7265	1.81944	0.449752	0.0151553	18.1441	17.2912	17.5737	18.7265	18.8585	18.612	0.106956	-1.1528
3436;;sp|Q07960|RHG01_HUMAN Rho GTPase-activating protein 1 OS=Homo sapiens OX=9606 GN=ARHGAP1 PE=1 SV=1;tr|H0YE29|H0YE29_HUMAN Rho GTPase-activating protein 1 (Fragment) OS=Homo sapiens OX=9606 GN=ARHGAP1 PE=1 SV=1;;Q07960;H0YE29;E9PNR6;;Rho GTPase-activating protein 1;;ARHGAP1;;62.92;;16;11;7	Q07960	ARHGAP1	Rho GTPase-activating protein 1	17.8888	18.0304	1.1264	0.90651	0.0747475	17.8888	17.9692	17.7791	18.0304	17.9935	18.1758	0.231033	-0.141605
732;;sp|A1A4S6|RHG10_HUMAN Rho GTPase-activating protein 10 OS=Homo sapiens OX=9606 GN=ARHGAP10 PE=1 SV=1;;A1A4S6;H0Y8W5;;Rho GTPase-activating protein 10;;ARHGAP10;;1.2661;;3;1	A1A4S6	ARHGAP10	Rho GTPase-activating protein 10	17.597	17.178	0.327149	1.337	0.470816	16.9095	17.597	17.8269	17.0941	17.3742	17.178	0.632396	0.418997
3815;;tr|Q1RLN5|Q1RLN5_HUMAN ARHGAP12 protein OS=Homo sapiens OX=9606 GN=ARHGAP12 PE=1 SV=1;sp|Q8IWW6-3|RHG12_HUMAN Isoform 3 of Rho GTPase-activating protein 12 OS=Homo sapiens OX=9606 GN=ARHGAP12;sp|Q8IWW6-2|RHG12_HUMAN Isoform 2 of Rho GTPase-activating prote;;Q1RLN5;Q8IWW6-3;Q8IWW6-2;Q8IWW6-4;Q8IWW6;;Rho GTPase-activating protein 12;;ARHGAP12;;5.4674;;2;2;2;2;2	Q1RLN5	ARHGAP12	Rho GTPase-activating protein 12	15.4324	15.1565	0.368894	1.21078	0.427667	15.4324	15.6481	14.868	13.1874	15.1565	15.5667	0.600316	0.275933
4001;;sp|Q68EM7-5|RHG17_HUMAN Isoform 5 of Rho GTPase-activating protein 17 OS=Homo sapiens OX=9606 GN=ARHGAP17;sp|Q68EM7|RHG17_HUMAN Rho GTPase-activating protein 17 OS=Homo sapiens OX=9606 GN=ARHGAP17 PE=1 SV=1;sp|Q68EM7-2|RHG17_HUMAN Isoform 2 of Rho GTPase-a;;Q68EM7-5;Q68EM7;Q68EM7-2;Q68EM7-6;Q68EM7-4;Q68EM7-3;C9IZD3;I3L1S9;I3L4P0;Q17R89;E7ERK8;I3L4P6;F5H6L3;I3L460;Q17R89-2;J3KRS3;Q17R89-3;;R…	Q68EM7	ARHGAP17	Rho GTPase-activating protein 17	16.2624	15.9089	1.07277	1.27766	0.0845725	16.4251	16.1034	16.2624	15.8854	15.9089	16.1447	0.247164	0.353503
56;;tr|A0A087WW76|A0A087WW76_HUMAN Rho GTPase-activating protein 21 OS=Homo sapiens OX=9606 GN=ARHGAP21 PE=1 SV=1;tr|A0A452Q6Z5|A0A452Q6Z5_HUMAN Rho GTPase-activating protein 21 OS=Homo sapiens OX=9606 GN=ARHGAP21 PE=1 SV=1;tr|A0A7P0TAS2|A0A7P0TAS2_HUMAN Rho G;;A0A087WW76;A0A452Q6Z5;A0A7P0TAS2;Q5T5U3;E7ESW5;A0A1B0GV73;Q5T5U3-3;;Rho GTPase-activating protein 21;;ARHGAP21;;5.478;;4;4;4;4;1;1;1	A0A087WW76	ARHGAP21	Rho GTPase-activating protein 21	16.7792	17.8145	1.23111	0.487897	0.0587341	16.7944	16.7792	16.7321	17.1746	17.8145	18.6288	0.202627	-1.03535
3063;;sp|P52565|GDIR1_HUMAN Rho GDP-dissociation inhibitor 1 OS=Homo sapiens OX=9606 GN=ARHGDIA PE=1 SV=3;tr|J3KTF8|J3KTF8_HUMAN Rho GDP-dissociation inhibitor 1 (Fragment) OS=Homo sapiens OX=9606 GN=ARHGDIA PE=1 SV=8;tr|J3QQX2|J3QQX2_HUMAN Rho GDP-dissociation ;;P52565;J3KTF8;J3QQX2;J3KRE2;J3KRY1;P52565-2;J3KS60;;Rho GDP-dissociation inhibitor 1;;ARHGDIA;;163.6;;12;9;9;8;7;7;4	P52565	ARHGDIA	Rho GDP-dissociation inhibitor 1	19.9808	20.4421	1.39792	0.726309	0.0400016	19.9808	20.0035	19.9183	20.2283	20.4421	20.8286	0.165244	-0.461344
1770;;tr|M0QZR4|M0QZR4_HUMAN Rho guanine nucleotide exchange factor 1 OS=Homo sapiens OX=9606 GN=ARHGEF1 PE=1 SV=1;sp|Q92888|ARHG1_HUMAN Rho guanine nucleotide exchange factor 1 OS=Homo sapiens OX=9606 GN=ARHGEF1 PE=1 SV=2;sp|Q92888-3|ARHG1_HUMAN Isoform 3 of Rh;;M0QZR4;Q92888;Q92888-3;Q92888-2;Q92888-4;M0QYC1;M0QYS3;M0R3H5;M0QZH8;M0R2C7;;Rho guanine nucleotide exchange factor 1;;ARHGEF1;;57.08;;…	M0QZR4	ARHGEF1	Rho guanine nucleotide exchange factor 1	15.6739	16.4218	2.18933	0.595476	0.00646649	15.7271	15.6739	15.5448	16.0795	16.4218	16.4241	0.077338	-0.747886
1458;;tr|H0YAN8|H0YAN8_HUMAN Rho guanine nucleotide exchange factor 10 (Fragment) OS=Homo sapiens OX=9606 GN=ARHGEF10 PE=1 SV=1;sp|O15013-7|ARHGA_HUMAN Isoform 3 of Rho guanine nucleotide exchange factor 10 OS=Homo sapiens OX=9606 GN=ARHGEF10;sp|O15013-4|ARHGA_H;;H0YAN8;O15013-7;O15013-4;O15013-5;O15013-6;O15013;;Rho guanine nucleotide exchange factor 10;;ARHGEF10;;2.4781;;1;1;1;1;1;1	H0YAN8	ARHGEF10	Rho guanine nucleotide exchange factor 10	14.9604	15.5082	0.486033	0.684074	0.326563		15.1534	14.7674	16.0883	14.9084	15.5082	0.516444	-0.547776
1895;;sp|O15085|ARHGB_HUMAN Rho guanine nucleotide exchange factor 11 OS=Homo sapiens OX=9606 GN=ARHGEF11 PE=1 SV=1;sp|O15085-2|ARHGB_HUMAN Isoform 2 of Rho guanine nucleotide exchange factor 11 OS=Homo sapiens OX=9606 GN=ARHGEF11;;O15085;O15085-2;;Rho guanine nucleotide exchange factor 11;;ARHGEF11;;3.8709;;3;3	O15085	ARHGEF11	Rho guanine nucleotide exchange factor 11	14.8484	15.8163	2.80407	0.511257	0.0015701	14.931	14.8484	14.615	15.5865	15.8163	15.8361	0.0430038	-0.96788
571;;tr|V9GYM8|V9GYM8_HUMAN Guanine nucleotide exchange factor H1 OS=Homo sapiens OX=9606 GN=ARHGEF2 PE=1 SV=1;tr|A0A5F9ZI21|A0A5F9ZI21_HUMAN Guanine nucleotide exchange factor H1 OS=Homo sapiens OX=9606 GN=ARHGEF2 PE=1 SV=1;sp|Q92974-3|ARHG2_HUMAN Isoform 3 of;;V9GYM8;A0A5F9ZI21;Q92974-3;Q92974-2;Q92974;V9GYF0;Q5VY93;V9GZ14;;Rho guanine nucleotide exchange factor 2;;ARHGEF2;;104.45;;17;17;17;17;…	V9GYM8	ARHGEF2	Rho guanine nucleotide exchange factor 2	16.625	17.1611	2.20658	0.689615	0.00621476	16.7297	16.625	16.5718	17.1611	17.0754	17.4023	0.0761315	-0.536137
4509;;sp|Q8TER5|ARH40_HUMAN Rho guanine nucleotide exchange factor 40 OS=Homo sapiens OX=9606 GN=ARHGEF40 PE=1 SV=3;sp|Q8TER5-4|ARH40_HUMAN Isoform 4 of Rho guanine nucleotide exchange factor 40 OS=Homo sapiens OX=9606 GN=ARHGEF40;sp|Q8TER5-3|ARH40_HUMAN Isoform;;Q8TER5;Q8TER5-4;Q8TER5-3;Q8TER5-2;G3V485;G3V3N2;G3V5C1;;Rho guanine nucleotide exchange factor 40;;ARHGEF40;;27.306;;7;6;6;5;2;2;2	Q8TER5	ARHGEF40	Rho guanine nucleotide exchange factor 40	16.5801	16.9618	0.147247	0.767521	0.712448	17.3642	16.5801	16.5083	16.9618	16.7386	17.1009	0.811432	-0.381723
3683;;sp|Q15052-2|ARHG6_HUMAN Isoform 2 of Rho guanine nucleotide exchange factor 6 OS=Homo sapiens OX=9606 GN=ARHGEF6;sp|Q15052|ARHG6_HUMAN Rho guanine nucleotide exchange factor 6 OS=Homo sapiens OX=9606 GN=ARHGEF6 PE=1 SV=2;;Q15052-2;Q15052;;Rho guanine nucleotide exchange factor 6;;ARHGEF6;;2.3759;;2;2	Q15052	ARHGEF6	Rho guanine nucleotide exchange factor 6	15.852	15.5646	1.67875	1.22048	0.0209532	15.6856	15.9298	15.852	15.5646	15.5656	15.4822	0.121876	0.287446
449;;tr|B1ALK7|B1ALK7_HUMAN Rho guanine nucleotide exchange factor 7 OS=Homo sapiens OX=9606 GN=ARHGEF7 PE=1 SV=1;tr|A0A2R8YG42|A0A2R8YG42_HUMAN Rho guanine nucleotide exchange factor 7 OS=Homo sapiens OX=9606 GN=ARHGEF7 PE=1 SV=1;sp|Q14155-1|ARHG7_HUMAN Isofor;;B1ALK7;A0A2R8YG42;Q14155-1;Q14155-5;E7EUY6;Q14155-6;Q14155-2;Q14155-3;Q14155;E9PDQ5;C9JAD7;C9JDI6;B1ANY6;F6SJA5;E7ENL8;E7EU80;;Rho guani…	B1ALK7	ARHGEF7	Rho guanine nucleotide exchange factor 7	15.8428	15.7906	0.563346	1.03684	0.273309	16.0833	15.7537	15.8428	15.4039	15.8402	15.7906	0.467931	0.0521901
1843;;sp|O14497|ARI1A_HUMAN AT-rich interactive domain-containing protein 1A OS=Homo sapiens OX=9606 GN=ARID1A PE=1 SV=3;sp|O14497-2|ARI1A_HUMAN Isoform 2 of AT-rich interactive domain-containing protein 1A OS=Homo sapiens OX=9606 GN=ARID1A;tr|H0Y488|H0Y488_HUMA;;O14497;O14497-2;H0Y488;A0A1B0GTU5;O14497-3;A0A087WUV6;H0Y3S9;A0A1B0GV63;;AT-rich interactive domain-containing protein 1A;;ARID1A;;65.2…	O14497	ARID1A	AT-rich interactive domain-containing protein 1A	16.3414	17.0066	0.768032	0.630637	0.170596	16.9195	16.1659	16.3414	17.0066	17.2363	16.6281	0.36317	-0.665118
502;;tr|H0Y2R3|H0Y2R3_HUMAN AT-rich interactive domain-containing protein 1B (Fragment) OS=Homo sapiens OX=9606 GN=ARID1B PE=1 SV=2;tr|H0Y7H8|H0Y7H8_HUMAN AT-rich interactive domain-containing protein 1B (Fragment) OS=Homo sapiens OX=9606 GN=ARID1B PE=1 SV=1;tr;;H0Y2R3;H0Y7H8;A0A3F2YNW7;A0A6Q8NVI4;Q8NFD5;Q8NFD5-2;Q8NFD5-3;A0A1B0GWJ2;A0A1B0GTJ8;A0A1B0GVK1;Q8NFD5-4;A0A1B0GV92;A0A1B0GVH0;A0A1B0GU09;…	H0Y2R3	ARID1B	AT-rich interactive domain-containing protein 1B	14.6795	14.8156	0.088833	0.909981	0.815018	15.1153		14.2437	13.2326	15.3206	14.8156	0.877565	-0.136092
3854;;sp|Q4LE39-3|ARI4B_HUMAN Isoform 3 of AT-rich interactive domain-containing protein 4B OS=Homo sapiens OX=9606 GN=ARID4B;sp|Q4LE39-2|ARI4B_HUMAN Isoform 2 of AT-rich interactive domain-containing protein 4B OS=Homo sapiens OX=9606 GN=ARID4B;sp|Q4LE39|ARI4B_;;Q4LE39-3;Q4LE39-2;Q4LE39;X6RCR8;H0Y7Y8;Q4LE39-4;;AT-rich interactive domain-containing protein 4B;;ARID4B;;1.6209;;3;3;3;2;1;1	Q4LE39	ARID4B	AT-rich interactive domain-containing protein 4B	14.9846	15.3947	0.833544	0.752577	0.146709	15.1363	14.7388	14.9846	15.4115	15.3947	15.0044	0.334498	-0.41009
2237;;sp|O95376|ARI2_HUMAN E3 ubiquitin-protein ligase ARIH2 OS=Homo sapiens OX=9606 GN=ARIH2 PE=1 SV=1;;O95376;;E3 ubiquitin-protein ligase ARIH2;;ARIH2;;9.149;;1	O95376	ARIH2	E3 ubiquitin-protein ligase ARIH2	14.2174	14.3997	0.723131	0.881286	0.189177	14.4256	14.2174	13.8577	14.3637	14.3997	14.5932	0.384008	-0.182318
4665;;sp|Q96B23-2|CR025_HUMAN Isoform 2 of Uncharacterized protein C18orf25 OS=Homo sapiens OX=9606 GN=C18orf25;sp|Q96B23|CR025_HUMAN Uncharacterized protein C18orf25 OS=Homo sapiens OX=9606 GN=C18orf25 PE=1 SV=3;tr|K7EQH1|K7EQH1_HUMAN Uncharacterized protein C1;;Q96B23-2;Q96B23;K7EQH1;A0A087WVF1;;Uncharacterized protein C18orf25;;C18orf25;;3.8146;;4;3;2;2	Q96B23	ARK2N	Protein ARK2N	14.2491	15.3972	1.23494	0.451211	0.0582178	14.7001	14.2389	14.2491	14.6642	15.3985	15.3972	0.201661	-1.14813
858;;tr|B4DZG7|B4DZG7_HUMAN ADP-ribosylation factor-like protein 1 OS=Homo sapiens OX=9606 GN=ARL1 PE=1 SV=1;sp|P40616-2|ARL1_HUMAN Isoform 2 of ADP-ribosylation factor-like protein 1 OS=Homo sapiens OX=9606 GN=ARL1;sp|P40616|ARL1_HUMAN ADP-ribosylation factor-;;B4DZG7;P40616-2;P40616;F8VYN9;F8W1Z8;;ADP-ribosylation factor-like protein 1;;ARL1;;109.15;;4;4;4;3;1	B4DZG7	ARL1	ADP-ribosylation factor-like protein 1	18.5285	18.3254	0.509066	1.15122	0.309695	18.1669	19.0163	18.5285	18.3254	18.073	18.391	0.501344	0.203165
2836;;sp|P36404|ARL2_HUMAN ADP-ribosylation factor-like protein 2 OS=Homo sapiens OX=9606 GN=ARL2 PE=1 SV=4;;P36404;;ADP-ribosylation factor-like protein 2;;ARL2;;6.3056;;1	P36404	ARL2	ADP-ribosylation factor-like protein 2	15.0148	12.9021	3.12516	4.32515	0.00074962	14.7414	15.0148	15.1961	12.9021	12.8139	13.3475	0.031921	2.11275
1571;;tr|H3BU49|H3BU49_HUMAN ADP-ribosylation factor-like protein 2-binding protein OS=Homo sapiens OX=9606 GN=ARL2BP PE=1 SV=1;sp|Q9Y2Y0-2|AR2BP_HUMAN Isoform 2 of ADP-ribosylation factor-like protein 2-binding protein OS=Homo sapiens OX=9606 GN=ARL2BP;sp|Q9Y2Y;;H3BU49;Q9Y2Y0-2;Q9Y2Y0;;ADP-ribosylation factor-like protein 2-binding protein;;ARL2BP;;16.46;;1;1;1	H3BU49	ARL2BP	ADP-ribosylation factor-like protein 2-binding protein	14.9357	15.7725	0.614079	0.559883	0.243176	15.6253	14.4221	14.9357	15.1004	15.8358	15.7725	0.439262	-0.836803
2837;;sp|P36405|ARL3_HUMAN ADP-ribosylation factor-like protein 3 OS=Homo sapiens OX=9606 GN=ARL3 PE=1 SV=2;;P36405;;ADP-ribosylation factor-like protein 3;;ARL3;;19.168;;8	P36405	ARL3	ADP-ribosylation factor-like protein 3	16.4863	17.4002	0.875962	0.530726	0.133057	16.9776	16.4558	16.4863	16.7118	17.4002	17.5111	0.31703	-0.913961
232;;tr|F5GYV5|F5GYV5_HUMAN ADP-ribosylation factor-like protein 6-interacting protein 4 (Fragment) OS=Homo sapiens OX=9606 GN=ARL6IP4 PE=1 SV=1;tr|H7BZV4|H7BZV4_HUMAN ADP-ribosylation factor-like protein 6-interacting protein 4 (Fragment) OS=Homo sapiens OX=96;;F5GYV5;H7BZV4;A0A0C4DG62;F8WCT1;Q66PJ3-7;Q66PJ3-4;Q66PJ3-3;Q66PJ3-2;Q66PJ3;F5H7X4;F8WEP2;A0A0C4DH18;Q66PJ3-5;;ADP-ribosylation factor-li…	F5GYV5	ARL6IP4	ADP-ribosylation factor-like protein 6-interacting protein 4	16.4058	15.7205	0.530126	1.60806	0.295035	15.4502	16.4058	16.5796	15.7205	15.8034	15.6312	0.488022	0.685322
2158;;sp|O75915|PRAF3_HUMAN PRA1 family protein 3 OS=Homo sapiens OX=9606 GN=ARL6IP5 PE=1 SV=1;;O75915;F8WF90;C9JQU6;F8WF33;;PRA1 family protein 3;;ARL6IP5;;122.93;;7;3;3;3	O75915	ARL6IP5	PRA1 family protein 3	19.7888	19.3905	0.12105	1.31791	0.756746	19.1505	19.7917	19.7888	19.7807	19.3905	19.302	0.842991	0.398252
4673;;sp|Q96BM9|ARL8A_HUMAN ADP-ribosylation factor-like protein 8A OS=Homo sapiens OX=9606 GN=ARL8A PE=1 SV=1;;Q96BM9;A0A087X2J2;;ADP-ribosylation factor-like protein 8A;;ARL8A;;133.11;;3;2	Q96BM9	ARL8A	ADP-ribosylation factor-like protein 8A	17.45	16.9513	2.0276	1.41296	0.00938432	17.45	17.3835	17.7816	16.9513	16.9805	16.8236	0.0892533	0.498718
5414;;sp|Q9NVJ2|ARL8B_HUMAN ADP-ribosylation factor-like protein 8B OS=Homo sapiens OX=9606 GN=ARL8B PE=1 SV=1;;Q9NVJ2;Q9NVJ2-2;;ADP-ribosylation factor-like protein 8B;;ARL8B;;8.2568;;2;1	Q9NVJ2	ARL8B	ADP-ribosylation factor-like protein 8B	19.32	18.986	1.29603	1.2605	0.0505794	19.32	19.4111	19.1659	19.1172	18.7741	18.986	0.186954	0.333992
4546;;sp|Q8WVX3|CD003_HUMAN Uncharacterized protein C4orf3 OS=Homo sapiens OX=9606 GN=C4orf3 PE=1 SV=2;sp|Q8WVX3-2|CD003_HUMAN Isoform 2 of Uncharacterized protein C4orf3 OS=Homo sapiens OX=9606 GN=C4orf3;;Q8WVX3;Q8WVX3-2;;Uncharacterized protein C4orf3;;C4orf3;;2.7228;;2;2	Q8WVX3	ARLN	Sarcoplasmic/endoplasmic reticulum calcium ATPase regulator ARLN	17.7565	17.546	0.183663	1.15706	0.655145	17.8282	17.6847		17.546	17.9981	17.3494	0.76767	0.21046
5421;;sp|Q9NVT9|ARMC1_HUMAN Armadillo repeat-containing protein 1 OS=Homo sapiens OX=9606 GN=ARMC1 PE=1 SV=1;tr|E5RJ86|E5RJ86_HUMAN Armadillo repeat-containing protein 1 (Fragment) OS=Homo sapiens OX=9606 GN=ARMC1 PE=1 SV=1;;Q9NVT9;E5RJ86;E5RHK3;E9PR92;Q9NVT9-2;;Armadillo repeat-containing protein 1;;ARMC1;;150.07;;9;7;4;2;2	Q9NVT9	ARMC1	Armadillo repeat-containing protein 1	17.1601	17.5258	1.77604	0.776111	0.0167478	17.1601	17.1073	17.23	17.7475	17.5258	17.4264	0.111218	-0.365664
4334;;sp|Q8N2F6-6|ARM10_HUMAN Isoform 6 of Armadillo repeat-containing protein 10 OS=Homo sapiens OX=9606 GN=ARMC10;sp|Q8N2F6-4|ARM10_HUMAN Isoform 4 of Armadillo repeat-containing protein 10 OS=Homo sapiens OX=9606 GN=ARMC10;sp|Q8N2F6-5|ARM10_HUMAN Isoform 5 of;;Q8N2F6-6;Q8N2F6-4;Q8N2F6-5;Q8N2F6-2;;Armadillo repeat-containing protein 10;;ARMC10;;2.6153;;1;1;1;1	Q8N2F6	ARMC10	Armadillo repeat-containing protein 10	15.9561	0	5	100	0		15.8864	16.0258				9.88122e-07	15.9561
4333;;sp|Q8N2F6-3|ARM10_HUMAN Isoform 3 of Armadillo repeat-containing protein 10 OS=Homo sapiens OX=9606 GN=ARMC10;sp|Q8N2F6|ARM10_HUMAN Armadillo repeat-containing protein 10 OS=Homo sapiens OX=9606 GN=ARMC10 PE=1 SV=1;tr|H7BXQ8|H7BXQ8_HUMAN Armadillo repeat-c;;Q8N2F6-3;Q8N2F6;H7BXQ8;C9J5N7;A0A0J9YWR7;H7C2M7;A0A0J9YXE4;A0A0J9YY38;A0A0J9YXV5;;Armadillo repeat-containing protein 10;;ARMC10;;20.18…	Q8N2F6	ARMC10	Armadillo repeat-containing protein 10	15.5969	0		100			15.5969						15.5969
4040;;sp|Q6NXE6-2|ARMC6_HUMAN Isoform 2 of Armadillo repeat-containing protein 6 OS=Homo sapiens OX=9606 GN=ARMC6;sp|Q6NXE6|ARMC6_HUMAN Armadillo repeat-containing protein 6 OS=Homo sapiens OX=9606 GN=ARMC6 PE=1 SV=2;tr|F5GWV0|F5GWV0_HUMAN Armadillo repeat-conta;;Q6NXE6-2;Q6NXE6;F5GWV0;F5H4P3;B4E1N1;F5H052;F5H2X2;F5H2K4;F5H3X1;H0YGL0;H0YGQ5;H0YH65;F5H6J3;;Armadillo repeat-containing protein 6;;AR…	Q6NXE6	ARMC6	Armadillo repeat-containing protein 6	15.385	15.8017	0.369063	0.749112	0.427501	15.6598	15.385	15.2308	15.2245	15.8017	15.8972	0.600188	-0.416748
391;;tr|C9JW07|C9JW07_HUMAN LisH domain-containing protein ARMC9 (Fragment) OS=Homo sapiens OX=9606 GN=ARMC9 PE=1 SV=1;tr|A0A2Q3DP09|A0A2Q3DP09_HUMAN LisH domain-containing protein ARMC9 OS=Homo sapiens OX=9606 GN=ARMC9 PE=1 SV=1;sp|Q7Z3E5-2|ARMC9_HUMAN Isoform;;C9JW07;A0A2Q3DP09;Q7Z3E5-2;Q7Z3E5;;LisH domain-containing protein ARMC9;;ARMC9;;16.143;;2;2;2;2	C9JW07	ARMC9	LisH domain-containing protein ARMC9	15.3475	15.8025	1.43886	0.729493	0.0364037	15.3475	15.4167	15.2879	15.5698	15.8025	16.0729	0.157492	-0.455033
4153;;sp|Q7L311|ARMX2_HUMAN Armadillo repeat-containing X-linked protein 2 OS=Homo sapiens OX=9606 GN=ARMCX2 PE=2 SV=1;;Q7L311;Q5H9E0;Q5H9E1;A0A1B0GXK8;A0A0B4J1X4;;Armadillo repeat-containing X-linked protein 2;;ARMCX2;;81.925;;10;3;3;1;1	Q7L311	ARMCX2	Armadillo repeat-containing X-linked protein 2	14.2995	17.3176	4.45989	0.12344	3.46821e-05	14.2995	14.4771	14.0935	17.6113	17.2749	17.3176	0.0130126	-3.01811
5607;;sp|Q9UH62|ARMX3_HUMAN Armadillo repeat-containing X-linked protein 3 OS=Homo sapiens OX=9606 GN=ARMCX3 PE=1 SV=1;;Q9UH62;H3BV87;H3BM63;;Armadillo repeat-containing X-linked protein 3;;ARMCX3;;54.836;;9;2;1	Q9UH62	ARMCX3	Armadillo repeat-containing X-linked protein 3	17.5843	17.5422	0.251782	1.02966	0.560039	17.5843	17.6278	17.292	17.7956	17.4481	17.5422	0.696156	0.0421614
3890;;sp|Q5H9R4|ARMX4_HUMAN Armadillo repeat-containing X-linked protein 4 OS=Homo sapiens OX=9606 GN=ARMCX4 PE=1 SV=3;;Q5H9R4;;Armadillo repeat-containing X-linked protein 4;;ARMCX4;;3.2592;;1	Q5H9R4	ARMCX4	Armadillo repeat-containing X-linked protein 4	0	15.0012	5	0.01	0				15.3274	13.9261	15.0012	9.88122e-07	-15.0012
5240;;sp|Q9H993|ARMT1_HUMAN Damage-control phosphatase ARMT1 OS=Homo sapiens OX=9606 GN=ARMT1 PE=1 SV=1;;Q9H993;;Protein-glutamate O-methyltransferase;;ARMT1;;5.4746;;2	Q9H993	ARMT1	Protein-glutamate O-methyltransferase	16.6219	16.8996	0.853701	0.824881	0.140055	16.6219	16.7513	16.155	16.7445	16.8996	17.5021	0.326089	-0.277741
2712;;sp|P27540-2|ARNT_HUMAN Isoform 2 of Aryl hydrocarbon receptor nuclear translocator OS=Homo sapiens OX=9606 GN=ARNT;sp|P27540-3|ARNT_HUMAN Isoform 3 of Aryl hydrocarbon receptor nuclear translocator OS=Homo sapiens OX=9606 GN=ARNT;sp|P27540-4|ARNT_HUMAN Iso;;P27540-2;P27540-3;P27540-4;P27540;A6NGV6;;Aryl hydrocarbon receptor nuclear translocator;;ARNT;;3.0621;;3;3;3;3;1	P27540	ARNT	Aryl hydrocarbon receptor nuclear translocator	14.3452	15.6247	1.05455	0.411951	0.0881968	14.3452			15.313	15.6247	16.0346	0.252907	-1.27946
1902;;sp|O15143|ARC1B_HUMAN Actin-related protein 2/3 complex subunit 1B OS=Homo sapiens OX=9606 GN=ARPC1B PE=1 SV=3;tr|C9JEY1|C9JEY1_HUMAN Actin-related protein 2/3 complex subunit 1B (Fragment) OS=Homo sapiens OX=9606 GN=ARPC1B PE=1 SV=2;tr|C9K057|C9K057_HUMAN;;O15143;C9JEY1;C9K057;C9JBJ7;F8VXW2;C9JTT6;C9JM51;F8WEB3;;Actin-related protein 2/3 complex subunit 1B;;ARPC1B;;60.036;;4;2;2;2;2;2;2;2	O15143	ARPC1B	Actin-related protein 2/3 complex subunit 1B	17.027	17.0099	0.301972	1.01197	0.498917	17.027	17.5873	16.8004	17.0099	16.7353	17.0952	0.652537	0.01717
1903;;sp|O15144|ARPC2_HUMAN Actin-related protein 2/3 complex subunit 2 OS=Homo sapiens OX=9606 GN=ARPC2 PE=1 SV=1;tr|H7C3F9|H7C3F9_HUMAN Arp2/3 complex 34 kDa subunit (Fragment) OS=Homo sapiens OX=9606 GN=ARPC2 PE=1 SV=1;;O15144;H7C3F9;C9JTV5;G5E9J0;;Actin-related protein 2/3 complex subunit 2;;ARPC2;;83.449;;14;7;2;2	O15144	ARPC2	Actin-related protein 2/3 complex subunit 2	17.6053	17.67	0.43915	0.956126	0.36379	17.6053	17.7309	17.487	17.67	17.5891	18.0628	0.548766	-0.0647279
1904;;sp|O15145|ARPC3_HUMAN Actin-related protein 2/3 complex subunit 3 OS=Homo sapiens OX=9606 GN=ARPC3 PE=1 SV=3;;O15145;C9JZD1;F8VR50;;Actin-related protein 2/3 complex subunit 3;;ARPC3;;32.211;;9;4;3	O15145	ARPC3	Actin-related protein 2/3 complex subunit 3	19.1623	19.1836	0.49198	0.985322	0.322122	19.2403	19.1623	18.81	19.1207	19.1836	19.5296	0.512494	-0.0213331
1382;;tr|F8WCF6|F8WCF6_HUMAN Actin-related protein 2/3 complex subunit 4 OS=Homo sapiens OX=9606 GN=ARPC4-TTLL3 PE=3 SV=1;sp|P59998|ARPC4_HUMAN Actin-related protein 2/3 complex subunit 4 OS=Homo sapiens OX=9606 GN=ARPC4 PE=1 SV=3;tr|F8WDD7|F8WDD7_HUMAN Actin-re;;F8WCF6;P59998;F8WDD7;A0A0A6YYG9;P59998-3;P59998-2;F8WE39;H7C0A3;F8WDW3;R4GN08;P59998-4;;Actin-related protein 2/3 complex subunit 4;;AR…	F8WCF6	ARPC4-TTLL3	Actin-related protein 2/3 complex subunit 4	18.8616	18.6342	0.103573	1.17071	0.78782	18.2226	19.1735	18.8616	18.6342	18.4064	18.9409	0.862664	0.227388
1937;;sp|O15511|ARPC5_HUMAN Actin-related protein 2/3 complex subunit 5 OS=Homo sapiens OX=9606 GN=ARPC5 PE=1 SV=3;tr|B1ALC0|B1ALC0_HUMAN Actin-related protein 2/3 complex subunit 5 OS=Homo sapiens OX=9606 GN=ARPC5 PE=1 SV=1;sp|O15511-2|ARPC5_HUMAN Isoform 2 of ;;O15511;B1ALC0;O15511-2;;Actin-related protein 2/3 complex subunit 5;;ARPC5;;71.025;;5;4;4	O15511	ARPC5	Actin-related protein 2/3 complex subunit 5	17.908	17.4559	1.2666	1.36806	0.0541256	17.908	17.8838	18.3137	17.0689	17.4559	17.7047	0.19388	0.452133
4934;;sp|Q9BPX5|ARP5L_HUMAN Actin-related protein 2/3 complex subunit 5-like protein OS=Homo sapiens OX=9606 GN=ARPC5L PE=1 SV=1;;Q9BPX5;;Actin-related protein 2/3 complex subunit 5-like protein;;ARPC5L;;43.155;;4	Q9BPX5	ARPC5L	Actin-related protein 2/3 complex subunit 5-like protein	17.9368	18.5822	1.32535	0.639301	0.0472771	18.1025	17.6329	17.9368	18.1718	18.6736	18.5822	0.180349	-0.645433
3135;;sp|P56211|ARP19_HUMAN cAMP-regulated phosphoprotein 19 OS=Homo sapiens OX=9606 GN=ARPP19 PE=1 SV=2;tr|H3BMD8|H3BMD8_HUMAN cAMP-regulated phosphoprotein 19 OS=Homo sapiens OX=9606 GN=ARPP19 PE=1 SV=1;sp|P56211-2|ARP19_HUMAN Isoform ARPP-16 of cAMP-regulated;;P56211;H3BMD8;P56211-2;H3BTD3;;cAMP-regulated phosphoprotein 19;;ARPP19;;11.096;;4;2;2;2	P56211	ARPP19	cAMP-regulated phosphoprotein 19	14.9706	15.1246	0.335786	0.898698	0.461545	13.7089	15.1953	14.9706	14.4067	15.1246	15.8747	0.62565	-0.154091
2540;;sp|P15848|ARSB_HUMAN Arylsulfatase B OS=Homo sapiens OX=9606 GN=ARSB PE=1 SV=1;;P15848;;Arylsulfatase B;;ARSB;;3.6625;;2	P15848	ARSB	Arylsulfatase B	15.1045	15.4344	0.598485	0.795603	0.252066	15.2982		14.9107	15.4344	15.2172	15.8508	0.447835	-0.329879
569;;tr|A0A5F9ZHX8|A0A5F9ZHX8_HUMAN Arylsulfatase L OS=Homo sapiens OX=9606 GN=ARSL PE=1 SV=1;tr|F5H324|F5H324_HUMAN Arylsulfatase L OS=Homo sapiens OX=9606 GN=ARSL PE=1 SV=1;tr|A0A5F9ZHZ5|A0A5F9ZHZ5_HUMAN Arylsulfatase L OS=Homo sapiens OX=9606 GN=ARSL PE=1 SV;;A0A5F9ZHX8;F5H324;A0A5F9ZHZ5;F5GYY5;P51690;;Arylsulfatase E;;ARSE;;14.47;;8;8;8;8;8	A0A5F9ZHX8	ARSE	Arylsulfatase E	16.1243	12.2748	2.71563	14.4153	0.00192473	14.8542	16.3479	16.1243	12.5175	12.2748	12.262	0.0467824	3.84953
159;;tr|A0A0A0MRI7|A0A0A0MRI7_HUMAN Protein ARV1 OS=Homo sapiens OX=9606 GN=ARV1 PE=1 SV=1;tr|H7C484|H7C484_HUMAN Protein ARV1 (Fragment) OS=Homo sapiens OX=9606 GN=ARV1 PE=1 SV=1;sp|Q9H2C2|ARV1_HUMAN Protein ARV1 OS=Homo sapiens OX=9606 GN=ARV1 PE=1 SV=1;;A0A0A0MRI7;H7C484;Q9H2C2;;Protein ARV1;;ARV1;;3.1313;;1;1;1	A0A0A0MRI7	ARV1	Protein ARV1	15.3908	15.0024	0.626156	1.30893	0.236507	15.3908	15.6351	15.0841	15.364	14.4479	15.0024	0.432757	0.388388
330;;sp|Q13510-2|ASAH1_HUMAN Isoform 2 of Acid ceramidase OS=Homo sapiens OX=9606 GN=ASAH1;sp|Q13510|ASAH1_HUMAN Acid ceramidase OS=Homo sapiens OX=9606 GN=ASAH1 PE=1 SV=5;tr|A0A1B0GTM3|A0A1B0GTM3_HUMAN Ceramidase OS=Homo sapiens OX=9606 GN=ASAH1 PE=1 SV=1;tr|A;;Q13510-2;Q13510;A0A1B0GTM3;A0A1B0GUA4;A0A1B0GW68;A0A1B0GUH5;A0A1B0GTZ5;E7EMM4;A0A1B0GTP7;A0A1B0GUE3;A0A1B0GUW4;Q13510-3;A0A1B0GUG1;A0A1B…	Q13510	ASAH1	Acid ceramidase;Acid ceramidase subunit alpha;Acid ceramidase subunit beta	16.9763	16.9897	0.3403	0.990779	0.456772	16.825	16.9763	17.2544	16.9947	16.9897	16.6549	0.62215	-0.0133646
5152;;sp|Q9H1I8-3|ASCC2_HUMAN Isoform 3 of Activating signal cointegrator 1 complex subunit 2 OS=Homo sapiens OX=9606 GN=ASCC2;sp|Q9H1I8|ASCC2_HUMAN Activating signal cointegrator 1 complex subunit 2 OS=Homo sapiens OX=9606 GN=ASCC2 PE=1 SV=3;sp|Q9H1I8-2|ASCC2_H;;Q9H1I8-3;Q9H1I8;Q9H1I8-2;B1AH59;;Activating signal cointegrator 1 complex subunit 2;;ASCC2;;24.315;;8;8;6;1	Q9H1I8	ASCC2	Activating signal cointegrator 1 complex subunit 2	15.216	15.4169	0.325705	0.86998	0.472384	15.2875	14.9732	15.216	15.4169	15.4928	14.9974	0.633531	-0.200946
4340;;sp|Q8N3C0|ASCC3_HUMAN Activating signal cointegrator 1 complex subunit 3 OS=Homo sapiens OX=9606 GN=ASCC3 PE=1 SV=3;sp|Q8N3C0-4|ASCC3_HUMAN Isoform 3 of Activating signal cointegrator 1 complex subunit 3 OS=Homo sapiens OX=9606 GN=ASCC3;;Q8N3C0;Q8N3C0-4;E5RFZ0;Q8N3C0-3;;Activating signal cointegrator 1 complex subunit 3;;ASCC3;;29.658;;14;7;2;1	Q8N3C0	ASCC3	Activating signal cointegrator 1 complex subunit 3	16.3589	15.4829	1.16874	1.83537	0.0678053	15.825	16.6679	16.3589	14.675	15.4829	15.7136	0.219073	0.876072
5758;;sp|Q9Y294|ASF1A_HUMAN Histone chaperone ASF1A OS=Homo sapiens OX=9606 GN=ASF1A PE=1 SV=1;;Q9Y294;;Histone chaperone ASF1A;;ASF1A;;91.237;;3	Q9Y294	ASF1A	Histone chaperone ASF1A	17.0406	17.7804	2.24493	0.59881	0.00568942	17.2714	17.0406	16.9519	17.5827	17.7804	17.7861	0.0734909	-0.739831
5418;;sp|Q9NVP2|ASF1B_HUMAN Histone chaperone ASF1B OS=Homo sapiens OX=9606 GN=ASF1B PE=1 SV=1;tr|K7ES22|K7ES22_HUMAN Histone chaperone ASF1B OS=Homo sapiens OX=9606 GN=ASF1B PE=1 SV=1;tr|K7ELW9|K7ELW9_HUMAN Histone chaperone ASF1B OS=Homo sapiens OX=9606 GN=ASF;;Q9NVP2;K7ES22;K7ELW9;K7EIL9;K7EM93;;Histone chaperone ASF1B;;ASF1B;;38.144;;4;3;3;2;1	Q9NVP2	ASF1B	Histone chaperone ASF1B	15.8275	16.4275	1.47493	0.659784	0.0335016	15.8708	15.3566	15.8275	16.1008	16.543	16.4275	0.1511	-0.599935
1314;;tr|F5H8F7|F5H8F7_HUMAN Set1/Ash2 histone methyltransferase complex subunit ASH2 OS=Homo sapiens OX=9606 GN=ASH2L PE=1 SV=1;sp|Q9UBL3-2|ASH2L_HUMAN Isoform 2 of Set1/Ash2 histone methyltransferase complex subunit ASH2 OS=Homo sapiens OX=9606 GN=ASH2L;sp|Q9U;;F5H8F7;Q9UBL3-2;Q9UBL3-3;Q9UBL3;H0YBF6;;Set1/Ash2 histone methyltransferase complex subunit ASH2;;ASH2L;;7.4379;;4;4;4;4;2	F5H8F7	ASH2L	Set1/Ash2 histone methyltransferase complex subunit ASH2	18.7276	18.9826	0.426633	0.837979	0.374426	18.5393	19.1167	18.7276	19.1417	18.834	18.9826	0.557713	-0.255014
563;;tr|A0A5F9ZHC6|A0A5F9ZHC6_HUMAN Argininosuccinate lyase OS=Homo sapiens OX=9606 GN=ASL PE=1 SV=1;tr|A0A5F9ZHM8|A0A5F9ZHM8_HUMAN Argininosuccinate lyase (Fragment) OS=Homo sapiens OX=9606 GN=ASL PE=1 SV=1;sp|P04424-3|ARLY_HUMAN Isoform 3 of Argininosuccinate;;A0A5F9ZHC6;A0A5F9ZHM8;P04424-3;P04424-2;P04424;F8W943;;Argininosuccinate lyase;;ASL;;2.3732;;3;3;3;3;3;1	A0A5F9ZHC6	ASL	Argininosuccinate lyase	13.519	15.425	1.68633	0.266832	0.0205905	13.5148	13.519	14.7492	15.425	15.5613	15.4053	0.120982	-1.906
2255;;sp|O95671|ASML_HUMAN Probable bifunctional dTTP/UTP pyrophosphatase/methyltransferase protein OS=Homo sapiens OX=9606 GN=ASMTL PE=1 SV=3;sp|O95671-2|ASML_HUMAN Isoform 2 of Probable bifunctional dTTP/UTP pyrophosphatase/methyltransferase protein OS=Homo sa;;O95671;O95671-2;O95671-3;;N-acetylserotonin O-methyltransferase-like protein;;ASMTL;;1.3564;;2;2;1	O95671	ASMTL	N-acetylserotonin O-methyltransferase-like protein	14.5479	0	5	100	0	14.5479	14.9079	14.4184				9.88122e-07	14.5479
2401;;sp|P08243-2|ASNS_HUMAN Isoform 2 of Asparagine synthetase [glutamine-hydrolyzing] OS=Homo sapiens OX=9606 GN=ASNS;sp|P08243|ASNS_HUMAN Asparagine synthetase [glutamine-hydrolyzing] OS=Homo sapiens OX=9606 GN=ASNS PE=1 SV=4;sp|P08243-3|ASNS_HUMAN Isoform 3 ;;P08243-2;P08243;P08243-3;F8WEJ5;C9J057;C9JT45;C9JLN6;C9JM09;;Asparagine synthetase [glutamine-hydrolyzing];;ASNS;;12.947;;7;7;6;4;3;2;1…	P08243	ASNS	Asparagine synthetase [glutamine-hydrolyzing]	15.2197	15.1007	0.573394	1.08595	0.267058	14.9913	16.2238	15.2197	15.1954	14.3389	15.1007	0.462069	0.118957
3472;;sp|Q12797|ASPH_HUMAN Aspartyl/asparaginyl beta-hydroxylase OS=Homo sapiens OX=9606 GN=ASPH PE=1 SV=3;sp|Q12797-10|ASPH_HUMAN Isoform 10 of Aspartyl/asparaginyl beta-hydroxylase OS=Homo sapiens OX=9606 GN=ASPH;;Q12797;Q12797-10;A0A087WW51;E5RHK2;Q12797-11;E5RG56;Q12797-2;Q12797-6;Q12797-7;A0A087WUJ2;E5RHJ2;Q12797-9;Q12797-8;Q12797-5;E5RG29;G3XAN5;Q12797-3;Q12797-4;;Aspartyl/asparaginyl beta-…	Q12797	ASPH	Aspartyl/asparaginyl beta-hydroxylase	20.9868	20.726	1.58917	1.19817	0.0257529	20.9868	20.9064	21.0004	20.8495	20.726	20.6559	0.133398	0.260828
3959;;sp|Q5U4P2|ASPH1_HUMAN Aspartate beta-hydroxylase domain-containing protein 1 OS=Homo sapiens OX=9606 GN=ASPHD1 PE=1 SV=3;;Q5U4P2;;Aspartate beta-hydroxylase domain-containing protein 1;;ASPHD1;;5.3242;;2	Q5U4P2	ASPHD1	Aspartate beta-hydroxylase domain-containing protein 1	13.8905	13.1048	0.854145	1.72397	0.139912	13.8905	14.9745	13.6905	13.3291		12.8805	0.325906	0.785731
700;;tr|A0A7P0T8U9|A0A7P0T8U9_HUMAN Abnormal spindle-like microcephaly-associated protein OS=Homo sapiens OX=9606 GN=ASPM PE=4 SV=1;tr|A0A7P0Z4R7|A0A7P0Z4R7_HUMAN Abnormal spindle-like microcephaly-associated protein OS=Homo sapiens OX=9606 GN=ASPM PE=4 SV=1;tr;;A0A7P0T8U9;A0A7P0Z4R7;A0A7P0Z491;Q8IZT6-2;Q8IZT6;;Abnormal spindle-like microcephaly-associated protein;;ASPM;;10.005;;2;2;2;2;2	A0A7P0T8U9	ASPM	Abnormal spindle-like microcephaly-associated protein	15.4208	14.8828	0.431161	1.45194	0.370543	15.4208	15.4294	14.4409	14.8828	14.9722	14.2002	0.554463	0.537981
5085;;sp|Q9BZE9|ASPC1_HUMAN Tether containing UBX domain for GLUT4 OS=Homo sapiens OX=9606 GN=ASPSCR1 PE=1 SV=1;sp|Q9BZE9-2|ASPC1_HUMAN Isoform 2 of Tether containing UBX domain for GLUT4 OS=Homo sapiens OX=9606 GN=ASPSCR1;sp|Q9BZE9-3|ASPC1_HUMAN Isoform 3 of Te;;Q9BZE9;Q9BZE9-2;Q9BZE9-3;C9JAL9;J3QR50;J3QRW3;J3KRY8;J3KRF7;J3QR12;Q9BZE9-4;J3KRG1;J3QL04;;Tether containing UBX domain for GLUT4;;ASPS…	Q9BZE9	ASPSCR1	Tether containing UBX domain for GLUT4	15.2172	15.251	0.0201832	0.976843	0.95459	15.3539	15.2172	15.2114	15.251	15.1758	15.369	0.917817	-0.033802
2300;;sp|P00966|ASSY_HUMAN Argininosuccinate synthase OS=Homo sapiens OX=9606 GN=ASS1 PE=1 SV=2;;P00966;;Argininosuccinate synthase;;ASS1;;8.3326;;4	P00966	ASS1	Argininosuccinate synthase	0	16.4733	5	0.01	0				16.4733	15.9743	17.3339	9.88122e-07	-16.4733
4410;;sp|Q8NBU5|ATAD1_HUMAN Outer mitochondrial transmembrane helix translocase OS=Homo sapiens OX=9606 GN=ATAD1 PE=1 SV=1;tr|A0A7P0TAM5|A0A7P0TAM5_HUMAN Outer mitochondrial transmembrane helix translocase OS=Homo sapiens OX=9606 GN=ATAD1 PE=4 SV=1;tr|A0A7P0T9U2;;Q8NBU5;A0A7P0TAM5;A0A7P0T9U2;Q8NBU5-2;A0A7P0T9B4;A0A7P0Z4J1;A0A7P0T7Z9;;ATPase family AAA domain-containing protein 1;;ATAD1;;30.162;;9…	Q8NBU5	ATAD1	ATPase family AAA domain-containing protein 1	16.6907	16.4691	1.75356	1.16601	0.0176377	16.7585	16.6361	16.6907	16.5715	16.4691	16.4663	0.113536	0.221574
4073;;sp|Q6PL18|ATAD2_HUMAN ATPase family AAA domain-containing protein 2 OS=Homo sapiens OX=9606 GN=ATAD2 PE=1 SV=1;;Q6PL18;A0A0B4J211;Q6PL18-2;;ATPase family AAA domain-containing protein 2;;ATAD2;;34.694;;21;10;4	Q6PL18	ATAD2	ATPase family AAA domain-containing protein 2	16.477	15.9979	1.02189	1.39381	0.0950847	16.477	16.8562	16.2583	16.2982	15.9526	15.9979	0.263546	0.479038
5413;;sp|Q9NVI7-2|ATD3A_HUMAN Isoform 2 of ATPase family AAA domain-containing protein 3A OS=Homo sapiens OX=9606 GN=ATAD3A;sp|Q9NVI7|ATD3A_HUMAN ATPase family AAA domain-containing protein 3A OS=Homo sapiens OX=9606 GN=ATAD3A PE=1 SV=2;sp|Q9NVI7-3|ATD3A_HUMAN I;;Q9NVI7-2;Q9NVI7;Q9NVI7-3;Q5SV16;H0Y2W2;;ATPase family AAA domain-containing protein 3A;;ATAD3A;;323.31;;13;13;11;8;0	Q9NVI7	ATAD3A	ATPase family AAA domain-containing protein 3A	19.1494	19.2951	0.600101	0.903933	0.25113	19.3571	19.1494	19.0801	19.4979	19.2484	19.2951	0.446937	-0.145712
3950;;sp|Q5T9A4|ATD3B_HUMAN ATPase family AAA domain-containing protein 3B OS=Homo sapiens OX=9606 GN=ATAD3B PE=1 SV=1;sp|Q5T9A4-3|ATD3B_HUMAN Isoform 3 of ATPase family AAA domain-containing protein 3B OS=Homo sapiens OX=9606 GN=ATAD3B;;Q5T9A4;Q5T9A4-3;A0A5K1VW56;Q5T9A4-2;;ATPase family AAA domain-containing protein 3B;;ATAD3B;;63.753;;11;8;3;0	Q5T9A4	ATAD3B	ATPase family AAA domain-containing protein 3B	18.2354	17.9139	0.561572	1.24965	0.274428	18.2354	18.322	18.0187	18.259	17.6665	17.9139	0.468977	0.321519
3938;;sp|Q5T2N8|ATD3C_HUMAN ATPase family AAA domain-containing protein 3C OS=Homo sapiens OX=9606 GN=ATAD3C PE=2 SV=2;;Q5T2N8;J3QSF3;;ATPase family AAA domain-containing protein 3C;;ATAD3C;;-2;;1;0	Q5T2N8	ATAD3C	ATPase family AAA domain-containing protein 3C	15.8959	16.0317	0.0304923	0.910182	0.932197	16.2823	15.8959	15.4562	16.0712	15.4466	16.0317	0.917817	-0.135773
2601;;sp|P18846-2|ATF1_HUMAN Isoform 2 of Cyclic AMP-dependent transcription factor ATF-1 OS=Homo sapiens OX=9606 GN=ATF1;sp|P18846|ATF1_HUMAN Cyclic AMP-dependent transcription factor ATF-1 OS=Homo sapiens OX=9606 GN=ATF1 PE=1 SV=2;;P18846-2;P18846;;Cyclic AMP-dependent transcription factor ATF-1;;ATF1;;5.8207;;1;1	P18846	ATF1	Cyclic AMP-dependent transcription factor ATF-1	17.0863	17.6639	1.04861	0.670053	0.0894111	16.7682	17.0863	17.536	17.713	17.6639	17.5429	0.254807	-0.577652
909;;tr|B8ZZU6|B8ZZU6_HUMAN Cyclic AMP-dependent transcription factor ATF-2 OS=Homo sapiens OX=9606 GN=ATF2 PE=1 SV=1;sp|P15336-5|ATF2_HUMAN Isoform 5 of Cyclic AMP-dependent transcription factor ATF-2 OS=Homo sapiens OX=9606 GN=ATF2;sp|P15336|ATF2_HUMAN Cyclic;;B8ZZU6;P15336-5;P15336;E9PEK8;H7C2N6;E9PBF9;P15336-3;P15336-7;P15336-4;H9KVC5;C9JCI8;F5H629;P15336-2;Q02930-3;Q02930-2;Q02930;;Cyclic AM…	B8ZZU6	ATF2	Cyclic AMP-dependent transcription factor ATF-2	15.009	15.1138	0.120855	0.929915	0.757085	14.6629	15.4821	15.009	14.9856	15.3083	15.1138	0.843219	-0.104829
161;;tr|A0A0A0MRJ2|A0A0A0MRJ2_HUMAN Cyclic AMP-dependent transcription factor ATF-3 (Fragment) OS=Homo sapiens OX=9606 GN=ATF3 PE=1 SV=1;tr|Q5VTZ4|Q5VTZ4_HUMAN Cyclic AMP-dependent transcription factor ATF-3 (Fragment) OS=Homo sapiens OX=9606 GN=ATF3 PE=1 SV=1;;;A0A0A0MRJ2;Q5VTZ4;P18847-4;P18847-2;P18847-5;P18847-3;P18847;;Cyclic AMP-dependent transcription factor ATF-3;;ATF3;;2.0651;;1;1;1;1;1;1…	A0A0A0MRJ2	ATF3	Cyclic AMP-dependent transcription factor ATF-3	13.0398	13.7296	0.537837	0.619947	0.289843	13.3494		12.7303	13.7296	14.528	13.099	0.48326	-0.689782
698;;tr|A0A7P0T8R5|A0A7P0T8R5_HUMAN Cyclic AMP-dependent transcription factor ATF-6 alpha OS=Homo sapiens OX=9606 GN=ATF6 PE=4 SV=1;tr|A0A7P0T9H5|A0A7P0T9H5_HUMAN Cyclic AMP-dependent transcription factor ATF-6 alpha OS=Homo sapiens OX=9606 GN=ATF6 PE=4 SV=1;tr;;A0A7P0T8R5;A0A7P0T9H5;A0A7P0TAF2;A0A7P0Z421;A0A7P0TAH1;P18850;A0A7P0T992;A0A7P0TB89;A0A7P0Z4I7;A0A7P0TAD1;A0A7P0TAI7;A0A7P0TAB8;A0A7P0T8…	A0A7P0T8R5	ATF6	Cyclic AMP-dependent transcription factor ATF-6 alpha;Processed cyclic AMP-dependent transcription factor ATF-6 alpha	0	14.0026	5	0.01	0				13.7364	14.1591	14.0026	9.88122e-07	-14.0026
1449;;tr|H0Y7D7|H0Y7D7_HUMAN Cyclic AMP-dependent transcription factor ATF-6 beta OS=Homo sapiens OX=9606 GN=ATF6B PE=1 SV=2;sp|Q99941-2|ATF6B_HUMAN Isoform 1 of Cyclic AMP-dependent transcription factor ATF-6 beta OS=Homo sapiens OX=9606 GN=ATF6B;sp|Q99941|ATF6;;H0Y7D7;Q99941-2;Q99941;;Cyclic AMP-dependent transcription factor ATF-6 beta;Processed cyclic AMP-dependent transcription factor ATF-6 …	H0Y7D7	ATF6B	Cyclic AMP-dependent transcription factor ATF-6 beta;Processed cyclic AMP-dependent transcription factor ATF-6 beta	14.573	14.8327	0.953015	0.83528	0.111426	14.7328		14.4133	14.8327	14.8817	14.8197	0.287535	-0.259668
2575;;sp|P17544-4|ATF7_HUMAN Isoform 4 of Cyclic AMP-dependent transcription factor ATF-7 OS=Homo sapiens OX=9606 GN=ATF7;sp|P17544-2|ATF7_HUMAN Isoform 2 of Cyclic AMP-dependent transcription factor ATF-7 OS=Homo sapiens OX=9606 GN=ATF7;sp|P17544-3|ATF7_HUMAN I;;P17544-4;P17544-2;P17544-3;P17544;P17544-1;K7ESA4;K7ELQ4;P17544-5;;Cyclic AMP-dependent transcription factor ATF-7;;ATF7;;20.375;;4;4;4…	P17544	ATF7	Cyclic AMP-dependent transcription factor ATF-7	16.4072	16.9388	1.29174	0.691785	0.0510815	16.6471	15.9054	16.4072	16.9388	17.0194	16.8517	0.187946	-0.531604
4099;;sp|Q6VMQ6-2|MCAF1_HUMAN Isoform 2 of Activating transcription factor 7-interacting protein 1 OS=Homo sapiens OX=9606 GN=ATF7IP;sp|Q6VMQ6-5|MCAF1_HUMAN Isoform 4 of Activating transcription factor 7-interacting protein 1 OS=Homo sapiens OX=9606 GN=ATF7IP;sp;;Q6VMQ6-2;Q6VMQ6-5;Q6VMQ6;Q6VMQ6-4;A8MV73;;Activating transcription factor 7-interacting protein 1;;ATF7IP;;10.87;;2;2;2;2;1	Q6VMQ6	ATF7IP	Activating transcription factor 7-interacting protein 1	16.3712	16.3714	0.00023286	0.999845	0.999464	16.6658	16.0765		16.3491		16.3937	0.917817	-0.000223991
1332;;tr|F8VQD9|F8VQD9_HUMAN Autophagy-related protein 101 (Fragment) OS=Homo sapiens OX=9606 GN=ATG101 PE=1 SV=1;sp|Q9BSB4|ATGA1_HUMAN Autophagy-related protein 101 OS=Homo sapiens OX=9606 GN=ATG101 PE=1 SV=1;tr|H3BMZ4|H3BMZ4_HUMAN Autophagy-related protein 101;;F8VQD9;Q9BSB4;H3BMZ4;F8VVA0;;Autophagy-related protein 101;;ATG101;;3.9983;;1;1;0;0	F8VQD9	ATG101	Autophagy-related protein 101	15.1761	15.4105	0.772501	0.850068	0.168849	15.1761	15.3229	14.7545	15.4269	15.2974	15.4105	0.361149	-0.23435
1473;;tr|H0YEM7|H0YEM7_HUMAN Autophagy-related protein 13 (Fragment) OS=Homo sapiens OX=9606 GN=ATG13 PE=1 SV=1;sp|O75143-4|ATG13_HUMAN Isoform 4 of Autophagy-related protein 13 OS=Homo sapiens OX=9606 GN=ATG13;sp|O75143-3|ATG13_HUMAN Isoform 3 of Autophagy-rela;;H0YEM7;O75143-4;O75143-3;O75143-2;O75143;O75143-5;;Autophagy-related protein 13;;ATG13;;2.2564;;1;1;1;1;1;1	H0YEM7	ATG13	Autophagy-related protein 13	14.5619	15.0675	1.76329	0.704351	0.017247	14.8328	14.5619	14.4845	15.0099	15.1874	15.0675	0.112523	-0.505634
3991;;sp|Q676U5-3|A16L1_HUMAN Isoform 3 of Autophagy-related protein 16-1 OS=Homo sapiens OX=9606 GN=ATG16L1;sp|Q676U5|A16L1_HUMAN Autophagy-related protein 16-1 OS=Homo sapiens OX=9606 GN=ATG16L1 PE=1 SV=2;tr|E7EVC7|E7EVC7_HUMAN Autophagy-related protein 16-1 O;;Q676U5-3;Q676U5;E7EVC7;Q676U5-2;C9J1B2;Q676U5-4;C9J8C6;C9JAY7;C9JK97;Q676U5-5;;Autophagy-related protein 16-1;;ATG16L1;;5.3229;;4;4;3;3…	Q676U5	ATG16L1	Autophagy-related protein 16-1	15.6061	16.0089	0.462211	0.756362	0.344976	16.1396	15.6061	15.3258	15.7316	16.0089	16.2224	0.532616	-0.402852
1614;;tr|H7C3T2|H7C3T2_HUMAN Autophagy-related protein 2 homolog A (Fragment) OS=Homo sapiens OX=9606 GN=ATG2A PE=1 SV=1;sp|Q2TAZ0|ATG2A_HUMAN Autophagy-related protein 2 homolog A OS=Homo sapiens OX=9606 GN=ATG2A PE=1 SV=3;sp|Q2TAZ0-3|ATG2A_HUMAN Isoform 2 of A;;H7C3T2;Q2TAZ0;Q2TAZ0-3;;Autophagy-related protein 2 homolog A;;ATG2A;;1.7786;;2;2;2	H7C3T2	ATG2A	Autophagy-related protein 2 homolog A	14.5121	15.0459	1.09159	0.690716	0.0809858	14.3086	14.7155		15.0459	15.0872	14.8292	0.241375	-0.533836
6005;;sp|Q96BY7|ATG2B_HUMAN Autophagy-related protein 2 homolog B OS=Homo sapiens OX=9606 GN=ATG2B PE=1 SV=5;;REV__Q96BY7;;;;;;-2;;2	Q96BY7	ATG2B	Autophagy-related protein 2 homolog B	14.5546	0	5	100	0		14.413	14.6963				9.88122e-07	14.5546
5379;;sp|Q9NT62|ATG3_HUMAN Ubiquitin-like-conjugating enzyme ATG3 OS=Homo sapiens OX=9606 GN=ATG3 PE=1 SV=1;sp|Q9NT62-2|ATG3_HUMAN Isoform 2 of Ubiquitin-like-conjugating enzyme ATG3 OS=Homo sapiens OX=9606 GN=ATG3;;Q9NT62;Q9NT62-2;F8WDI0;C9JNW8;;Ubiquitin-like-conjugating enzyme ATG3;;ATG3;;18.629;;9;8;2;1	Q9NT62	ATG3	Ubiquitin-like-conjugating enzyme ATG3	17.1144	17.3305	0.255498	0.860879	0.555267	17.205	17.0108	17.1144	16.8906	17.4576	17.3305	0.692707	-0.216118
5847;;sp|Q9Y4P1-6|ATG4B_HUMAN Isoform 6 of Cysteine protease ATG4B OS=Homo sapiens OX=9606 GN=ATG4B;sp|Q9Y4P1|ATG4B_HUMAN Cysteine protease ATG4B OS=Homo sapiens OX=9606 GN=ATG4B PE=1 SV=2;sp|Q9Y4P1-2|ATG4B_HUMAN Isoform 2 of Cysteine protease ATG4B OS=Homo sapi;;Q9Y4P1-6;Q9Y4P1;Q9Y4P1-2;C9JIK8;Q9Y4P1-3;Q9Y4P1-4;C9J1C1;H0Y2Y0;F2Z2K8;;Cysteine protease ATG4B;;ATG4B;;14.078;;4;4;4;3;3;3;1;1;1	Q9Y4P1	ATG4B	Cysteine protease ATG4B	15.0325	15.4137	0.672044	0.767807	0.212792	13.9633	15.4237	15.0325	15.4137	15.1998	16.0579	0.40898	-0.381185
339;;tr|A0A1B0GV54|A0A1B0GV54_HUMAN Autophagy protein 5 OS=Homo sapiens OX=9606 GN=ATG5 PE=1 SV=1;tr|A0A1B0GUS1|A0A1B0GUS1_HUMAN Autophagy protein 5 OS=Homo sapiens OX=9606 GN=ATG5 PE=1 SV=1;sp|Q9H1Y0-2|ATG5_HUMAN Isoform Short of Autophagy protein 5 OS=Homo sa;;A0A1B0GV54;A0A1B0GUS1;Q9H1Y0-2;Q9H1Y0;A0A2R8Y718;;Autophagy protein 5;;ATG5;;21.397;;3;3;3;3;1	A0A1B0GV54	ATG5	Autophagy protein 5	16.0707	16.3694	0.139776	0.812984	0.724809	16.6128	16.0707	15.8453	16.0442	16.4041	16.3694	0.820545	-0.298702
2233;;sp|O95352-3|ATG7_HUMAN Isoform 3 of Ubiquitin-like modifier-activating enzyme ATG7 OS=Homo sapiens OX=9606 GN=ATG7;sp|O95352-2|ATG7_HUMAN Isoform 2 of Ubiquitin-like modifier-activating enzyme ATG7 OS=Homo sapiens OX=9606 GN=ATG7;sp|O95352|ATG7_HUMAN Ubiqu;;O95352-3;O95352-2;O95352;C9JE55;C9J415;C9JFF4;C9JGL2;F8WDY9;C9JNU2;C9JKA3;;Ubiquitin-like modifier-activating enzyme ATG7;;ATG7;;23.608…	O95352	ATG7	Ubiquitin-like modifier-activating enzyme ATG7	16.2977	15.969	0.309301	1.25593	0.490567	16.1262	16.6047	16.2977	15.969	15.8563	16.5928	0.646588	0.328759
4174;;sp|Q7Z3C6|ATG9A_HUMAN Autophagy-related protein 9A OS=Homo sapiens OX=9606 GN=ATG9A PE=1 SV=3;tr|H7C152|H7C152_HUMAN Uncharacterized protein (Fragment) OS=Homo sapiens OX=9606 PE=1 SV=1;sp|Q7Z3C6-2|ATG9A_HUMAN Isoform 2 of Autophagy-related protein 9A OS=H;;Q7Z3C6;H7C152;Q7Z3C6-2;H7C1G6;C9JS65;C9JFV2;F2Z3I6;C9JX27;C9IYZ9;C9JKV7;C9JDK4;C9JXG2;Q7Z3C6-3;;Autophagy-related protein 9A;;ATG9A;;29…	Q7Z3C6	ATG9A	Autophagy-related protein 9A	16.0202	16.6917	2.1843	0.627851	0.00654179	16.0202	15.8396	16.0845	16.9714	16.544	16.6917	0.077692	-0.671506
2778;;sp|P31939|PUR9_HUMAN Bifunctional purine biosynthesis protein ATIC OS=Homo sapiens OX=9606 GN=ATIC PE=1 SV=3;sp|P31939-2|PUR9_HUMAN Isoform 2 of Bifunctional purine biosynthesis protein ATIC OS=Homo sapiens OX=9606 GN=ATIC;;P31939;P31939-2;H7C1S2;C9JLK0;F8WEF0;;Bifunctional purine biosynthesis protein PURH;Phosphoribosylaminoimidazolecarboxamide formyltransferase;IMP cyclohydrolase;;ATIC;;2…	P31939	ATIC	Bifunctional purine biosynthesis protein PURH;Phosphoribosylaminoimidazolecarboxamide formyltransferase;IMP cyclohydrolase	18.9924	18.871	0.345248	1.08783	0.451598	18.9486	19.2037	18.9924	18.6857	18.871	19.1785	0.618333	0.121455
4565;;sp|Q8WXF7-2|ATLA1_HUMAN Isoform 2 of Atlastin-1 OS=Homo sapiens OX=9606 GN=ATL1;sp|Q8WXF7|ATLA1_HUMAN Atlastin-1 OS=Homo sapiens OX=9606 GN=ATL1 PE=1 SV=1;;Q8WXF7-2;Q8WXF7;;Atlastin-1;;ATL1;;63.656;;6;6	Q8WXF7	ATL1	Atlastin-1	16.0115	16.254	0.769287	0.845267	0.170103	16.0115	16.1001	15.8007	16.5626	16.254	16.011	0.362601	-0.242521
4453;;sp|Q8NHH9-5|ATLA2_HUMAN Isoform 5 of Atlastin-2 OS=Homo sapiens OX=9606 GN=ATL2;sp|Q8NHH9|ATLA2_HUMAN Atlastin-2 OS=Homo sapiens OX=9606 GN=ATL2 PE=1 SV=2;sp|Q8NHH9-4|ATLA2_HUMAN Isoform 4 of Atlastin-2 OS=Homo sapiens OX=9606 GN=ATL2;sp|Q8NHH9-2|ATLA2_HUM;;Q8NHH9-5;Q8NHH9;Q8NHH9-4;Q8NHH9-2;Q8NHH9-3;B5MCN0;C9JQQ5;H7C3A2;C9JC25;;Atlastin-2;;ATL2;;54.593;;13;13;12;12;9;8;6;6;2	Q8NHH9	ATL2	Atlastin-2	18.164	18.325	0.245762	0.894418	0.567856	18.164	18.0978	18.3393	18.3446	18.325	18.1209	0.701835	-0.160979
1309;;tr|F5H6I7|F5H6I7_HUMAN Atlastin-3 OS=Homo sapiens OX=9606 GN=ATL3 PE=1 SV=1;;F5H6I7;;;;ATL3;;5.431;;1	F5H6I7	ATL3	Atlastin GTPase 3	17.6383	17.835	0.333195	0.872546	0.464307	17.6906	17.5853	17.6383	17.9569	17.835	17.4782	0.627667	-0.196697
4007;;sp|Q6DD88|ATLA3_HUMAN Atlastin-3 OS=Homo sapiens OX=9606 GN=ATL3 PE=1 SV=1;;Q6DD88;F5GWF8;;Atlastin-3;;ATL3;;323.31;;1;1	Q6DD88	ATL3	Atlastin GTPase 3	19.5143	20.1184	1.54831	0.657858	0.0282938	19.8879	19.4797	19.5143	20.2189	20.1184	20.0036	0.13931	-0.604151
1801;;sp|O00244|ATOX1_HUMAN Copper transport protein ATOX1 OS=Homo sapiens OX=9606 GN=ATOX1 PE=1 SV=1;;O00244;;Copper transport protein ATOX1;;ATOX1;;61.225;;1	O00244	ATOX1	Copper transport protein ATOX1	14.644	14.1052	1.70233	1.45276	0.0198459	14.8345	14.6052	14.644	13.6923	14.1052	14.2475	0.119134	0.538797
1125;;tr|E5RIM7|E5RIM7_HUMAN Copper transport protein ATOX1 OS=Homo sapiens OX=9606 GN=ATOX1 PE=1 SV=1;tr|E5RGN3|E5RGN3_HUMAN Copper transport protein ATOX1 OS=Homo sapiens OX=9606 GN=ATOX1 PE=1 SV=1;;E5RIM7;E5RGN3;;;;ATOX1;;-2;;1;0	E5RIM7	ATOX1	Copper transport protein ATOX1	17.4469	17.5492	0.270284	0.931592	0.536681	17.4469			17.6101	17.4242	17.5492	0.679379	-0.10223
4395;;sp|Q8NB49-2|AT11C_HUMAN Isoform 2 of Phospholipid-transporting ATPase IG OS=Homo sapiens OX=9606 GN=ATP11C;sp|Q8NB49-3|AT11C_HUMAN Isoform 3 of Phospholipid-transporting ATPase IG OS=Homo sapiens OX=9606 GN=ATP11C;sp|Q8NB49-4|AT11C_HUMAN Isoform 4 of Phosp;;Q8NB49-2;Q8NB49-3;Q8NB49-4;Q8NB49;A0A067XG54;;Phospholipid-transporting ATPase IG;Phospholipid-transporting ATPase;;ATP11C;;8.2558;;3;3…	Q8NB49	ATP11C	Phospholipid-transporting ATPase IG;Phospholipid-transporting ATPase	14.6886	14.3687	0.537543	1.24822	0.290039	14.0527	15.1084	14.6886	14.3687	13.6317	14.4	0.48344	0.319867
5285;;sp|Q9HD20|AT131_HUMAN Endoplasmic reticulum transmembrane helix translocase OS=Homo sapiens OX=9606 GN=ATP13A1 PE=1 SV=2;sp|Q9HD20-2|AT131_HUMAN Isoform B of Endoplasmic reticulum transmembrane helix translocase OS=Homo sapiens OX=9606 GN=ATP13A1;;Q9HD20;Q9HD20-2;H7C3H2;Q9HD20-3;;Manganese-transporting ATPase 13A1;;ATP13A1;;89.363;;29;26;5;5	Q9HD20	ATP13A1	Manganese-transporting ATPase 13A1	17.6427	17.4165	0.360205	1.16977	0.43631	17.6427	17.8086	17.5169	17.7968	17.3177	17.4165	0.606895	0.226228
417;;tr|A0A2R8Y635|A0A2R8Y635_HUMAN Cation-transporting ATPase OS=Homo sapiens OX=9606 GN=ATP13A3 PE=1 SV=2;sp|Q9H7F0|AT133_HUMAN Polyamine-transporting ATPase 13A3 OS=Homo sapiens OX=9606 GN=ATP13A3 PE=1 SV=4;tr|A0A2R8YDN7|A0A2R8YDN7_HUMAN Cation-transporting ;;A0A2R8Y635;Q9H7F0;A0A2R8YDN7;Q9H7F0-2;H7C1U7;;Probable cation-transporting ATPase 13A3;;ATP13A3;;64.662;;17;17;16;13;3	A0A2R8Y635	ATP13A3	Probable cation-transporting ATPase 13A3	18.1515	18.0389	0.178207	1.08117	0.663426	18.1515	18.2198	18.1407	18.3199	18.0097	18.0389	0.774062	0.112594
2345;;sp|P05023|AT1A1_HUMAN Sodium/potassium-transporting ATPase subunit alpha-1 OS=Homo sapiens OX=9606 GN=ATP1A1 PE=1 SV=1;sp|P05023-4|AT1A1_HUMAN Isoform 4 of Sodium/potassium-transporting ATPase subunit alpha-1 OS=Homo sapiens OX=9606 GN=ATP1A1;sp|P05023-3|A;;P05023;P05023-4;P05023-3;P05023-2;A0A2R8YEY8;P13637-3;P13637-2;P13637;M0R116;A0A0A0MT26;Q13733;Q5TC01;Q5TC02;Q5TC05;E9PRA5;P54707;P5470…	P05023	ATP1A1	Sodium/potassium-transporting ATPase subunit alpha-1	21.0481	21.3047	1.15248	0.837046	0.0703922	21.1985	20.9518	21.0481	21.3047	21.3407	21.1846	0.223589	-0.256621
2346;;sp|P05026|AT1B1_HUMAN Sodium/potassium-transporting ATPase subunit beta-1 OS=Homo sapiens OX=9606 GN=ATP1B1 PE=1 SV=1;sp|P05026-2|AT1B1_HUMAN Isoform 2 of Sodium/potassium-transporting ATPase subunit beta-1 OS=Homo sapiens OX=9606 GN=ATP1B1;;P05026;P05026-2;V9GYR2;;Sodium/potassium-transporting ATPase subunit beta-1;;ATP1B1;;34.053;;9;9;4	P05026	ATP1B1	Sodium/potassium-transporting ATPase subunit beta-1	18.1882	18.0628	0.296612	1.09083	0.505113	18.1882	18.0902	18.3474	18.3278	18.0628	17.931	0.65694	0.125425
3102;;sp|P54709|AT1B3_HUMAN Sodium/potassium-transporting ATPase subunit beta-3 OS=Homo sapiens OX=9606 GN=ATP1B3 PE=1 SV=1;;P54709;C9JA36;P54709-2;C9JXZ1;H7C547;F8WBY4;C9J6S2;H7C4L9;;Sodium/potassium-transporting ATPase subunit beta-3;;ATP1B3;;70.918;;15;7;7;6;3;3;2;1	P54709	ATP1B3	Sodium/potassium-transporting ATPase subunit beta-3	20.8959	20.9163	0.173745	0.985902	0.670278	20.8361	20.8959	21.0038	21.0102	20.9163	20.6435	0.779347	-0.0204839
2555;;sp|P16615|AT2A2_HUMAN Sarcoplasmic/endoplasmic reticulum calcium ATPase 2 OS=Homo sapiens OX=9606 GN=ATP2A2 PE=1 SV=1;sp|P16615-5|AT2A2_HUMAN Isoform 5 of Sarcoplasmic/endoplasmic reticulum calcium ATPase 2 OS=Homo sapiens OX=9606 GN=ATP2A2;sp|P16615-2|AT2;;P16615;P16615-5;P16615-2;P16615-3;O14983-2;O14983;O14983-3;J3QSY6;A0A0C4DH86;H3BVB2;H3BTW4;;Sarcoplasmic/endoplasmic reticulum calcium …	P16615	ATP2A2	Sarcoplasmic/endoplasmic reticulum calcium ATPase 2	20.2047	20.3153	0.120127	0.92619	0.758356	20.2047	19.8215	20.6132	20.4348	20.3153	20.1314	0.84407	-0.11062
4631;;sp|Q93084-4|AT2A3_HUMAN Isoform SERCA3G of Sarcoplasmic/endoplasmic reticulum calcium ATPase 3 OS=Homo sapiens OX=9606 GN=ATP2A3;sp|Q93084|AT2A3_HUMAN Sarcoplasmic/endoplasmic reticulum calcium ATPase 3 OS=Homo sapiens OX=9606 GN=ATP2A3 PE=1 SV=3;sp|Q93084;;Q93084-4;Q93084;Q93084-3;Q93084-7;Q93084-1;Q93084-6;Q93084-5;;Sarcoplasmic/endoplasmic reticulum calcium ATPase 3;;ATP2A3;;2.6798;;3;3;…	Q93084	ATP2A3	Sarcoplasmic/endoplasmic reticulum calcium ATPase 3	0	15.4421		0.01					15.4421				-15.4421
2614;;sp|P20020-6|AT2B1_HUMAN Isoform K of Plasma membrane calcium-transporting ATPase 1 OS=Homo sapiens OX=9606 GN=ATP2B1;sp|P20020|AT2B1_HUMAN Plasma membrane calcium-transporting ATPase 1 OS=Homo sapiens OX=9606 GN=ATP2B1 PE=1 SV=4;sp|P20020-4|AT2B1_HUMAN Iso;;P20020-6;P20020;P20020-4;P20020-1;P20020-5;P20020-2;E7ERY9;A0A0U1RQU3;H0YHH6;F8W1V5;;Plasma membrane calcium-transporting ATPase 1;Calc…	P20020	ATP2B1	Plasma membrane calcium-transporting ATPase 1;Calcium-transporting ATPase	18.167	17.7691	2.61567	1.31763	0.00242289	18.295	18.158	18.167	17.8416	17.7691	17.676	0.0515061	0.39795
3797;;sp|Q16720-4|AT2B3_HUMAN Isoform ZB of Plasma membrane calcium-transporting ATPase 3 OS=Homo sapiens OX=9606 GN=ATP2B3;sp|Q16720|AT2B3_HUMAN Plasma membrane calcium-transporting ATPase 3 OS=Homo sapiens OX=9606 GN=ATP2B3 PE=1 SV=3;sp|Q16720-8|AT2B3_HUMAN Is;;Q16720-4;Q16720;Q16720-8;Q16720-7;Q16720-6;Q16720-3;Q16720-5;Q16720-2;;Plasma membrane calcium-transporting ATPase 3;;ATP2B3;;5.7294;;3…	Q16720	ATP2B3	Plasma membrane calcium-transporting ATPase 3	14.4711	14.3935	0.718801	1.05529	0.191073	15.023	14.4711	14.4536	14.3958	14.2467	14.3935	0.38607	0.0776461
2674;;sp|P23634-7|AT2B4_HUMAN Isoform ZB of Plasma membrane calcium-transporting ATPase 4 OS=Homo sapiens OX=9606 GN=ATP2B4;sp|P23634-6|AT2B4_HUMAN Isoform XB of Plasma membrane calcium-transporting ATPase 4 OS=Homo sapiens OX=9606 GN=ATP2B4;sp|P23634-8|AT2B4_HU;;P23634-7;P23634-6;P23634-8;P23634;P23634-5;P23634-4;P23634-3;P23634-2;H7BZS8;H7BY13;H0YDG5;A0A2R8Y535;;Plasma membrane calcium-transpor…	P23634	ATP2B4	Plasma membrane calcium-transporting ATPase 4	18.4357	18.1722	1.01646	1.20043	0.0962799	18.6353	18.4357	18.42	18.4305	18.1722	18.1319	0.265358	0.263547
863;;tr|B4E2Q0|B4E2Q0_HUMAN Calcium-transporting ATPase OS=Homo sapiens OX=9606 GN=ATP2C1 PE=1 SV=1;sp|P98194-2|AT2C1_HUMAN Isoform 2 of Calcium-transporting ATPase type 2C member 1 OS=Homo sapiens OX=9606 GN=ATP2C1;sp|P98194|AT2C1_HUMAN Calcium-transporting AT;;B4E2Q0;P98194-2;P98194;P98194-5;P98194-9;P98194-6;P98194-7;P98194-4;P98194-3;H0Y9V7;P98194-8;H0Y9S7;D6REJ1;D6RHV9;H0Y8X9;D6RGE9;;Calcium…	B4E2Q0	ATP2C1	Calcium-transporting ATPase;Calcium-transporting ATPase type 2C member 1	18.4496	18.0404	1.38336	1.32799	0.041366	18.4496	18.4895	18.4338	18.307	18.0404	17.8589	0.168135	0.409246
1480;;tr|H0YH81|H0YH81_HUMAN ATP synthase subunit beta (Fragment) OS=Homo sapiens OX=9606 GN=ATP5F1B PE=1 SV=1;;H0YH81;H0YI37;;ATP synthase subunit beta;;ATP5B;;-2;;1;0	H0YH81	ATP5B	ATP synthase subunit beta	15.1614	15.781	0.507221	0.650848	0.311014	16.0765	15.1614	14.6465	15.781	15.7738	15.7832	0.502534	-0.619607
2367;;sp|P06576|ATPB_HUMAN ATP synthase subunit beta, mitochondrial OS=Homo sapiens OX=9606 GN=ATP5F1B PE=1 SV=3;tr|F8W079|F8W079_HUMAN ATP synthase subunit beta, mitochondrial (Fragment) OS=Homo sapiens OX=9606 GN=ATP5F1B PE=1 SV=1;;P06576;F8W079;;ATP synthase subunit beta, mitochondrial;;ATP5B;;323.31;;7;2	P06576	ATP5B	ATP synthase subunit beta, mitochondrial	22.0661	22.8323	1.79657	0.587967	0.0159747	22.3613	21.6725	22.0661	22.8323	22.9487	22.7882	0.109169	-0.766192
2679;;sp|P24539|AT5F1_HUMAN ATP synthase F(0) complex subunit B1, mitochondrial OS=Homo sapiens OX=9606 GN=ATP5PB PE=1 SV=2;tr|Q5QNZ2|Q5QNZ2_HUMAN ATP synthase subunit b OS=Homo sapiens OX=9606 GN=ATP5PB PE=1 SV=1;;P24539;Q5QNZ2;;ATP synthase F(0) complex subunit B1, mitochondrial;;ATP5F1;;152.24;;16;15	P24539	ATP5F1	ATP synthase F(0) complex subunit B1, mitochondrial	19.2275	19.7962	1.93234	0.674235	0.0116859	19.2275	19.2645	18.9966	19.9599	19.5748	19.7962	0.0969062	-0.568677
2692;;sp|P25705|ATPA_HUMAN ATP synthase subunit alpha, mitochondrial OS=Homo sapiens OX=9606 GN=ATP5F1A PE=1 SV=1;sp|P25705-2|ATPA_HUMAN Isoform 2 of ATP synthase subunit alpha, mitochondrial OS=Homo sapiens OX=9606 GN=ATP5F1A;sp|P25705-3|ATPA_HUMAN Isoform 3 of;;P25705;P25705-2;P25705-3;K7EK77;K7ERX7;K7EJP1;K7ENJ4;K7EQH4;K7ESA0;;ATP synthase subunit alpha, mitochondrial;;ATP5A1;;323.31;;43;42;39…	P25705	ATP5F1A	ATP synthase subunit alpha, mitochondrial	22.0421	22.436	1.88355	0.761063	0.0130752	21.841	22.0421	22.0721	22.5596	22.2979	22.436	0.10109	-0.393912
1356;;tr|F8W0P7|F8W0P7_HUMAN ATP synthase subunit beta, mitochondrial (Fragment) OS=Homo sapiens OX=9606 GN=ATP5F1B PE=1 SV=2;;F8W0P7;;;;ATP5B;;2.7445;;1	F8W0P7	ATP5F1B	ATP synthase subunit beta, mitochondrial	17.4585	17.3443	0.21675	1.08236	0.607085	17.2549	17.4585	17.5616		17.451	17.2377	0.730915	0.114177
2840;;sp|P36542|ATPG_HUMAN ATP synthase subunit gamma, mitochondrial OS=Homo sapiens OX=9606 GN=ATP5F1C PE=1 SV=1;sp|P36542-2|ATPG_HUMAN Isoform Heart of ATP synthase subunit gamma, mitochondrial OS=Homo sapiens OX=9606 GN=ATP5F1C;;P36542;P36542-2;;ATP synthase subunit gamma, mitochondrial;;ATP5C1;;68.696;;13;12	P36542	ATP5F1C	ATP synthase subunit gamma, mitochondrial	19.2056	19.3445	0.553111	0.908229	0.279827	18.9928	19.3792	19.2056	19.7228	19.2169	19.3445	0.474004	-0.138872
2749;;sp|P30049|ATPD_HUMAN ATP synthase subunit delta, mitochondrial OS=Homo sapiens OX=9606 GN=ATP5F1D PE=1 SV=2;;P30049;;ATP synthase subunit delta, mitochondrial;;ATP5D;;275.54;;6	P30049	ATP5F1D	ATP synthase subunit delta, mitochondrial	21.3858	21.6303	1.2687	0.844125	0.0538639	21.3659	21.3858	21.5744	21.6063	21.7716	21.6303	0.193374	-0.244471
24;;tr|A0A087WTL3|A0A087WTL3_HUMAN ATP synthase F1 subunit delta (Fragment) OS=Homo sapiens OX=9606 GN=ATP5F1D PE=1 SV=1;;A0A087WTL3;;;;ATP5D;;20.674;;1	A0A087WTL3	ATP5F1D	ATP synthase F1 subunit delta	13.7058	14.0808	0.0286791	0.771072	0.936097		15.8558	11.5557	14.0808			0.917817	-0.375063
2164;;sp|O75947|ATP5H_HUMAN ATP synthase subunit d, mitochondrial OS=Homo sapiens OX=9606 GN=ATP5PD PE=1 SV=3;sp|O75947-2|ATP5H_HUMAN Isoform 2 of ATP synthase subunit d, mitochondrial OS=Homo sapiens OX=9606 GN=ATP5PD;;O75947;O75947-2;F5H608;;ATP synthase subunit d, mitochondrial;;ATP5H;;161.97;;17;12;5	O75947	ATP5H	ATP synthase subunit d, mitochondrial	22.3891	22.9791	1.73411	0.664316	0.0184455	22.3891	22.1123	22.5933	22.9791	23.1938	22.8686	0.115607	-0.590058
3129;;sp|P56134-3|ATPK_HUMAN Isoform 3 of ATP synthase subunit f, mitochondrial OS=Homo sapiens OX=9606 GN=ATP5MF;sp|P56134|ATPK_HUMAN ATP synthase subunit f, mitochondrial OS=Homo sapiens OX=9606 GN=ATP5MF PE=1 SV=3;;P56134-3;P56134;;ATP synthase subunit f, mitochondrial;;ATP5J2;;9.1805;;3;3	P56134	ATP5J2	ATP synthase subunit f, mitochondrial	17.6709	17.4481	0.0293414	1.16705	0.934671	17.6709	17.6976	16.9452	17.7466	17.1959	17.4481	0.917817	0.222865
1404;;tr|G3V325|G3V325_HUMAN ATP5MF-PTCD1 readthrough OS=Homo sapiens OX=9606 GN=ATP5MF-PTCD1 PE=4 SV=1;sp|O75127|PTCD1_HUMAN Pentatricopeptide repeat-containing protein 1, mitochondrial OS=Homo sapiens OX=9606 GN=PTCD1 PE=1 SV=2;;G3V325;O75127;C9JJT5;P56134-4;P56134-2;C9JU26;C9JGL8;C9JQN9;;Pentatricopeptide repeat-containing protein 1, mitochondrial;;ATP5J2-PTCD1;PTCD1;;12.841;;5;4;1;1;1;0;2;1	G3V325	ATP5J2-PTCD1	ATP5MF-PTCD1 readthrough	16.0609	16.2028	0.50654	0.906323	0.311502	16.0833	16.0609	15.8186	16.6382	16.2028	15.9117	0.502974	-0.141904
492;;tr|E9PN17|E9PN17_HUMAN ATP synthase subunit g, mitochondrial OS=Homo sapiens OX=9606 GN=ATP5MG PE=1 SV=1;tr|A0A3B3ITX4|A0A3B3ITX4_HUMAN Uncharacterized protein OS=Homo sapiens OX=9606 PE=3 SV=1;sp|O75964|ATP5L_HUMAN ATP synthase subunit g, mitochondrial OS;;E9PN17;A0A3B3ITX4;O75964;A0A3B3IRW3;;ATP synthase subunit g, mitochondrial;;ATP5L;;44.835;;5;5;5;1	E9PN17	ATP5L	ATP synthase subunit g, mitochondrial	19.1838	19.6035	1.01246	0.74759	0.0971722	19.4286	19.1838	18.949	19.8922	19.3795	19.6035	0.266704	-0.419681
1070;;tr|D6R9H7|D6R9H7_HUMAN ATP synthase F(0) complex subunit C1, mitochondrial OS=Homo sapiens OX=9606 GN=ATP5MC1 PE=1 SV=1;tr|E7EQ97|E7EQ97_HUMAN ATP synthase lipid-binding protein OS=Homo sapiens OX=9606 GN=ATP5MC1 PE=1 SV=1;tr|E7EPU7|E7EPU7_HUMAN ATP syntha;;D6R9H7;E7EQ97;E7EPU7;P05496;Q06055;P48201;Q06055-3;Q06055-2;;ATP synthase F(0) complex subunit C1, mitochondrial;ATP synthase F(0) comp…	D6R9H7	ATP5MC1	ATP synthase F(0) complex subunit C1, mitochondrial;ATP synthase F(0) complex subunit C2, mitochondrial;ATP synthase F(0) complex subunit C3, mitochondrial	15.1315	15.1479	0.394766	0.988652	0.402934	17.2096	15.0152	15.1315	15.0036	15.1479	15.1993	0.580983	-0.0164653
3136;;sp|P56385|ATP5I_HUMAN ATP synthase subunit e, mitochondrial OS=Homo sapiens OX=9606 GN=ATP5ME PE=1 SV=2;;P56385;;ATP synthase subunit e, mitochondrial;;ATP5I;;13.711;;3	P56385	ATP5ME	ATP synthase subunit e, mitochondrial	17.908	18.1601	0.638258	0.839678	0.230008	18.0707	17.5952	17.908	18.1601	18.3894	17.883	0.426347	-0.252092
2954;;sp|P48047|ATPO_HUMAN ATP synthase subunit O, mitochondrial OS=Homo sapiens OX=9606 GN=ATP5PO PE=1 SV=1;;P48047;H7C068;;ATP synthase subunit O, mitochondrial;;ATP5O;;147.96;;4;3	P48047	ATP5O	ATP synthase subunit O, mitochondrial	17.8678	17.0774	0.450815	1.7295	0.354148	16.6321	17.8678	18.0277	17.0774	17.1488	16.8962	0.540539	0.790356
2602;;sp|P18859-2|ATP5J_HUMAN Isoform 2 of ATP synthase-coupling factor 6, mitochondrial OS=Homo sapiens OX=9606 GN=ATP5PF;sp|P18859|ATP5J_HUMAN ATP synthase-coupling factor 6, mitochondrial OS=Homo sapiens OX=9606 GN=ATP5PF PE=1 SV=1;tr|A8MUH2|A8MUH2_HUMAN ATP ;;P18859-2;P18859;A8MUH2;;ATP synthase-coupling factor 6, mitochondrial;;ATP5J;;323.31;;8;8;7	P18859	ATP5PF	ATP synthase-coupling factor 6, mitochondrial	20.1001	20.7478	1.84841	0.638289	0.0141771	20.2779	19.8173	20.1001	20.7478	20.9538	20.5998	0.104247	-0.647717
3764;;sp|Q15904|VAS1_HUMAN V-type proton ATPase subunit S1 OS=Homo sapiens OX=9606 GN=ATP6AP1 PE=1 SV=2;tr|A0A0C4DGX8|A0A0C4DGX8_HUMAN V-type proton ATPase subunit S1 (Fragment) OS=Homo sapiens OX=9606 GN=ATP6AP1 PE=1 SV=2;tr|A6QRJ1|A6QRJ1_HUMAN V-type proton AT;;Q15904;A0A0C4DGX8;A6QRJ1;A0A7I2YQA5;A0A7I2V3T8;H7C2Y8;A6NLC6;A0A7I2V2G3;H7C0T7;F2Z3L8;;V-type proton ATPase subunit S1;;ATP6AP1;;12.19;…	Q15904	ATP6AP1	V-type proton ATPase subunit S1	17.1716	17.124	0.119457	1.03353	0.759526	17.5244	16.8428	17.1716	17.2466	17.124	16.9579	0.84485	0.0475859
325;;sp|O75787|RENR_HUMAN Renin receptor OS=Homo sapiens OX=9606 GN=ATP6AP2 PE=1 SV=2;sp|O75787-2|RENR_HUMAN Isoform 2 of Renin receptor OS=Homo sapiens OX=9606 GN=ATP6AP2;tr|A0A1B0GTB0|A0A1B0GTB0_HUMAN ATPase H(+)-transporting lysosomal accessory protein 2 (Fr;;O75787;O75787-2;A0A1B0GTB0;A0A1C7CYW4;A0A1B0GVW0;A0A1B0GVB9;A0A1B0GTU8;A0A1B0GWJ8;H7C3E1;B7Z413;A0A1B0GUT7;A0A1B0GVC7;B7Z1I9;A0A1B0GU12;…	O75787	ATP6AP2	Renin receptor	17.5426	17.0494	0.955124	1.40755	0.110886	17.5028	17.7466	17.5426	17.4965	16.6062	17.0494	0.286768	0.493186
4627;;sp|Q93050-1|VPP1_HUMAN Isoform 2 of V-type proton ATPase 116 kDa subunit a1 OS=Homo sapiens OX=9606 GN=ATP6V0A1;sp|Q93050|VPP1_HUMAN V-type proton ATPase 116 kDa subunit a1 OS=Homo sapiens OX=9606 GN=ATP6V0A1 PE=1 SV=3;sp|Q93050-3|VPP1_HUMAN Isoform 3 of V;;Q93050-1;Q93050;Q93050-3;B7Z641;B7Z2A9;K7EM24;K7EN36;K7EPG4;K7ELZ6;F5H1T6;K7EQW2;K7ERA0;K7ERA6;;V-type proton ATPase 116 kDa subunit a …	Q93050	ATP6V0A1	V-type proton ATPase 116 kDa subunit a isoform 1;V-type proton ATPase subunit a	17.9974	18.3397	1.78547	0.788811	0.0163883	18.0041	17.9974	17.8342	18.5671	18.3397	18.2462	0.11027	-0.342249
5837;;sp|Q9Y487|VPP2_HUMAN V-type proton ATPase 116 kDa subunit a2 OS=Homo sapiens OX=9606 GN=ATP6V0A2 PE=1 SV=2;tr|A0A6Q8PFU6|A0A6Q8PFU6_HUMAN V-type proton ATPase subunit a OS=Homo sapiens OX=9606 GN=ATP6V0A2 PE=1 SV=1;tr|Q8TBM3|Q8TBM3_HUMAN V-type proton ATPa;;Q9Y487;A0A6Q8PFU6;Q8TBM3;F5H5F3;;V-type proton ATPase 116 kDa subunit a isoform 2;V-type proton ATPase subunit a;;ATP6V0A2;;9.9933;;8;5…	Q9Y487	ATP6V0A2	V-type proton ATPase 116 kDa subunit a isoform 2;V-type proton ATPase subunit a	16.1067	15.7097	0.00398186	1.31679	0.990873	14.8627	16.1067	16.3046	15.7097	15.9526	15.5948	0.917817	0.39703
2711;;sp|P27449|VATL_HUMAN V-type proton ATPase 16 kDa proteolipid subunit OS=Homo sapiens OX=9606 GN=ATP6V0C PE=1 SV=1;;P27449;;V-type proton ATPase 16 kDa proteolipid subunit;;ATP6V0C;;13.472;;2	P27449	ATP6V0C	V-type proton ATPase 16 kDa proteolipid subunit	17.3689	17.8708	0.315554	0.706162	0.483555	18.391	16.8188	17.3689	18.1739	17.8708	17.6552	0.641572	-0.501929
1280;;tr|F5GYQ1|F5GYQ1_HUMAN V-type proton ATPase subunit OS=Homo sapiens OX=9606 GN=ATP6V0D1 PE=1 SV=1;sp|P61421|VA0D1_HUMAN V-type proton ATPase subunit d 1 OS=Homo sapiens OX=9606 GN=ATP6V0D1 PE=1 SV=1;tr|J3QL14|J3QL14_HUMAN V-type proton ATPase subunit d 1 (;;F5GYQ1;P61421;J3QL14;R4GN72;H3BQB4;H3BSG7;H3BUQ0;H3BTB5;H3BQJ1;;V-type proton ATPase subunit d 1;;ATP6V0D1;;30.872;;8;8;6;6;2;2;1;1;1	F5GYQ1	ATP6V0D1	V-type proton ATPase subunit d 1	16.3501	16.3562	0.0148192	0.995792	0.966453	16.4881	16.304	16.3501	16.3562	16.2302	16.5416	0.917817	-0.00608351
4384;;sp|Q8N8Y2|VA0D2_HUMAN V-type proton ATPase subunit d 2 OS=Homo sapiens OX=9606 GN=ATP6V0D2 PE=1 SV=1;;Q8N8Y2;;V-type proton ATPase subunit d 2;;ATP6V0D2;;6.1748;;2	Q8N8Y2	ATP6V0D2	V-type proton ATPase subunit d 2	16.0242	16.5105	1.00267	0.71388	0.0993874	16.0242	15.2369	16.1967	16.3288	16.5684	16.5105	0.270024	-0.486246
2860;;sp|P38606|VATA_HUMAN V-type proton ATPase catalytic subunit A OS=Homo sapiens OX=9606 GN=ATP6V1A PE=1 SV=2;sp|P38606-2|VATA_HUMAN Isoform 2 of V-type proton ATPase catalytic subunit A OS=Homo sapiens OX=9606 GN=ATP6V1A;;P38606;P38606-2;C9JVW8;C9JA17;;V-type proton ATPase catalytic subunit A;;ATP6V1A;;206.23;;25;24;6;5	P38606	ATP6V1A	V-type proton ATPase catalytic subunit A	18.8	18.3797	0.589896	1.33823	0.257101	18.3239	18.9563	18.8	18.3797	18.2504	18.5969	0.452644	0.420326
2634;;sp|P21281|VATB2_HUMAN V-type proton ATPase subunit B, brain isoform OS=Homo sapiens OX=9606 GN=ATP6V1B2 PE=1 SV=3;;P21281;H0YC04;C9JL73;P15313;C9JNS9;E5RGH6;H0YC45;H0YAT8;;V-type proton ATPase subunit B, brain isoform;;ATP6V1B2;;134.01;;17;8;5;5;3;2;1;1	P21281	ATP6V1B2	V-type proton ATPase subunit B, brain isoform	18.0874	18.0174	0.461583	1.04975	0.345475	17.9566	18.2246	18.0874	18.0174	17.9575	18.0347	0.533049	0.0700475
2635;;sp|P21283|VATC1_HUMAN V-type proton ATPase subunit C 1 OS=Homo sapiens OX=9606 GN=ATP6V1C1 PE=1 SV=4;tr|E7EV59|E7EV59_HUMAN V-type proton ATPase subunit C OS=Homo sapiens OX=9606 GN=ATP6V1C1 PE=1 SV=1;;P21283;E7EV59;;V-type proton ATPase subunit C 1;;ATP6V1C1;;50.558;;13;8	P21283	ATP6V1C1	V-type proton ATPase subunit C 1	16.7044	16.4286	1.17285	1.2107	0.0671661	16.7044	17.1677	16.6385	16.3828	16.4286	16.4454	0.217945	0.275844
1402;;tr|G3V2S6|G3V2S6_HUMAN V-type proton ATPase subunit D OS=Homo sapiens OX=9606 GN=ATP6V1D PE=1 SV=1;sp|Q9Y5K8|VATD_HUMAN V-type proton ATPase subunit D OS=Homo sapiens OX=9606 GN=ATP6V1D PE=1 SV=1;tr|H0YJH8|H0YJH8_HUMAN V-type proton ATPase subunit D (Fragm;;G3V2S6;Q9Y5K8;H0YJH8;G3V2V6;H0YJ55;H0YJS0;G3V559;;V-type proton ATPase subunit D;;ATP6V1D;;16.264;;5;5;4;3;1;1;1	G3V2S6	ATP6V1D	V-type proton ATPase subunit D	15.9805	15.4138	1.42234	1.48115	0.0378145	15.9223	16.2983	15.9805	15.4138	15.133	15.7346	0.160554	0.566715
2841;;sp|P36543|VATE1_HUMAN V-type proton ATPase subunit E 1 OS=Homo sapiens OX=9606 GN=ATP6V1E1 PE=1 SV=1;sp|P36543-3|VATE1_HUMAN Isoform 3 of V-type proton ATPase subunit E 1 OS=Homo sapiens OX=9606 GN=ATP6V1E1;sp|P36543-2|VATE1_HUMAN Isoform 2 of V-type proto;;P36543;P36543-3;P36543-2;C9J8H1;Q96A05;;V-type proton ATPase subunit E 1;;ATP6V1E1;;35.261;;11;9;8;6;5	P36543	ATP6V1E1	V-type proton ATPase subunit E 1	18.8209	19.1747	0.208101	0.782524	0.619298	19.4019	18.8209	18.7876	18.9453	19.1747	19.2434	0.74016	-0.353793
3811;;sp|Q16864|VATF_HUMAN V-type proton ATPase subunit F OS=Homo sapiens OX=9606 GN=ATP6V1F PE=1 SV=2;sp|Q16864-2|VATF_HUMAN Isoform 2 of V-type proton ATPase subunit F OS=Homo sapiens OX=9606 GN=ATP6V1F;;Q16864;Q16864-2;;V-type proton ATPase subunit F;;ATP6V1F;;204.67;;10;10	Q16864	ATP6V1F	V-type proton ATPase subunit F	18.9124	19.4141	1.00388	0.70628	0.0991113	19.3523	18.5759	18.9124	19.3345	19.7295	19.4141	0.269612	-0.501688
2100;;sp|O75348|VATG1_HUMAN V-type proton ATPase subunit G 1 OS=Homo sapiens OX=9606 GN=ATP6V1G1 PE=1 SV=3;;O75348;A0A7I2V4K4;A0A7I2V3Q6;A0A7I2V375;A0A7I2V2N1;A0A7I2YQH3;F2Z307;O95670-2;O95670;;V-type proton ATPase subunit G 1;;ATP6V1G1;;62.251;;8;3;3;3;2;2;2;2;2	O75348	ATP6V1G1	V-type proton ATPase subunit G 1	19.1785	19.2345	0.0933711	0.961949	0.806545	19.4639	19.1785	19.1347	19.017	19.4058	19.2345	0.873178	-0.0559671
1389;;tr|G3V126|G3V126_HUMAN V-type proton ATPase subunit H OS=Homo sapiens OX=9606 GN=ATP6V1H PE=1 SV=1;sp|Q9UI12-2|VATH_HUMAN Isoform 2 of V-type proton ATPase subunit H OS=Homo sapiens OX=9606 GN=ATP6V1H;sp|Q9UI12|VATH_HUMAN V-type proton ATPase subunit H OS=;;G3V126;Q9UI12-2;Q9UI12;;V-type proton ATPase subunit H;;ATP6V1H;;19.371;;8;8;8	G3V126	ATP6V1H	V-type proton ATPase subunit H	17.2591	17.0881	0.16665	1.12582	0.681319	17.0336	17.2652	17.2591	17.0881	16.9651	17.3302	0.78784	0.170972
3401;;sp|Q04656-5|ATP7A_HUMAN Isoform 5 of Copper-transporting ATPase 1 OS=Homo sapiens OX=9606 GN=ATP7A;sp|Q04656|ATP7A_HUMAN Copper-transporting ATPase 1 OS=Homo sapiens OX=9606 GN=ATP7A PE=1 SV=4;sp|Q04656-2|ATP7A_HUMAN Isoform 1 of Copper-transporting ATPase;;Q04656-5;Q04656;Q04656-2;Q04656-3;;Copper-transporting ATPase 1;;ATP7A;;13.712;;3;3;3;3	Q04656	ATP7A	Copper-transporting ATPase 1	14.9294	15.3095	0.559494	0.768395	0.275744	15.0968	11.4292	14.9294	15.446	15.3095	15.2304	0.470205	-0.380079
2085;;sp|O75110|ATP9A_HUMAN Probable phospholipid-transporting ATPase IIA OS=Homo sapiens OX=9606 GN=ATP9A PE=1 SV=3;;O75110;;Probable phospholipid-transporting ATPase IIA;;ATP9A;;3.0754;;2	O75110	ATP9A	Probable phospholipid-transporting ATPase IIA	10.4627	15.3093	1.39184	0.0347569	0.0405657			10.4627	15.7838	14.1654	15.3093	0.166443	-4.84656
788;;tr|H0YEW4|H0YEW4_HUMAN ATP synthase mitochondrial F1 complex assembly factor 1 (Fragment) OS=Homo sapiens OX=9606 GN=ATPAF1 PE=1 SV=1;tr|H0YD21|H0YD21_HUMAN ATP synthase mitochondrial F1 complex assembly factor 1 (Fragment) OS=Homo sapiens OX=9606 GN=ATPAF;;H0YEW4;H0YD21;A8MRA7;I3L448;Q5TC12-3;Q5TC12;Q5TC12-2;;ATP synthase mitochondrial F1 complex assembly factor 1;;ATPAF1;;7.6421;;5;5;5;5;5…	H0YEW4	ATPAF1	ATP synthase mitochondrial F1 complex assembly factor 1	15.9838	15.9372	0.158674	1.03286	0.693947	15.559	15.9838	16.0562	16.0909	15.9372	15.7957	0.797494	0.0466506
4365;;sp|Q8N5M1|ATPF2_HUMAN ATP synthase mitochondrial F1 complex assembly factor 2 OS=Homo sapiens OX=9606 GN=ATPAF2 PE=1 SV=1;tr|C9J2Q2|C9J2Q2_HUMAN ATP synthase mitochondrial F1 complex assembly factor 2 (Fragment) OS=Homo sapiens OX=9606 GN=ATPAF2 PE=1 SV=1;;Q8N5M1;C9J2Q2;K7ELC1;;ATP synthase mitochondrial F1 complex assembly factor 2;;ATPAF2;;26.373;;5;4;1	Q8N5M1	ATPAF2	ATP synthase mitochondrial F1 complex assembly factor 2	16.7277	17.0045	0.600539	0.825449	0.250877	16.9511	16.7277	16.608	17.0933	16.7593	17.0045	0.446694	-0.276749
5635;;sp|Q9UII2|ATIF1_HUMAN ATPase inhibitor, mitochondrial OS=Homo sapiens OX=9606 GN=ATP5IF1 PE=1 SV=1;;Q9UII2;A0A0B4J230;Q9UII2-3;Q9UII2-2;;ATPase inhibitor, mitochondrial;;ATPIF1;;17.366;;8;2;2;2	Q9UII2	ATPIF1	ATPase inhibitor, mitochondrial	20.1689	19.6191	0.813047	1.46384	0.153799	19.5113	20.1689	20.5892	19.6191	19.6409	19.1657	0.343248	0.549757
2154;;sp|O75882|ATRN_HUMAN Attractin OS=Homo sapiens OX=9606 GN=ATRN PE=1 SV=2;sp|O75882-2|ATRN_HUMAN Isoform 2 of Attractin OS=Homo sapiens OX=9606 GN=ATRN;;O75882;O75882-2;O75882-3;;Attractin;;ATRN;;14.398;;2;1;0	O75882	ATRN	Attractin	15.9501	16.3267	0.940971	0.770264	0.114559	16.3092	15.8192	15.9501	16.4395	16.2542	16.3267	0.291957	-0.376575
2927;;sp|P46100|ATRX_HUMAN Transcriptional regulator ATRX OS=Homo sapiens OX=9606 GN=ATRX PE=1 SV=5;sp|P46100-3|ATRX_HUMAN Isoform 2 of Transcriptional regulator ATRX OS=Homo sapiens OX=9606 GN=ATRX;sp|P46100-4|ATRX_HUMAN Isoform 3 of Transcriptional regulator A;;P46100;P46100-3;P46100-4;P46100-2;P46100-5;A0A096LNW1;A0A096LNL9;P46100-6;A0A096LNN3;A0A6Q8PHA4;A0A087WWG0;A0A096LNR8;A0A096LNL6;A0A096…	P46100	ATRX	Transcriptional regulator ATRX	15.9007	16.2573	0.578894	0.780996	0.263698	16.3454	15.6111	15.9007	16.2573	16.4498	16.0805	0.458901	-0.356612
5560;;sp|Q9UBB4-2|ATX10_HUMAN Isoform 2 of Ataxin-10 OS=Homo sapiens OX=9606 GN=ATXN10;sp|Q9UBB4|ATX10_HUMAN Ataxin-10 OS=Homo sapiens OX=9606 GN=ATXN10 PE=1 SV=1;tr|A0A1W2PQD2|A0A1W2PQD2_HUMAN Ataxin-10 OS=Homo sapiens OX=9606 GN=ATXN10 PE=1 SV=1;;Q9UBB4-2;Q9UBB4;A0A1W2PQD2;B1AHE4;B1AHE3;;Ataxin-10;;ATXN10;;47.084;;7;7;4;3;2	Q9UBB4	ATXN10	Ataxin-10	16.8432	17.5564	1.87406	0.609929	0.013364	16.8796	16.8432	16.8059	17.1861	17.5564	17.6754	0.10193	-0.713286
407;;sp|Q99700|ATX2_HUMAN Ataxin-2 OS=Homo sapiens OX=9606 GN=ATXN2 PE=1 SV=2;tr|A0A2R8Y7P6|A0A2R8Y7P6_HUMAN Ataxin-2 OS=Homo sapiens OX=9606 GN=ATXN2 PE=1 SV=1;tr|A0A5F9ZHW5|A0A5F9ZHW5_HUMAN Ataxin-2 OS=Homo sapiens OX=9606 GN=ATXN2 PE=1 SV=1;tr|A0A5F9ZHX3|A0A;;Q99700;A0A2R8Y7P6;A0A5F9ZHW5;A0A5F9ZHX3;A0A2R8Y5A6;A0A2R8Y7E6;A0A5F9ZI57;V9GY86;A0A2R8YDM9;A0A5F9ZHH4;H0YH87;Q99700-2;Q99700-4;F8VQP2;F8…	Q99700	ATXN2	Ataxin-2	16.5101	15.9411	2.75487	1.4835	0.00175846	16.6345	16.5101	16.4023	15.9411	16.0197	15.9001	0.0450619	0.569007
4555;;sp|Q8WWM7|ATX2L_HUMAN Ataxin-2-like protein OS=Homo sapiens OX=9606 GN=ATXN2L PE=1 SV=2;sp|Q8WWM7-6|ATX2L_HUMAN Isoform 6 of Ataxin-2-like protein OS=Homo sapiens OX=9606 GN=ATXN2L;sp|Q8WWM7-8|ATX2L_HUMAN Isoform 8 of Ataxin-2-like protein OS=Homo sapiens ;;Q8WWM7;Q8WWM7-6;Q8WWM7-8;Q8WWM7-5;Q8WWM7-4;Q8WWM7-9;Q8WWM7-2;Q8WWM7-3;H3BUF6;Q8WWM7-7;H3BSK9;H3BSQ5;H3BRB0;A0A0C4DGL7;;Ataxin-2-like pr…	Q8WWM7	ATXN2L	Ataxin-2-like protein	18.9893	19.0182	0.027769	0.980223	0.938061	19.2205	18.9488	18.9893	18.9332	19.1796	19.0182	0.917817	-0.0288175
1574;;tr|H3BUE3|H3BUE3_HUMAN Ataxin-2-like protein (Fragment) OS=Homo sapiens OX=9606 GN=ATXN2L PE=1 SV=1;;H3BUE3;;;;ATXN2L;;-2;;1	H3BUE3	ATXN2L	Ataxin 2 like	13.3039	15.4113	0.867623	0.232067	0.135637		13.3039		15.4113	15.5377	14.3681	0.320396	-2.10739
5897;;sp|Q9Y679|AUP1_HUMAN Lipid droplet-regulating VLDL assembly factor AUP1 OS=Homo sapiens OX=9606 GN=AUP1 PE=1 SV=2;sp|Q9Y679-3|AUP1_HUMAN Isoform 2 of Lipid droplet-regulating VLDL assembly factor AUP1 OS=Homo sapiens OX=9606 GN=AUP1;;Q9Y679;Q9Y679-3;;Ancient ubiquitous protein 1;;AUP1;;33.884;;16;13	Q9Y679	AUP1	Ancient ubiquitous protein 1	18.9169	18.392	1.13029	1.43878	0.0740817	18.4977	18.9169	19.007	18.5109	18.3143	18.392	0.229908	0.524845
1882;;sp|O14965|AURKA_HUMAN Aurora kinase A OS=Homo sapiens OX=9606 GN=AURKA PE=1 SV=2;tr|A3KFJ0|A3KFJ0_HUMAN Aurora kinase OS=Homo sapiens OX=9606 GN=AURKA PE=1 SV=1;tr|Q5QPD4|Q5QPD4_HUMAN Aurora kinase (Fragment) OS=Homo sapiens OX=9606 GN=AURKA PE=1 SV=1;tr|A;;O14965;A3KFJ0;Q5QPD4;A3KFJ1;Q5QPD2;Q5QPD1;A3KFJ2;;Aurora kinase A;;AURKA;;24.334;;7;6;6;5;4;2;1	O14965	AURKA	Aurora kinase A	15.4955	15.771	0.452545	0.826204	0.35274	15.4955	15.5459	14.8736	15.8087	15.2337	15.771	0.539328	-0.275431
4749;;sp|Q96GD4-2|AURKB_HUMAN Isoform 2 of Aurora kinase B OS=Homo sapiens OX=9606 GN=AURKB;sp|Q96GD4|AURKB_HUMAN Aurora kinase B OS=Homo sapiens OX=9606 GN=AURKB PE=1 SV=3;sp|Q96GD4-5|AURKB_HUMAN Isoform 5 of Aurora kinase B OS=Homo sapiens OX=9606 GN=AURKB;tr|;;Q96GD4-2;Q96GD4;Q96GD4-5;J3KTD6;Q96GD4-4;J3QLN8;J3QR41;J3KT86;J3KRF8;Q96GD4-3;J3KRJ2;;Aurora kinase B;;AURKB;;30.073;;8;8;8;7;7;6;5;5;4…	Q96GD4	AURKB	Aurora kinase B	18.1914	18.2387	0.20182	0.967703	0.628319	18.8443	18.1914	18.0218	18.2387	18.5257	17.7684	0.747039	-0.0473632
4396;;sp|Q8NBF6|AVL9_HUMAN Late secretory pathway protein AVL9 homolog OS=Homo sapiens OX=9606 GN=AVL9 PE=1 SV=1;tr|H7C0I1|H7C0I1_HUMAN Late secretory pathway protein AVL9 homolog (Fragment) OS=Homo sapiens OX=9606 GN=AVL9 PE=1 SV=1;tr|B8ZZW5|B8ZZW5_HUMAN Late s;;Q8NBF6;H7C0I1;B8ZZW5;Q8NBF6-2;A0A1W2PRP5;;Late secretory pathway protein AVL9 homolog;;AVL9;;2.4608;;3;2;2;2;1	Q8NBF6	AVL9	Late secretory pathway protein AVL9 homolog	14.2507	14.4349	0.594941	0.88017	0.254132	14.2507	14.2572	13.785	14.1207	14.4349	14.5367	0.449811	-0.184146
1775;;tr|M0R0W6|M0R0W6_HUMAN Receptor protein-tyrosine kinase OS=Homo sapiens OX=9606 GN=AXL PE=1 SV=1;sp|P30530|UFO_HUMAN Tyrosine-protein kinase receptor UFO OS=Homo sapiens OX=9606 GN=AXL PE=1 SV=4;sp|P30530-2|UFO_HUMAN Isoform Short of Tyrosine-protein kinas;;M0R0W6;P30530;P30530-2;H7C3L9;E9PHX8;Q12866;;Receptor protein-tyrosine kinase;Tyrosine-protein kinase receptor UFO;;AXL;;89.405;;15;15;…	M0R0W6	AXL	Receptor protein-tyrosine kinase;Tyrosine-protein kinase receptor UFO	17.491	17.4205	0.086494	1.05011	0.819419	17.6653	17.491	17.3342	17.7178	17.4205	17.2266	0.879751	0.0705381
966;;tr|C9JGA2|C9JGA2_HUMAN 5-azacytidine-induced protein 2 (Fragment) OS=Homo sapiens OX=9606 GN=AZI2 PE=1 SV=1;tr|C9JVK8|C9JVK8_HUMAN 5-azacytidine-induced protein 2 (Fragment) OS=Homo sapiens OX=9606 GN=AZI2 PE=1 SV=1;sp|Q9H6S1-3|AZI2_HUMAN Isoform 2 of 5-az;;C9JGA2;C9JVK8;Q9H6S1-3;Q9H6S1-5;Q9H6S1-4;Q9H6S1;;5-azacytidine-induced protein 2;;AZI2;;10.13;;2;2;2;2;2;2	C9JGA2	AZI2	5-azacytidine-induced protein 2	13.5303	13.2873	0.847306	1.18351	0.142133		13.4757	13.585	13.0655	13.4164	13.2873	0.328735	0.243068
3201;;sp|P61769|B2MG_HUMAN Beta-2-microglobulin OS=Homo sapiens OX=9606 GN=B2M PE=1 SV=1;tr|H0YLF3|H0YLF3_HUMAN Beta-2-microglobulin (Fragment) OS=Homo sapiens OX=9606 GN=B2M PE=1 SV=1;tr|F5H6I0|F5H6I0_HUMAN Beta-2-microglobulin OS=Homo sapiens OX=9606 GN=B2M PE;;P61769;H0YLF3;F5H6I0;;Beta-2-microglobulin;Beta-2-microglobulin form pI 5.3;;B2M;;37.006;;5;3;3	P61769	B2M	Beta-2-microglobulin;Beta-2-microglobulin form pI 5.3	19.1511	19.9184	1.37375	0.587489	0.0422914	19.3599	18.6788	19.1511	19.9184	19.9313	19.5052	0.170081	-0.767367
4106;;sp|Q6Y288|B3GLT_HUMAN Beta-1,3-glucosyltransferase OS=Homo sapiens OX=9606 GN=B3GLCT PE=1 SV=2;;Q6Y288;;Beta-1,3-glucosyltransferase;;B3GALTL;;6.2204;;2	Q6Y288	B3GALTL	Beta-1,3-glucosyltransferase	13.65	14.903	1.5939	0.419577	0.0254744	13.9547	13.65	13.4905	14.903	14.1853	14.948	0.132742	-1.25299
2176;;sp|O94766|B3GA3_HUMAN Galactosylgalactosylxylosylprotein 3-beta-glucuronosyltransferase 3 OS=Homo sapiens OX=9606 GN=B3GAT3 PE=1 SV=2;tr|G3V150|G3V150_HUMAN Galactosylgalactosylxylosylprotein 3-beta-glucuronosyltransferase OS=Homo sapiens OX=9606 GN=B3GAT3;;O94766;G3V150;O94766-2;E9PNA1;;Galactosylgalactosylxylosylprotein 3-beta-glucuronosyltransferase 3;;B3GAT3;;20.5;;8;7;7;4	O94766	B3GAT3	Galactosylgalactosylxylosylprotein 3-beta-glucuronosyltransferase 3	17.2462	17.7235	2.06039	0.718292	0.00870176	17.4231	17.097	17.2462	17.8693	17.7235	17.7116	0.0867425	-0.477357
4096;;sp|Q6UX72|B3GN9_HUMAN UDP-GlcNAc:betaGal beta-1,3-N-acetylglucosaminyltransferase 9 OS=Homo sapiens OX=9606 GN=B3GNT9 PE=2 SV=1;;Q6UX72;;UDP-GlcNAc:betaGal beta-1,3-N-acetylglucosaminyltransferase 9;;B3GNT9;;1.8205;;2	Q6UX72	B3GNT9	UDP-GlcNAc:betaGal beta-1,3-N-acetylglucosaminyltransferase 9	13.6408	14.4769	0.824442	0.560146	0.149816	14.4288	13.1386	13.6408	14.4769	14.2782	14.4905	0.338359	-0.836126
2531;;sp|P15291|B4GT1_HUMAN Beta-1,4-galactosyltransferase 1 OS=Homo sapiens OX=9606 GN=B4GALT1 PE=1 SV=5;sp|P15291-2|B4GT1_HUMAN Isoform Short of Beta-1,4-galactosyltransferase 1 OS=Homo sapiens OX=9606 GN=B4GALT1;;P15291;P15291-2;Q86XA6;;Beta-1,4-galactosyltransferase 1;Lactose synthase A protein;N-acetyllactosamine synthase;Beta-N-acetylglucosaminylglycopeptide beta-1,4-galactosyltransferase;B…	P15291	B4GALT1	Beta-1,4-galactosyltransferase 1;Lactose synthase A protein;N-acetyllactosamine synthase;Beta-N-acetylglucosaminylglycopeptide beta-1,4-galactosyltransferase;Beta-N-acetylglucosaminyl-glycolipid beta-1,4-galactosyltransferase;Processed beta-1,4-galactosyltransferase 1	16.0457	15.9803	0.0620137	1.04636	0.866934	15.3722	16.0716	16.0457	16.0696	15.5858	15.9803	0.899649	0.0653786
5583;;sp|Q9UBV7|B4GT7_HUMAN Beta-1,4-galactosyltransferase 7 OS=Homo sapiens OX=9606 GN=B4GALT7 PE=1 SV=1;tr|H0Y9D6|H0Y9D6_HUMAN Beta-1,4-galactosyltransferase 7 (Fragment) OS=Homo sapiens OX=9606 GN=B4GALT7 PE=1 SV=1;tr|D6RJI5|D6RJI5_HUMAN Beta-1,4-galactosyltr;;Q9UBV7;H0Y9D6;D6RJI5;;Beta-1,4-galactosyltransferase 7;Xylosylprotein 4-beta-galactosyltransferase;;B4GALT7;;3.9621;;2;1;1	Q9UBV7	B4GALT7	Beta-1,4-galactosyltransferase 7;Xylosylprotein 4-beta-galactosyltransferase	15.5606	15.0798	0.444223	1.39547	0.359565	15.2817	15.8015	15.5606	15.7796	14.6948	15.0798	0.545174	0.480754
1975;;sp|O43505|B4GA1_HUMAN Beta-1,4-glucuronyltransferase 1 OS=Homo sapiens OX=9606 GN=B4GAT1 PE=1 SV=1;;O43505;;Beta-1,4-glucuronyltransferase 1;;B4GAT1;;24.275;;2	O43505	B4GAT1	Beta-1,4-glucuronyltransferase 1	16.82	16.6998	0.594738	1.0869	0.254251	17.1451	16.82	16.8165	16.905	16.6998	16.6333	0.449925	0.120213
5441;;sp|Q9NWV8|BABA1_HUMAN BRISC and BRCA1-A complex member 1 OS=Homo sapiens OX=9606 GN=BABAM1 PE=1 SV=1;tr|M0R3F4|M0R3F4_HUMAN BRISC and BRCA1-A complex member 1 (Fragment) OS=Homo sapiens OX=9606 GN=BABAM1 PE=1 SV=1;tr|M0R2A4|M0R2A4_HUMAN BRISC and BRCA1-A c;;Q9NWV8;M0R3F4;M0R2A4;M0R2K3;M0R193;M0R0I0;J3KQS6;M0R2I2;M0QXG9;Q9NWV8-3;Q9NWV8-2;M0R3H9;M0QYV1;;BRISC and BRCA1-A complex member 1;;BAB…	Q9NWV8	BABAM1	BRISC and BRCA1-A complex member 1	16.3385	16.7704	0.999341	0.741283	0.100152	16.3385	16.24	16.3919	16.3639	16.7704	16.883	0.271163	-0.431904
1354;;tr|F8W038|F8W038_HUMAN Chromosome 17 open reading frame 49 OS=Homo sapiens OX=9606 GN=C17orf49 PE=1 SV=1;sp|Q8IXM2|BAP18_HUMAN Chromatin complexes subunit BAP18 OS=Homo sapiens OX=9606 GN=BAP18 PE=1 SV=1;sp|Q8IXM2-3|BAP18_HUMAN Isoform 3 of Chromatin compl;;F8W038;Q8IXM2;Q8IXM2-3;H0YIS7;F8W1H0;Q8IXM2-2;;Chromatin complexes subunit BAP18;;C17orf49;BAP18;RNASEK-C17orf49;;16.076;;4;4;4;3;2;2	F8W038	BACC1	Chromosome 17 open reading frame 49	17.0271	17.4298	0.430689	0.756457	0.370946	17.6491	16.7965	17.0271	17.4298	17.6713	17.2314	0.554801	-0.402671
5881;;sp|Q9Y5Z0-3|BACE2_HUMAN Isoform 3 of Beta-secretase 2 OS=Homo sapiens OX=9606 GN=BACE2;sp|Q9Y5Z0-4|BACE2_HUMAN Isoform 4 of Beta-secretase 2 OS=Homo sapiens OX=9606 GN=BACE2;sp|Q9Y5Z0-2|BACE2_HUMAN Isoform 2 of Beta-secretase 2 OS=Homo sapiens OX=9606 GN=B;;Q9Y5Z0-3;Q9Y5Z0-4;Q9Y5Z0-2;Q9Y5Z0;Q9Y5Z0-5;;Beta-secretase 2;;BACE2;;3.0889;;2;2;2;2;1	Q9Y5Z0	BACE2	Beta-secretase 2	15.3907	17.5054	2.36884	0.230893	0.00427721	16.1808	15.3907	15.17	17.575	17.5054	17.2729	0.0653904	-2.1147
4617;;sp|Q92934|BAD_HUMAN Bcl2-associated agonist of cell death OS=Homo sapiens OX=9606 GN=BAD PE=1 SV=3;;Q92934;F5H1R6;F5H3B1;F5GYS3;A8MXU7;;Bcl2-associated agonist of cell death;;BAD;;55.314;;7;3;2;1;1	Q92934	BAD	Bcl2-associated agonist of cell death	18.8599	19.6435	1.09798	0.580904	0.0798034	19.4037	18.6655	18.8599	19.7471	19.6435	19.3244	0.239443	-0.783629
2266;;sp|O95816|BAG2_HUMAN BAG family molecular chaperone regulator 2 OS=Homo sapiens OX=9606 GN=BAG2 PE=1 SV=1;sp|O95816-2|BAG2_HUMAN Isoform 2 of BAG family molecular chaperone regulator 2 OS=Homo sapiens OX=9606 GN=BAG2;;O95816;O95816-2;;BAG family molecular chaperone regulator 2;;BAG2;;227.14;;15;13	O95816	BAG2	BAG family molecular chaperone regulator 2	18.231	18.0084	0.252941	1.16684	0.558546	18.3433	18.0074	18.231	18.0084	18.3829	17.8235	0.695076	0.222603
2267;;sp|O95817|BAG3_HUMAN BAG family molecular chaperone regulator 3 OS=Homo sapiens OX=9606 GN=BAG3 PE=1 SV=3;;O95817;;BAG family molecular chaperone regulator 3;;BAG3;;208.93;;16	O95817	BAG3	BAG family molecular chaperone regulator 3	18.2328	18.4807	1.04485	0.842104	0.0901874	18.2888	18.0143	18.2328	18.2871	18.6178	18.4807	0.256017	-0.24793
2242;;sp|O95429-2|BAG4_HUMAN Isoform 2 of BAG family molecular chaperone regulator 4 OS=Homo sapiens OX=9606 GN=BAG4;sp|O95429|BAG4_HUMAN BAG family molecular chaperone regulator 4 OS=Homo sapiens OX=9606 GN=BAG4 PE=1 SV=1;;O95429-2;O95429;;BAG family molecular chaperone regulator 4;;BAG4;;11.731;;3;3	O95429	BAG4	BAG family molecular chaperone regulator 4	15.7784	15.6054	0.362902	1.12738	0.433608	16.1117		15.4451	15.669	15.247	15.6054	0.604848	0.172977
5680;;sp|Q9UL15|BAG5_HUMAN BAG family molecular chaperone regulator 5 OS=Homo sapiens OX=9606 GN=BAG5 PE=1 SV=1;sp|Q9UL15-2|BAG5_HUMAN Isoform 2 of BAG family molecular chaperone regulator 5 OS=Homo sapiens OX=9606 GN=BAG5;;Q9UL15;Q9UL15-2;;BAG family molecular chaperone regulator 5;;BAG5;;35.463;;9;9	Q9UL15	BAG5	BAG family molecular chaperone regulator 5	16.1395	16.4067	1.72475	0.830945	0.0188471	16.2387	16.0011	16.1395	16.4067	16.51	16.3768	0.116626	-0.267175
8;;sp|P46379-3|BAG6_HUMAN Isoform 3 of Large proline-rich protein BAG6 OS=Homo sapiens OX=9606 GN=BAG6;sp|P46379|BAG6_HUMAN Large proline-rich protein BAG6 OS=Homo sapiens OX=9606 GN=BAG6 PE=1 SV=2;sp|P46379-2|BAG6_HUMAN Isoform 2 of Large proline-rich protei;;P46379-3;P46379;P46379-2;A0A7I2V508;A0A0G2JK23;A0A024RCR6;A0A7P0MQS5;P46379-5;A0A0G2JL47;P46379-4;F6S6P2;X6REW1;A0A0G2JJM1;H0Y710;H0Y4L1;F…	P46379	BAG6	Large proline-rich protein BAG6	17.3814	17.6732	0.319798	0.816899	0.478852	17.7715	17.3814	17.2517	17.436	17.6732	17.7134	0.638195	-0.291771
1639;;sp|Q9UQB8|BAIP2_HUMAN Brain-specific angiogenesis inhibitor 1-associated protein 2 OS=Homo sapiens OX=9606 GN=BAIAP2 PE=1 SV=1;sp|Q9UQB8-2|BAIP2_HUMAN Isoform 2 of Brain-specific angiogenesis inhibitor 1-associated protein 2 OS=Homo sapiens OX=9606 GN=BAIA;;Q9UQB8;Q9UQB8-2;Q9UQB8-4;Q9UQB8-5;Q9UQB8-3;I3L4C2;Q9UQB8-6;B4DWA1;I3L2M4;I3L3C6;I3L327;I3L526;I3L125;I3L1C8;I3L113;I3L2J6;I3L0M4;I3L3J7…	Q9UQB8	BAIAP2	Brain-specific angiogenesis inhibitor 1-associated protein 2	18.1385	18.1912	0.31222	0.964148	0.487281	18.2755	18.0699	18.1385	18.1912	18.3031	18.1602	0.64424	-0.0526727
2128;;sp|O75531|BAF_HUMAN Barrier-to-autointegration factor OS=Homo sapiens OX=9606 GN=BANF1 PE=1 SV=1;;O75531;;Barrier-to-autointegration factor;Barrier-to-autointegration factor, N-terminally processed;;BANF1;;114.01;;12	O75531	BANF1	Barrier-to-autointegration factor;Barrier-to-autointegration factor, N-terminally processed	22.3395	22.0061	0.449257	1.25997	0.355421	22.4626	21.9483	22.3395	22.0061	22.3221	21.6279	0.541631	0.333384
4388;;sp|Q8N9N5-3|BANP_HUMAN Isoform 3 of Protein BANP OS=Homo sapiens OX=9606 GN=BANP;sp|Q8N9N5-6|BANP_HUMAN Isoform 6 of Protein BANP OS=Homo sapiens OX=9606 GN=BANP;sp|Q8N9N5-2|BANP_HUMAN Isoform 2 of Protein BANP OS=Homo sapiens OX=9606 GN=BANP;sp|Q8N9N5-4|B;;Q8N9N5-3;Q8N9N5-6;Q8N9N5-2;Q8N9N5-4;Q8N9N5-5;Q8N9N5-7;Q8N9N5;;Protein BANP;;BANP;;1.5397;;2;2;2;2;2;2;2	Q8N9N5	BANP	Protein BANP	15.1302	15.6989	0.681673	0.674244	0.208126	15.6098		14.6507	15.6472	15.6989	15.7745	0.404162	-0.568658
3318;;sp|P80723|BASP1_HUMAN Brain acid soluble protein 1 OS=Homo sapiens OX=9606 GN=BASP1 PE=1 SV=2;sp|P80723-2|BASP1_HUMAN Isoform 2 of Brain acid soluble protein 1 OS=Homo sapiens OX=9606 GN=BASP1;;P80723;P80723-2;U3KQP0;;Brain acid soluble protein 1;;BASP1;;323.31;;31;25;9	P80723	BASP1	Brain acid soluble protein 1	22.7229	22.4393	0.49588	1.21726	0.319242	23.5941	22.3748	22.7229	22.4393	22.6133	22.3801	0.509922	0.283642
3433;;sp|Q07812-5|BAX_HUMAN Isoform Epsilon of Apoptosis regulator BAX OS=Homo sapiens OX=9606 GN=BAX;sp|Q07812-8|BAX_HUMAN Isoform Sigma of Apoptosis regulator BAX OS=Homo sapiens OX=9606 GN=BAX;sp|Q07812|BAX_HUMAN Apoptosis regulator BAX OS=Homo sapiens OX=960;;Q07812-5;Q07812-8;Q07812;Q07812-2;Q07812-7;K4JQN1;I6LPK7;Q07812-6;Q07812-4;;Apoptosis regulator BAX;;BAX;;34.66;;7;7;7;7;6;3;1;1;1	Q07812	BAX	Apoptosis regulator BAX	17.7389	17.7481	0.114538	0.993641	0.768179	17.6529	17.7389	17.8581	17.4421	17.7481	17.9167	0.85052	-0.00920383
5351;;sp|Q9NRL2-2|BAZ1A_HUMAN Isoform 2 of Bromodomain adjacent to zinc finger domain protein 1A OS=Homo sapiens OX=9606 GN=BAZ1A;sp|Q9NRL2|BAZ1A_HUMAN Bromodomain adjacent to zinc finger domain protein 1A OS=Homo sapiens OX=9606 GN=BAZ1A PE=1 SV=2;;Q9NRL2-2;Q9NRL2;;Bromodomain adjacent to zinc finger domain protein 1A;;BAZ1A;;5.9887;;3;3	Q9NRL2	BAZ1A	Bromodomain adjacent to zinc finger domain protein 1A	16.0506	16.7235	2.2299	0.627243	0.00588973	16.0506	16.1191	15.6585	16.7462	16.7235	16.681	0.0745183	-0.672903
5634;;sp|Q9UIG0-2|BAZ1B_HUMAN Isoform 2 of Tyrosine-protein kinase BAZ1B OS=Homo sapiens OX=9606 GN=BAZ1B;sp|Q9UIG0|BAZ1B_HUMAN Tyrosine-protein kinase BAZ1B OS=Homo sapiens OX=9606 GN=BAZ1B PE=1 SV=2;;Q9UIG0-2;Q9UIG0;;Tyrosine-protein kinase BAZ1B;;BAZ1B;;179.59;;38;38	Q9UIG0	BAZ1B	Tyrosine-protein kinase BAZ1B	18.2087	18.1666	0.259418	1.0296	0.550277	18.2202	18.2087	18.0745	18.4345	18.1666	18.116	0.689114	0.0420863
1337;;tr|J3KPG5|J3KPG5_HUMAN Bromodomain adjacent to zinc finger domain protein 2A OS=Homo sapiens OX=9606 GN=BAZ2A PE=1 SV=1;tr|F8VU39|F8VU39_HUMAN Bromodomain adjacent to zinc finger domain protein 2A OS=Homo sapiens OX=9606 GN=BAZ2A PE=1 SV=1;sp|Q9UIF9-2|BAZ2;;J3KPG5;F8VU39;Q9UIF9-2;Q9UIF9-3;Q9UIF9;H0YII3;A0A0C4DGI9;;Bromodomain adjacent to zinc finger domain protein 2A;;BAZ2A;;13.87;;4;4;4;4;…	J3KPG5	BAZ2A	Bromodomain adjacent to zinc finger domain protein 2A	17.0598	17.4664	0.376316	0.75439	0.420421	17.9252	17.0598	16.6423	17.8241	17.4664	17.4114	0.594731	-0.406618
6002;;sp|Q8ND07|BBOF1_HUMAN Basal body-orientation factor 1 OS=Homo sapiens OX=9606 GN=BBOF1 PE=2 SV=3;;REV__Q8ND07;;;;;;2.0944;;1	Q8ND07	BBOF1	Basal body-orientation factor 1	18.4836	15.2437	0.850074	9.44738	0.14123	15.0445	18.5725	18.4836	15.2437	15.3277	15.1463	0.327587	3.23991
941;;tr|C9J8D0|C9J8D0_HUMAN HMG box transcription factor BBX (Fragment) OS=Homo sapiens OX=9606 GN=BBX PE=1 SV=1;tr|C9JA69|C9JA69_HUMAN HMG box transcription factor BBX OS=Homo sapiens OX=9606 GN=BBX PE=1 SV=1;sp|Q8WY36-2|BBX_HUMAN Isoform 2 of HMG box transcri;;C9J8D0;C9JA69;Q8WY36-2;Q8WY36;;HMG box transcription factor BBX;;BBX;;1.783;;1;1;1;1	C9J8D0	BBX	HMG box transcription factor BBX	13.75	13.83	0.00152773	0.946028	0.996488			13.75	13.2744	13.83	14.1532	0.917817	-0.0800458
587;;tr|A0A669KBH7|A0A669KBH7_HUMAN DUS4L-BCAP29 readthrough OS=Homo sapiens OX=9606 GN=DUS4L-BCAP29 PE=1 SV=1;tr|A0A669KB27|A0A669KB27_HUMAN DUS4L-BCAP29 readthrough OS=Homo sapiens OX=9606 GN=DUS4L-BCAP29 PE=1 SV=1;sp|Q9UHQ4|BAP29_HUMAN B-cell receptor-associ;;A0A669KBH7;A0A669KB27;Q9UHQ4;B7Z2L0;C9JTE9;A0A669KAY5;Q9UHQ4-2;H7C5E2;C9IYK6;H0Y7N8;F8WB99;C9JGJ9;C9JP06;F8WDG1;O95620-2;;B-cell recepto…	A0A669KBH7	BCAP29	B-cell receptor-associated protein 29	18.1133	18.5023	0.688792	0.763675	0.204743	18.552	18.0993	18.1133	18.6668	18.373	18.5023	0.400634	-0.38897
3046;;sp|P51572-2|BAP31_HUMAN Isoform 2 of B-cell receptor-associated protein 31 OS=Homo sapiens OX=9606 GN=BCAP31;sp|P51572|BAP31_HUMAN B-cell receptor-associated protein 31 OS=Homo sapiens OX=9606 GN=BCAP31 PE=1 SV=3;tr|C9JSP1|C9JSP1_HUMAN B-cell receptor-asso;;P51572-2;P51572;C9JSP1;C9JQ75;C9J0M4;C9JMD7;;B-cell receptor-associated protein 31;;BCAP31;;163.94;;8;7;4;4;4;2	P51572	BCAP31	B-cell receptor-associated protein 31	20.4588	21.1197	1.11482	0.632494	0.0767684	21.0193	20.4588	20.3319	21.2259	21.1197	21.023	0.234424	-0.660877
412;;tr|A0A2R8Y5M6|A0A2R8Y5M6_HUMAN B-cell receptor-associated protein OS=Homo sapiens OX=9606 GN=BCAP31 PE=1 SV=1;;A0A2R8Y5M6;C9JM14;;;;;;2.2287;;1;0	A0A2R8Y5M6	BCAP31	B-cell receptor-associated protein	12.6838	14.7465	1.09168	0.23937	0.0809686		12.6838		14.7965	13.9478	14.7465	0.241347	-2.06269
2160;;sp|O75934|SPF27_HUMAN Pre-mRNA-splicing factor SPF27 OS=Homo sapiens OX=9606 GN=BCAS2 PE=1 SV=1;;O75934;;Pre-mRNA-splicing factor SPF27;;BCAS2;;77.374;;15	O75934	BCAS2	Pre-mRNA-splicing factor SPF27	18.489	18.6098	0.660029	0.919635	0.218761	18.6034	18.1061	18.489	18.6098	18.8238	18.5273	0.415072	-0.120867
1747;;tr|K7ESE9|K7ESE9_HUMAN Breast carcinoma-amplified sequence 3 OS=Homo sapiens OX=9606 GN=BCAS3 PE=1 SV=1;sp|Q9H6U6-6|BCAS3_HUMAN Isoform 6 of BCAS3 microtubule associated cell migration factor OS=Homo sapiens OX=9606 GN=BCAS3;sp|Q9H6U6-2|BCAS3_HUMAN Isoform;;K7ESE9;Q9H6U6-6;Q9H6U6-2;Q9H6U6-7;Q9H6U6;Q9H6U6-3;Q9H6U6-8;;Breast carcinoma-amplified sequence 3;;BCAS3;;1.439;;1;1;1;1;1;1;1	K7ESE9	BCAS3	Breast carcinoma-amplified sequence 3	13.5376	0	5	100	0	13.5376	13.7629	13.4139				9.88122e-07	13.5376
3101;;sp|P54687-4|BCAT1_HUMAN Isoform 4 of Branched-chain-amino-acid aminotransferase, cytosolic OS=Homo sapiens OX=9606 GN=BCAT1;sp|P54687|BCAT1_HUMAN Branched-chain-amino-acid aminotransferase, cytosolic OS=Homo sapiens OX=9606 GN=BCAT1 PE=1 SV=3;sp|P54687-5|B;;P54687-4;P54687;P54687-5;P54687-2;P54687-3;F5H2F2;A0A087WYF2;;Branched-chain-amino-acid aminotransferase, cytosolic;;BCAT1;;18.85;;5;5;…	P54687	BCAT1	Branched-chain-amino-acid aminotransferase, cytosolic	16.5052	15.6556	1.81257	1.80201	0.0153967	16.5052	16.7663	16.3027	15.5333	15.6556	16.0073	0.107613	0.849605
5546;;sp|Q9P287|BCCIP_HUMAN BRCA2 and CDKN1A-interacting protein OS=Homo sapiens OX=9606 GN=BCCIP PE=1 SV=1;sp|Q9P287-3|BCCIP_HUMAN Isoform 3 of BRCA2 and CDKN1A-interacting protein OS=Homo sapiens OX=9606 GN=BCCIP;sp|Q9P287-4|BCCIP_HUMAN Isoform 4 of BRCA2 and ;;Q9P287;Q9P287-3;Q9P287-4;Q9P287-2;;BRCA2 and CDKN1A-interacting protein;;BCCIP;;52.57;;9;8;6;6	Q9P287	BCCIP	BRCA2 and CDKN1A-interacting protein	17.3387	17.3851	0.288989	0.968394	0.514057	17.3387	17.5525	17.2766	17.0591	17.3851	17.4191	0.663289	-0.046334
1306;;tr|F5H5P2|F5H5P2_HUMAN 2-oxoisovalerate dehydrogenase subunit alpha OS=Homo sapiens OX=9606 PE=3 SV=1;sp|P12694|ODBA_HUMAN 2-oxoisovalerate dehydrogenase subunit alpha, mitochondrial OS=Homo sapiens OX=9606 GN=BCKDHA PE=1 SV=2;sp|P12694-2|ODBA_HUMAN Isofor;;F5H5P2;P12694;P12694-2;F5GXU9;;2-oxoisovalerate dehydrogenase subunit alpha, mitochondrial;;BCKDHA;;50.107;;8;8;7;5	F5H5P2	BCKDHA	2-oxoisovalerate dehydrogenase subunit alpha, mitochondrial	17.3577	17.888	1.07759	0.692406	0.0836383	17.8598	17.3239	17.3577	18.12	17.888	17.8554	0.245667	-0.53031
2646;;sp|P21953-2|ODBB_HUMAN Isoform 2 of 2-oxoisovalerate dehydrogenase subunit beta, mitochondrial OS=Homo sapiens OX=9606 GN=BCKDHB;sp|P21953|ODBB_HUMAN 2-oxoisovalerate dehydrogenase subunit beta, mitochondrial OS=Homo sapiens OX=9606 GN=BCKDHB PE=1 SV=2;;P21953-2;P21953;;2-oxoisovalerate dehydrogenase subunit beta, mitochondrial;;BCKDHB;;9.4351;;2;2	P21953	BCKDHB	2-oxoisovalerate dehydrogenase subunit beta, mitochondrial	15.6021	16.0798	1.54617	0.718153	0.0284337	15.6518	15.6021	15.3147	16.3304	15.8685	16.0798	0.139632	-0.477637
1873;;sp|O14874-2|BCKD_HUMAN Isoform 2 of [3-methyl-2-oxobutanoate dehydrogenase [lipoamide]] kinase, mitochondrial OS=Homo sapiens OX=9606 GN=BCKDK;sp|O14874-3|BCKD_HUMAN Isoform 3 of [3-methyl-2-oxobutanoate dehydrogenase [lipoamide]] kinase, mitochondrial OS=;;O14874-2;O14874-3;O14874;H3BTL2;H3BS02;H3BNP3;;[3-methyl-2-oxobutanoate dehydrogenase [lipoamide]] kinase, mitochondrial;;BCKDK;;23.476…	O14874	BCKDK	[3-methyl-2-oxobutanoate dehydrogenase [lipoamide]] kinase, mitochondrial	16.6644	16.6481	0.0609672	1.01139	0.869026	16.6644	16.8069	16.6229	16.9734	16.5466	16.6481	0.900399	0.0163428
664;;tr|Q5QP59|Q5QP59_HUMAN Bcl-2-like protein 1 (Fragment) OS=Homo sapiens OX=9606 GN=BCL2L1 PE=1 SV=1;tr|Q5QP56|Q5QP56_HUMAN Apoptosis regulator Bcl-X (Fragment) OS=Homo sapiens OX=9606 GN=BCL2L1 PE=1 SV=1;tr|Q9H1R6|Q9H1R6_HUMAN Apoptosis regulator Bcl-X (Fra;;Q5QP59;Q5QP56;Q9H1R6;A0A7I2V597;Q5TE64;Q07817-2;Q07817-3;Q07817;;Bcl-2-like protein 1;;BCL2L1;;1.4277;;1;1;1;1;1;1;1;1	Q5QP59	BCL2L1	Bcl-2-like protein 1	16.35	14.9048	0.487958	2.72292	0.325119	15.5023	16.35	16.5864		13.6057	16.204	0.515161	1.44515
12;;tr|A0A087WSV0|A0A087WSV0_HUMAN Bcl-2-like protein 12 OS=Homo sapiens OX=9606 GN=BCL2L12 PE=1 SV=1;tr|I6LJZ7|I6LJZ7_HUMAN BCL2L12 protein isoform 5 OS=Homo sapiens OX=9606 GN=BCL2L12 PE=1 SV=1;sp|Q9HB09-3|B2L12_HUMAN Isoform 3 of Bcl-2-like protein 12 OS=Ho;;A0A087WSV0;I6LJZ7;Q9HB09-3;Q9HB09;M0R1Z8;M0R1K0;M0QZM6;;Bcl-2-like protein 12;;BCL2L12;;6.3994;;3;2;2;2;1;1;1	A0A087WSV0	BCL2L12	Bcl-2-like protein 12	15.5654	15.0941	0.644272	1.38635	0.226844	15.5654	15.888	15.4591	15.6786	14.129	15.0941	0.4232	0.471292
5059;;sp|Q9BXK5|B2L13_HUMAN Bcl-2-like protein 13 OS=Homo sapiens OX=9606 GN=BCL2L13 PE=1 SV=1;tr|A0A087WX97|A0A087WX97_HUMAN Bcl-2-like protein 13 OS=Homo sapiens OX=9606 GN=BCL2L13 PE=1 SV=1;tr|A0A087WTL4|A0A087WTL4_HUMAN Bcl-2-like protein 13 OS=Homo sapiens ;;Q9BXK5;A0A087WX97;A0A087WTL4;Q9BXK5-2;Q9BXK5-4;E9PDD6;F2Z2C3;A0A087WW80;A0A0A0MR90;F6VJB4;H0Y3R5;;Bcl-2-like protein 13;;BCL2L13;;99.15…	Q9BXK5	BCL2L13	Bcl-2-like protein 13	18.1787	18.7617	1.35769	0.667582	0.0438839	18.1787	17.9182	18.4013	18.7617	19.0317	18.5047	0.173399	-0.582984
1632;;tr|I3L1Q2|I3L1Q2_HUMAN B-cell CLL/lymphoma 7 protein family member C (Fragment) OS=Homo sapiens OX=9606 GN=BCL7C PE=1 SV=1;sp|Q8WUZ0|BCL7C_HUMAN B-cell CLL/lymphoma 7 protein family member C OS=Homo sapiens OX=9606 GN=BCL7C PE=1 SV=3;sp|Q8WUZ0-2|BCL7C_HUMA;;I3L1Q2;Q8WUZ0;Q8WUZ0-2;F8WE18;F8WDZ4;I3L4D5;F2Z3H6;Q9BQE9-4;Q9BQE9-3;Q9BQE9;Q4VC05;Q4VC05-2;;B-cell CLL/lymphoma 7 protein family membe…	I3L1Q2	BCL7C	B-cell CLL/lymphoma 7 protein family member C	15.3578	15.3027	0.0533985	1.03894	0.884304	15.3578	14.8271	16.7884	15.3027	16.6034	14.6889	0.905684	0.0551166
5479;;sp|Q9NYF8-2|BCLF1_HUMAN Isoform 2 of Bcl-2-associated transcription factor 1 OS=Homo sapiens OX=9606 GN=BCLAF1;sp|Q9NYF8|BCLF1_HUMAN Bcl-2-associated transcription factor 1 OS=Homo sapiens OX=9606 GN=BCLAF1 PE=1 SV=2;sp|Q9NYF8-4|BCLF1_HUMAN Isoform 4 of Bc;;Q9NYF8-2;Q9NYF8;Q9NYF8-4;H0YF14;;Bcl-2-associated transcription factor 1;;BCLAF1;;177.71;;3;3;3;3	Q9NYF8	BCLAF1	Bcl-2-associated transcription factor 1	17.2698	17.7001	0.483728	0.742134	0.328301	17.8639	16.9895	17.2698	17.7001	17.8295	17.5085	0.517984	-0.430249
1223;;tr|E9PK91|E9PK91_HUMAN Bcl-2-associated transcription factor 1 OS=Homo sapiens OX=9606 GN=BCLAF1 PE=1 SV=1;sp|Q9NYF8-3|BCLF1_HUMAN Isoform 3 of Bcl-2-associated transcription factor 1 OS=Homo sapiens OX=9606 GN=BCLAF1;tr|E9PQN2|E9PQN2_HUMAN Bcl-2-associate;;E9PK91;Q9NYF8-3;E9PQN2;E9PKI6;E9PK09;A0A1W2PQ43;E9PJA7;H0YF63;H0YF00;;Bcl-2-associated transcription factor 1;;BCLAF1;;5.2599;;1;1;0;0;…	E9PK91	BCLAF1	Bcl-2-associated transcription factor 1	0	15.1566		0.01					17.0208	14.6494	15.1566		-15.1566
5752;;sp|Q9Y276|BCS1_HUMAN Mitochondrial chaperone BCS1 OS=Homo sapiens OX=9606 GN=BCS1L PE=1 SV=1;tr|H7C492|H7C492_HUMAN Mitochondrial chaperone BCS1 (Fragment) OS=Homo sapiens OX=9606 GN=BCS1L PE=1 SV=1;;Q9Y276;H7C492;C9JAS4;H7BZF6;A0A2R8Y7T3;C9J8G3;;Mitochondrial chaperone BCS1;;BCS1L;;15.874;;6;5;1;1;1;1	Q9Y276	BCS1L	Mitochondrial chaperone BCS1	16.5532	15.5057	1.80429	2.06704	0.0156932	16.4214	16.7653	16.5532	16.0799	15.5057	15.4666	0.108414	1.04757
1074;;tr|D6RBF6|D6RBF6_HUMAN 3-hydroxybutyrate dehydrogenase type 2 OS=Homo sapiens OX=9606 GN=BDH2 PE=1 SV=1;tr|D6RFG2|D6RFG2_HUMAN 3-hydroxybutyrate dehydrogenase type 2 OS=Homo sapiens OX=9606 GN=BDH2 PE=1 SV=1;tr|D6R9U8|D6R9U8_HUMAN 3-hydroxybutyrate dehydro;;D6RBF6;D6RFG2;D6R9U8;D6RIR6;Q9BUT1-2;Q9BUT1;;3-hydroxybutyrate dehydrogenase type 2;;BDH2;;27.458;;1;1;1;1;1;1	D6RBF6	BDH2	3-hydroxybutyrate dehydrogenase type 2	14.5366	13.7776	0.286331	1.6923	0.517213	13.8184	14.5545	14.5366	13.6921	13.7776	14.6234	0.665529	0.758987
3945;;sp|Q5T5X7|BEND3_HUMAN BEN domain-containing protein 3 OS=Homo sapiens OX=9606 GN=BEND3 PE=1 SV=1;;Q5T5X7;;BEN domain-containing protein 3;;BEND3;;1.9408;;1	Q5T5X7	BEND3	BEN domain-containing protein 3	13.2501	13.1396	0.0266652	1.07959	0.940448	13.4388	12.6016	13.2501	13.1396			0.917817	0.110477
1602;;tr|H7C1N3|H7C1N3_HUMAN BET1 homolog (Fragment) OS=Homo sapiens OX=9606 GN=BET1 PE=1 SV=1;sp|O15155|BET1_HUMAN BET1 homolog OS=Homo sapiens OX=9606 GN=BET1 PE=1 SV=1;tr|A0A3B3IU16|A0A3B3IU16_HUMAN BET1 homolog OS=Homo sapiens OX=9606 GN=BET1 PE=1 SV=1;tr|C9;;H7C1N3;O15155;A0A3B3IU16;C9JTT8;Q68DU7;O15155-2;;BET1 homolog;;BET1;DKFZp781C0425;;14.237;;2;2;1;1;1;1	H7C1N3	BET1	Bet1 golgi vesicular membrane trafficking protein	20.0371	19.872	0.886639	1.12125	0.129826	20.0323	20.0371	20.4853	19.872	19.9938	19.7176	0.312771	0.165114
5487;;sp|Q9NYM9|BET1L_HUMAN BET1-like protein OS=Homo sapiens OX=9606 GN=BET1L PE=1 SV=1;tr|H7BXT7|H7BXT7_HUMAN BET1-like protein OS=Homo sapiens OX=9606 GN=BET1L PE=1 SV=1;tr|E9PQJ6|E9PQJ6_HUMAN BET1-like protein OS=Homo sapiens OX=9606 GN=BET1L PE=1 SV=1;tr|A0;;Q9NYM9;H7BXT7;E9PQJ6;A0A0C4DH16;B8ZZS0;E9PHY4;;BET1-like protein;;BET1L;;24.576;;5;3;3;3;3;2	Q9NYM9	BET1L	BET1-like protein	16.863	17.4688	0.252134	0.657111	0.559585	16.4329	16.863	17.7039	17.5121	17.4688	16.8418	0.695828	-0.60579
1844;;sp|O14503|BHE40_HUMAN Class E basic helix-loop-helix protein 40 OS=Homo sapiens OX=9606 GN=BHLHE40 PE=1 SV=1;;O14503;;Class E basic helix-loop-helix protein 40;;BHLHE40;;3.1448;;2	O14503	BHLHE40	Class E basic helix-loop-helix protein 40	13.326	14.1593	1.50115	0.56124	0.0315395	13.419	13.326	12.9618	14.1593	14.5114	13.6987	0.146706	-0.833311
796;;tr|A8MVZ6|A8MVZ6_HUMAN BICD1 protein OS=Homo sapiens OX=9606 GN=BICD1 PE=1 SV=3;sp|Q96G01-4|BICD1_HUMAN Isoform 4 of Protein bicaudal D homolog 1 OS=Homo sapiens OX=9606 GN=BICD1;sp|Q96G01-3|BICD1_HUMAN Isoform 3 of Protein bicaudal D homolog 1 OS=Homo sap;;A8MVZ6;Q96G01-4;Q96G01-3;Q96G01;F8VZX7;F8W056;Q96G01-2;;Protein bicaudal D homolog 1;;BICD1;;6.5299;;4;4;4;4;3;3;3	A8MVZ6	BICD1	Protein bicaudal D homolog 1	16.5243	17.4561	1.74299	0.524192	0.0180721	16.6477	16.5243	16.3014	16.9536	17.4561	17.5832	0.114653	-0.931832
4489;;sp|Q8TD16-2|BICD2_HUMAN Isoform 2 of Protein bicaudal D homolog 2 OS=Homo sapiens OX=9606 GN=BICD2;sp|Q8TD16|BICD2_HUMAN Protein bicaudal D homolog 2 OS=Homo sapiens OX=9606 GN=BICD2 PE=1 SV=1;;Q8TD16-2;Q8TD16;A0A087WYJ7;;Protein bicaudal D homolog 2;;BICD2;;73.726;;13;13;0	Q8TD16	BICD2	Protein bicaudal D homolog 2	16.5564	16.7612	0.110172	0.867636	0.775939	16.4688	16.5564	16.6433	16.2661	16.8056	16.7612	0.855445	-0.204838
3128;;sp|P55957-2|BID_HUMAN Isoform 2 of BH3-interacting domain death agonist OS=Homo sapiens OX=9606 GN=BID;sp|P55957|BID_HUMAN BH3-interacting domain death agonist OS=Homo sapiens OX=9606 GN=BID PE=1 SV=1;sp|P55957-4|BID_HUMAN Isoform 4 of BH3-interacting doma;;P55957-2;P55957;P55957-4;;BH3-interacting domain death agonist;BH3-interacting domain death agonist p15;BH3-interacting domain death ag…	P55957	BID	BH3-interacting domain death agonist;BH3-interacting domain death agonist p15;BH3-interacting domain death agonist p13;BH3-interacting domain death agonist p11	17.0157	17.6603	1.19866	0.639681	0.0632904	17.4	16.7398	17.0157	17.4057	17.785	17.6603	0.21101	-0.644575
1830;;sp|O00499-9|BIN1_HUMAN Isoform BIN1-10-13 of Myc box-dependent-interacting protein 1 OS=Homo sapiens OX=9606 GN=BIN1;sp|O00499-7|BIN1_HUMAN Isoform II3 of Myc box-dependent-interacting protein 1 OS=Homo sapiens OX=9606 GN=BIN1;sp|O00499-4|BIN1_HUMAN Isofor;;O00499-9;O00499-7;O00499-4;O00499-6;O00499-3;O00499-2;O00499-5;O00499;O00499-10;O00499-8;O00499-11;;Myc box-dependent-interacting prote…	O00499	BIN1	Myc box-dependent-interacting protein 1	17.5101	17.9455	0.632602	0.739521	0.233022	17.8021	17.3311	17.5101	17.5365	18.0162	17.9455	0.429329	-0.435336
201;;tr|K7EMW2|K7EMW2_HUMAN Baculoviral IAP repeat-containing protein 5 (Fragment) OS=Homo sapiens OX=9606 GN=BIRC5 PE=1 SV=1;tr|A0A0B4J1S3|A0A0B4J1S3_HUMAN Baculoviral IAP repeat-containing protein 5 OS=Homo sapiens OX=9606 GN=BIRC5 PE=1 SV=1;tr|H3BLT4|H3BLT4_;;K7EMW2;A0A0B4J1S3;H3BLT4;O15392-5;O15392-4;O15392;O15392-2;;Baculoviral IAP repeat-containing protein 5;;BIRC5;;2.3961;;2;2;2;2;2;2;2	K7EMW2	BIRC5	Baculoviral IAP repeat-containing protein 5	14.1696	13.9757	0.212553	1.14387	0.61298	14.3305	14.0087				13.9757	0.735367	0.193925
500;;tr|A0A3B3IUB9|A0A3B3IUB9_HUMAN Baculoviral IAP repeat-containing protein 6 (Fragment) OS=Homo sapiens OX=9606 GN=BIRC6 PE=1 SV=1;sp|Q9NR09|BIRC6_HUMAN Baculoviral IAP repeat-containing protein 6 OS=Homo sapiens OX=9606 GN=BIRC6 PE=1 SV=2;;A0A3B3IUB9;Q9NR09;;Baculoviral IAP repeat-containing protein 6;;BIRC6;;18.804;;6;6	A0A3B3IUB9	BIRC6	Baculoviral IAP repeat-containing protein 6	14.9101	14.3137	0.335104	1.51196	0.46227	14.9624	14.9101	14.3998	14.3137	13.8094	15.121	0.62618	0.596418
1217;;tr|E9PJX5|E9PJX5_HUMAN Tyrosine-protein kinase OS=Homo sapiens OX=9606 GN=BLK PE=1 SV=1;sp|P51451|BLK_HUMAN Tyrosine-protein kinase Blk OS=Homo sapiens OX=9606 GN=BLK PE=1 SV=3;;E9PJX5;P51451;;Non-specific protein-tyrosine kinase;Tyrosine-protein kinase Blk;;BLK;;4.0384;;3;3	E9PJX5	BLK	Non-specific protein-tyrosine kinase;Tyrosine-protein kinase Blk	15.7164	15.8841	0.269837	0.89024	0.537234	15.6666	15.7662		15.946	15.6086	15.8841	0.679773	-0.167733
1744;;tr|K7ES02|K7ES02_HUMAN Bleomycin hydrolase (Fragment) OS=Homo sapiens OX=9606 GN=BLMH PE=1 SV=1;sp|Q13867|BLMH_HUMAN Bleomycin hydrolase OS=Homo sapiens OX=9606 GN=BLMH PE=1 SV=1;tr|J3KS79|J3KS79_HUMAN Bleomycin hydrolase OS=Homo sapiens OX=9606 GN=BLMH PE;;K7ES02;Q13867;J3KS79;K7ENH5;J3KSD8;K7ESE8;;Bleomycin hydrolase;;BLMH;;6.7166;;4;3;2;2;2;1	K7ES02	BLMH	Bleomycin hydrolase	15.7342	16.0896	0.208439	0.781648	0.618815	16.3785	15.6864	15.7342	15.6621	16.0896	16.6233	0.739793	-0.355409
1694;;tr|J3QRU7|J3QRU7_HUMAN Biogenesis of lysosome-related organelles complex 1 subunit 2 (Fragment) OS=Homo sapiens OX=9606 GN=BLOC1S2 PE=1 SV=1;sp|Q6QNY1-2|BL1S2_HUMAN Isoform 2 of Biogenesis of lysosome-related organelles complex 1 subunit 2 OS=Homo sapiens ;;J3QRU7;Q6QNY1-2;Q6QNY1;A0A087X1N6;;Biogenesis of lysosome-related organelles complex 1 subunit 2;;BLOC1S2;;32.179;;3;3;3;1	J3QRU7	BLOC1S2	Biogenesis of lysosome-related organelles complex 1 subunit 2	14.558	13.3433	0.81219	2.32089	0.154103	13.1783	14.558	15.8645	12.5747	13.3737	13.3433	0.343618	1.21468
4076;;sp|Q6QNY0|BL1S3_HUMAN Biogenesis of lysosome-related organelles complex 1 subunit 3 OS=Homo sapiens OX=9606 GN=BLOC1S3 PE=1 SV=1;tr|K7EN58|K7EN58_HUMAN Biogenesis of lysosome-related organelles complex 1 subunit 3 (Fragment) OS=Homo sapiens OX=9606 GN=BLOC;;Q6QNY0;K7EN58;;Biogenesis of lysosome-related organelles complex 1 subunit 3;;BLOC1S3;;11.828;;2;1	Q6QNY0	BLOC1S3	Biogenesis of lysosome-related organelles complex 1 subunit 3	14.8663	14.763	0.202878	1.07425	0.62679	14.8362	15.0947	14.8663	14.3663	15.1596		0.745871	0.103334
1562;;tr|H3BST1|H3BST1_HUMAN Biogenesis of lysosome-related organelles complex 1 subunit 6 OS=Homo sapiens OX=9606 GN=BLOC1S6 PE=1 SV=1;sp|Q9UL45|BL1S6_HUMAN Biogenesis of lysosome-related organelles complex 1 subunit 6 OS=Homo sapiens OX=9606 GN=BLOC1S6 PE=1 SV;;H3BST1;Q9UL45;H3BPR6;H3BN13;Q9UL45-2;;Biogenesis of lysosome-related organelles complex 1 subunit 6;;BLOC1S6;;1.7662;;2;2;1;1;1	H3BST1	BLOC1S6	Biogenesis of lysosome-related organelles complex 1 subunit 6	18.405	17.5856	0.609049	1.76462	0.246009			18.405	17.434	17.5856	18.1317	0.442005	0.819354
703;;tr|A0A7P0T938|A0A7P0T938_HUMAN Transmembrane protein KIAA1109 OS=Homo sapiens OX=9606 GN=KIAA1109 PE=4 SV=1;sp|Q2LD37-4|K1109_HUMAN Isoform 4 of Transmembrane protein KIAA1109 OS=Homo sapiens OX=9606 GN=KIAA1109;sp|Q2LD37|K1109_HUMAN Transmembrane protein ;;A0A7P0T938;Q2LD37-4;Q2LD37;Q2LD37-2;Q2LD37-6;Q2LD37-7;H7C0G8;H7C121;H3BLT5;H7C070;H0Y781;Q2LD37-5;;Uncharacterized protein KIAA1109;;KIA…	A0A7P0T938	BLTP1	Bridge-like lipid transfer protein family member 1	16.6865	17.7816	1.09577	0.46809	0.0802106	17.406	16.25	16.6865	17.8184	17.7816	17.336	0.24011	-1.09514
3078;;sp|P53004|BIEA_HUMAN Biliverdin reductase A OS=Homo sapiens OX=9606 GN=BLVRA PE=1 SV=2;;P53004;C9J1E1;;Biliverdin reductase A;;BLVRA;;19.443;;11;1	P53004	BLVRA	Biliverdin reductase A	16.3785	14.79	0.709753	3.00731	0.195096	15.2645	17.0257	16.3785	16.041	14.79	14.7076	0.390411	1.58847
2745;;sp|P30043|BLVRB_HUMAN Flavin reductase (NADPH) OS=Homo sapiens OX=9606 GN=BLVRB PE=1 SV=3;tr|A0A2R8YEP4|A0A2R8YEP4_HUMAN Flavin reductase (NADPH) OS=Homo sapiens OX=9606 GN=BLVRB PE=1 SV=1;tr|M0R192|M0R192_HUMAN Flavin reductase (NADPH) OS=Homo sapiens OX=;;P30043;A0A2R8YEP4;M0R192;A0A2R8Y7Y9;M0QZL1;;Flavin reductase (NADPH);;BLVRB;;228.17;;14;12;11;9;9	P30043	BLVRB	Flavin reductase (NADPH)	18.4626	18.5086	0.158506	0.968601	0.694215	18.1409	18.7445	18.4626	18.2897	18.5086	18.8532	0.797698	-0.0460258
4818;;sp|Q96MC5|MERB1_HUMAN bMERB domain-containing protein 1 OS=Homo sapiens OX=9606 GN=BMERB1 PE=1 SV=1;tr|H3BUY6|H3BUY6_HUMAN bMERB domain-containing protein 1 OS=Homo sapiens OX=9606 GN=BMERB1 PE=1 SV=1;tr|H3BP34|H3BP34_HUMAN bMERB domain-containing protein ;;Q96MC5;H3BUY6;H3BP34;H3BTT5;H3BR56;H3BU79;H3BRF6;;Uncharacterized protein C16orf45;;C16orf45;;15.979;;2;2;2;1;0;0;0	Q96MC5	BMERB1	bMERB domain-containing protein 1	14.6023	15.9523	1.10467	0.392281	0.0785837	15.3222	13.9443	14.6023	15.9523	16.0087	15.2265	0.237436	-1.35004
1454;;tr|H0Y9P1|H0Y9P1_HUMAN BMP-2-inducible protein kinase (Fragment) OS=Homo sapiens OX=9606 GN=BMP2K PE=1 SV=1;sp|Q9NSY1|BMP2K_HUMAN BMP-2-inducible protein kinase OS=Homo sapiens OX=9606 GN=BMP2K PE=1 SV=2;sp|Q9NSY1-2|BMP2K_HUMAN Isoform 2 of BMP-2-inducible;;H0Y9P1;Q9NSY1;Q9NSY1-2;Q9NSY1-3;;BMP-2-inducible protein kinase;;BMP2K;;15.493;;8;8;6;6	H0Y9P1	BMP2K	BMP-2-inducible protein kinase	16.8589	16.8787	0.249273	0.98639	0.563283	17.2576	16.7729	16.8589	16.8787	16.9934	16.6896	0.698509	-0.0197699
3644;;sp|Q14692|BMS1_HUMAN Ribosome biogenesis protein BMS1 homolog OS=Homo sapiens OX=9606 GN=BMS1 PE=1 SV=1;;Q14692;;Ribosome biogenesis protein BMS1 homolog;;BMS1;;83.586;;27	Q14692	BMS1	Ribosome biogenesis protein BMS1 homolog	17.1328	16.6691	1.39318	1.37904	0.0404404	16.96	17.3658	17.1328	16.8054	16.3246	16.6691	0.166177	0.463667
3495;;sp|Q12981|SEC20_HUMAN Vesicle transport protein SEC20 OS=Homo sapiens OX=9606 GN=BNIP1 PE=1 SV=3;sp|Q12981-2|SEC20_HUMAN Isoform 2 of Vesicle transport protein SEC20 OS=Homo sapiens OX=9606 GN=BNIP1;sp|Q12981-1|SEC20_HUMAN Isoform 3 of Vesicle transport pr;;Q12981;Q12981-2;Q12981-1;Q12981-3;;Vesicle transport protein SEC20;;BNIP1;;11.433;;9;7;7;5	Q12981	BNIP1	Vesicle transport protein SEC20	16.9786	16.9283	0.341519	1.03544	0.455492	16.9786	16.9848	16.9196	16.9283	17.0012	16.7965	0.621208	0.0502431
284;;tr|F6RP06|F6RP06_HUMAN BCL2/adenovirus E1B 19 kDa protein-interacting protein 3 (Fragment) OS=Homo sapiens OX=9606 GN=BNIP3 PE=1 SV=1;tr|A0A0J9YW18|A0A0J9YW18_HUMAN BCL2/adenovirus E1B 19 kDa protein-interacting protein 3 (Fragment) OS=Homo sapiens OX=9606;;F6RP06;A0A0J9YW18;Q12983;;BCL2/adenovirus E1B 19 kDa protein-interacting protein 3;;BNIP3;;10.518;;7;7;7	F6RP06	BNIP3	BCL2/adenovirus E1B 19 kDa protein-interacting protein 3	16.9734	17.3439	0.331796	0.77355	0.465805	17.7069	16.6895	16.9734	17.3439	17.5958	17.2114	0.628758	-0.370434
1461;;tr|H0YBC7|H0YBC7_HUMAN BCL2/adenovirus E1B 19 kDa protein-interacting protein 3-like (Fragment) OS=Homo sapiens OX=9606 GN=BNIP3L PE=1 SV=1;sp|O60238-2|BNI3L_HUMAN Isoform 2 of BCL2/adenovirus E1B 19 kDa protein-interacting protein 3-like OS=Homo sapiens O;;H0YBC7;O60238-2;O60238;;BCL2/adenovirus E1B 19 kDa protein-interacting protein 3-like;;BNIP3L;;106.89;;4;4;4	H0YBC7	BNIP3L	BCL2/adenovirus E1B 19 kDa protein-interacting protein 3-like	18.3172	18.535	0.060739	0.859862	0.869483	18.9528	18.0765	18.3172	18.535	18.6369	18.3203	0.900562	-0.217823
4442;;sp|Q8NFC6|BD1L1_HUMAN Biorientation of chromosomes in cell division protein 1-like 1 OS=Homo sapiens OX=9606 GN=BOD1L1 PE=1 SV=2;;Q8NFC6;H0Y9Y2;;Biorientation of chromosomes in cell division protein 1-like 1;;BOD1L1;;32.903;;13;3	Q8NFC6	BOD1L1	Biorientation of chromosomes in cell division protein 1-like 1	15.3394	16.0733	0.607287	0.601273	0.247009	16.2223	15.102	15.3394	15.8114	16.2625	16.0733	0.442971	-0.733907
5178;;sp|Q9H3K6|BOLA2_HUMAN BolA-like protein 2 OS=Homo sapiens OX=9606 GN=BOLA2 PE=1 SV=1;tr|H3BV85|H3BV85_HUMAN BolA-like protein 2 OS=Homo sapiens OX=9606 GN=BOLA2B PE=1 SV=2;tr|A0A087WZT3|A0A087WZT3_HUMAN BolA-like protein 2 OS=Homo sapiens OX=9606 GN=BOLA2B;;Q9H3K6;H3BV85;A0A087WZT3;Q9H3K6-2;H3BPT9;H3BTW0;A0A0B4J295;H3BVE0;;BolA-like protein 2;;BOLA2;BOLA2B;;53.292;;6;4;4;4;2;2;2;2	Q9H3K6	BOLA2;BOLA2B	BolA-like protein 2	18.4959	18.4511	0.0459351	1.03153	0.899632	18.5634	18.4959	18.2974	18.3708	18.4511	18.5749	0.910678	0.0447881
3870;;sp|Q53S33|BOLA3_HUMAN BolA-like protein 3 OS=Homo sapiens OX=9606 GN=BOLA3 PE=1 SV=1;;Q53S33;;BolA-like protein 3;;BOLA3;;22.085;;2	Q53S33	BOLA3	BolA-like protein 3	16.878	17.3919	0.669588	0.700314	0.213999	17.3366	16.7079	16.878	17.3919	17.4059	17.08	0.410218	-0.513926
3596;;sp|Q14137|BOP1_HUMAN Ribosome biogenesis protein BOP1 OS=Homo sapiens OX=9606 GN=BOP1 PE=1 SV=2;sp|Q14137-2|BOP1_HUMAN Isoform 2 of Ribosome biogenesis protein BOP1 OS=Homo sapiens OX=9606 GN=BOP1;;Q14137;Q14137-2;A0A075B729;;Ribosome biogenesis protein BOP1;;BOP1;;188.51;;19;14;7	Q14137	BOP1	Ribosome biogenesis protein BOP1	18.4565	18.5114	0.622184	0.962615	0.23868	18.4763	18.4565	18.2151	18.6137	18.4332	18.5114	0.434884	-0.0549691
1393;;tr|G3V1P3|G3V1P3_HUMAN BLOC-1-related complex subunit 5 OS=Homo sapiens OX=9606 GN=BORCS5 PE=1 SV=1;sp|Q969J3|BORC5_HUMAN BLOC-1-related complex subunit 5 OS=Homo sapiens OX=9606 GN=BORCS5 PE=1 SV=1;sp|Q969J3-2|BORC5_HUMAN Isoform 2 of BLOC-1-related compl;;G3V1P3;Q969J3;Q969J3-2;;Loss of heterozygosity 12 chromosomal region 1 protein;;LOH12CR1;;6.9842;;3;3;2	G3V1P3	BORCS5	BLOC-1-related complex subunit 5	14.1218	14.7755	1.74656	0.635657	0.017924	14.3031	14.1218	13.9287	14.5297	14.9555	14.7755	0.114273	-0.65368
4754;;sp|Q96GS4|BORC6_HUMAN BLOC-1-related complex subunit 6 OS=Homo sapiens OX=9606 GN=BORCS6 PE=1 SV=2;;Q96GS4;;Uncharacterized protein C17orf59;;C17orf59;;4.6092;;5	Q96GS4	BORCS6	BLOC-1-related complex subunit 6	13.4606	14.0467	1.24092	0.666135	0.0574229	12.8398	13.4606	13.6435	13.8229	14.1463	14.0467	0.200166	-0.586114
200;;tr|A0A0B4J1R7|A0A0B4J1R7_HUMAN BLOC-1-related complex subunit 7 OS=Homo sapiens OX=9606 GN=BORCS7-ASMT PE=3 SV=1;sp|Q96B45|BORC7_HUMAN BLOC-1-related complex subunit 7 OS=Homo sapiens OX=9606 GN=BORCS7 PE=3 SV=2;;A0A0B4J1R7;Q96B45;;UPF0693 protein C10orf32;;C10orf32-ASMT;C10orf32;;12.949;;4;4	A0A0B4J1R7	BORCS7-ASMT	BLOC-1-related complex subunit 7	15.633	15.7017	0.214308	0.953486	0.610509	15.633	15.5178	15.7825	15.0345	15.7843	15.7017	0.733498	-0.0687161
762;;tr|A6NF51|A6NF51_HUMAN 3(2),5-bisphosphate nucleotidase 1 OS=Homo sapiens OX=9606 GN=BPNT1 PE=1 SV=2;sp|O95861-4|BPNT1_HUMAN Isoform 4 of 3(2),5-bisphosphate nucleotidase 1 OS=Homo sapiens OX=9606 GN=BPNT1;sp|O95861|BPNT1_HUMAN 3(2),5-bisphosphate;;A6NF51;O95861-4;O95861;O95861-2;O95861-3;F8W1J0;F8VVW8;F8VZG4;;3(2),5-bisphosphate nucleotidase 1;;BPNT1;;2.7533;;4;4;4;4;3;2;1;1	A6NF51	BPNT1	3(2),5-bisphosphate nucleotidase 1	15.7185	15.6338	0.00840182	1.0605	0.98084	15.7185	16.4613	14.9693	15.5482	15.6338	15.933	0.917817	0.0847446
3475;;sp|Q12830-4|BPTF_HUMAN Isoform 4 of Nucleosome-remodeling factor subunit BPTF OS=Homo sapiens OX=9606 GN=BPTF;sp|Q12830-2|BPTF_HUMAN Isoform 2 of Nucleosome-remodeling factor subunit BPTF OS=Homo sapiens OX=9606 GN=BPTF;sp|Q12830|BPTF_HUMAN Nucleosome-remo;;Q12830-4;Q12830-2;Q12830;F5GXF5;E7ETD6;E9PE19;A0A2R8Y7Q1;J3QQK4;J3QQQ8;J3KSK9;A0A0A0MR81;;Nucleosome-remodeling factor subunit BPTF;;BP…	Q12830	BPTF	Nucleosome-remodeling factor subunit BPTF	15.3837	14.791	1.11982	1.50815	0.0758894	15.3837	15.9333	15.3218	14.2524	15.1975	14.791	0.232954	0.592779
4069;;sp|Q6PJG6|BRAT1_HUMAN BRCA1-associated ATM activator 1 OS=Homo sapiens OX=9606 GN=BRAT1 PE=1 SV=2;sp|Q6PJG6-3|BRAT1_HUMAN Isoform 3 of BRCA1-associated ATM activator 1 OS=Homo sapiens OX=9606 GN=BRAT1;;Q6PJG6;Q6PJG6-3;;BRCA1-associated ATM activator 1;;BRAT1;;5.0904;;2;1	Q6PJG6	BRAT1	BRCA1-associated ATM activator 1	13.3853	14.2611	0.240241	0.544973	0.575121	14.1614	13.3853	12.6519	12.7723	14.2611	14.4099	0.707147	-0.875743
2932;;tr|X6RJS7|X6RJS7_HUMAN Lys-63-specific deubiquitinase (Fragment) OS=Homo sapiens OX=9606 GN=BRCC3 PE=1 SV=1;sp|P46736-2|BRCC3_HUMAN Isoform 1 of Lys-63-specific deubiquitinase BRCC36 OS=Homo sapiens OX=9606 GN=BRCC3;sp|P46736-3|BRCC3_HUMAN Isoform 3 of Lys;;X6RJS7;P46736-2;P46736-3;P46736;A0A087WZR3;H9KVA9;A0A0D9SF50;P46736-4;A0A0A0MS96;P46736-5;;Lys-63-specific deubiquitinase BRCC36;;BRCC3…	X6RJS7	BRCC3	Lys-63-specific deubiquitinase BRCC36	16.3138	16.2475	0.207544	1.04703	0.620091	16.3103	16.5471	16.3138	16.2475	16.1034	16.5665	0.740764	0.0663014
277;;sp|P25440-2|BRD2_HUMAN Isoform 2 of Bromodomain-containing protein 2 OS=Homo sapiens OX=9606 GN=BRD2;sp|P25440|BRD2_HUMAN Bromodomain-containing protein 2 OS=Homo sapiens OX=9606 GN=BRD2 PE=1 SV=2;tr|A0A0G2JK44|A0A0G2JK44_HUMAN Bromodomain-containing prote;;P25440-2;P25440;A0A0G2JK44;A0A140T9E9;H0Y6K2;P25440-3;P25440-4;A0A140T9V2;A0A0G2JHL0;U3KQA6;A0A140T9F7;A0A140T9I1;A0A0G2JHN8;E9PIQ3;E9PK…	P25440	BRD2	Bromodomain-containing protein 2	17.1455	17.3394	0.467415	0.874216	0.340867	17.3504	16.696	17.1455	17.3394	17.5701	17.0663	0.529036	-0.193938
3687;;sp|Q15059|BRD3_HUMAN Bromodomain-containing protein 3 OS=Homo sapiens OX=9606 GN=BRD3 PE=1 SV=1;sp|Q15059-2|BRD3_HUMAN Isoform 2 of Bromodomain-containing protein 3 OS=Homo sapiens OX=9606 GN=BRD3;;Q15059;Q15059-2;A9J571;;Bromodomain-containing protein 3;;BRD3;;7.3289;;5;3;1	Q15059	BRD3	Bromodomain-containing protein 3	15.2897	16.0833	1.69973	0.57691	0.0199652	15.3988	15.0868	15.2897	16.0833	16.2058	15.6484	0.119432	-0.793582
2075;;sp|O60885|BRD4_HUMAN Bromodomain-containing protein 4 OS=Homo sapiens OX=9606 GN=BRD4 PE=1 SV=2;sp|O60885-2|BRD4_HUMAN Isoform C of Bromodomain-containing protein 4 OS=Homo sapiens OX=9606 GN=BRD4;sp|O60885-3|BRD4_HUMAN Isoform B of Bromodomain-containing ;;O60885;O60885-2;O60885-3;M0QZD9;;Bromodomain-containing protein 4;;BRD4;;13.278;;5;3;3;3	O60885	BRD4	Bromodomain-containing protein 4	17.2499	17.4698	0.492488	0.858638	0.321745	17.6929	16.1535	17.2499	17.4698	17.9561	17.3449	0.512158	-0.219878
5307;;sp|Q9NPI1-2|BRD7_HUMAN Isoform 2 of Bromodomain-containing protein 7 OS=Homo sapiens OX=9606 GN=BRD7;sp|Q9NPI1|BRD7_HUMAN Bromodomain-containing protein 7 OS=Homo sapiens OX=9606 GN=BRD7 PE=1 SV=1;tr|I3L4V5|I3L4V5_HUMAN Bromodomain-containing protein 7 (Fr;;Q9NPI1-2;Q9NPI1;I3L4V5;;Bromodomain-containing protein 7;;BRD7;;8.0071;;2;2;1	Q9NPI1	BRD7	Bromodomain-containing protein 7	14.2747	14.6258	0.0538249	0.783988	0.883436	14.5401	13.8978	14.2747	13.4357	14.8771	14.6258	0.905392	-0.351097
875;;tr|H7C128|H7C128_HUMAN Bromodomain-containing protein 8 (Fragment) OS=Homo sapiens OX=9606 GN=BRD8 PE=1 SV=1;tr|H7C179|H7C179_HUMAN Bromodomain-containing protein 8 (Fragment) OS=Homo sapiens OX=9606 GN=BRD8 PE=1 SV=1;tr|B5MCW3|B5MCW3_HUMAN Bromodomain-con;;H7C128;H7C179;B5MCW3;H7C127;Q9H0E9-4;Q9H0E9-2;Q9H0E9;F8WDX5;D6RID0;F8WCS7;F8WBH2;C9JV05;H7C2P4;;Bromodomain-containing protein 8;;BRD8;;…	H7C128	BRD8	Bromodomain-containing protein 8	18.4205	18.1832	0.325591	1.17881	0.472508	18.4205			18.1832	18.442	18.1552	0.633621	0.237334
5468;;sp|Q9NXR7|BABA2_HUMAN BRISC and BRCA1-A complex member 2 OS=Homo sapiens OX=9606 GN=BABAM2 PE=1 SV=2;tr|F8W733|F8W733_HUMAN BRISC and BRCA1-A complex member 2 (Fragment) OS=Homo sapiens OX=9606 GN=BABAM2 PE=1 SV=1;sp|Q9NXR7-4|BABA2_HUMAN Isoform 4 of BRISC;;Q9NXR7;F8W733;Q9NXR7-4;Q9NXR7-3;Q9NXR7-1;C9J2G0;A0A075B7D2;;BRCA1-A complex subunit BRE;;BRE;;11.583;;3;2;2;2;2;1;1	Q9NXR7	BRE	BRCA1-A complex subunit BRE	15.6042	15.0183	0.834527	1.50092	0.146377	14.9725	15.7224	15.6042	15.0183	14.6607	15.1419	0.334083	0.585846
570;;tr|A0A5F9ZHY7|A0A5F9ZHY7_HUMAN BRI3-binding protein OS=Homo sapiens OX=9606 GN=BRI3BP PE=1 SV=1;sp|Q8WY22|BRI3B_HUMAN BRI3-binding protein OS=Homo sapiens OX=9606 GN=BRI3BP PE=1 SV=1;;A0A5F9ZHY7;Q8WY22;;BRI3-binding protein;;BRI3BP;;49.698;;3;3	A0A5F9ZHY7	BRI3BP	BRI3-binding protein	17.5002	17.0677	1.50255	1.34957	0.0314373	17.5635	17.4951	17.5002	17.3663	16.993	17.0677	0.146476	0.432496
4497;;sp|Q8TDN6|BRX1_HUMAN Ribosome biogenesis protein BRX1 homolog OS=Homo sapiens OX=9606 GN=BRIX1 PE=1 SV=2;;Q8TDN6;;Ribosome biogenesis protein BRX1 homolog;;BRIX1;;69.535;;9	Q8TDN6	BRIX1	Ribosome biogenesis protein BRX1 homolog	18.2607	17.9546	0.53492	1.23635	0.291796	18.2607	18.4072	18.0928	18.3501	17.4012	17.9546	0.485054	0.306087
4530;;sp|Q8WUW1|BRK1_HUMAN Protein BRICK1 OS=Homo sapiens OX=9606 GN=BRK1 PE=1 SV=1;sp|Q8WUW1-2|BRK1_HUMAN Isoform 2 of Protein BRICK1 OS=Homo sapiens OX=9606 GN=BRK1;;Q8WUW1;Q8WUW1-2;;Protein BRICK1;;BRK1;;7.2429;;5;5	Q8WUW1	BRK1	Protein BRICK1	17.4427	17.6117	0.306537	0.889505	0.4937	17.3581	17.4427	17.6432	17.6117	17.4445	17.6177	0.648822	-0.168926
1215;;tr|E9PJF5|E9PJF5_HUMAN Breast cancer metastasis-suppressor 1 (Fragment) OS=Homo sapiens OX=9606 GN=BRMS1 PE=1 SV=1;tr|H0YCF7|H0YCF7_HUMAN Breast cancer metastasis-suppressor 1 (Fragment) OS=Homo sapiens OX=9606 GN=BRMS1 PE=1 SV=1;tr|G5E9I4|G5E9I4_HUMAN Bre;;E9PJF5;H0YCF7;G5E9I4;Q9HCU9;;Breast cancer metastasis-suppressor 1;;BRMS1;;9.8311;;2;2;2;2	E9PJF5	BRMS1	Breast cancer metastasis-suppressor 1	16.4491	16.7108	0.932742	0.834104	0.11675	16.6704	16.2701	16.4491	16.7415	16.7108	16.6491	0.295017	-0.261701
1482;;tr|H0YHD0|H0YHD0_HUMAN Breast cancer metastasis-suppressor 1-like protein (Fragment) OS=Homo sapiens OX=9606 GN=BRMS1L PE=1 SV=1;sp|Q5PSV4-2|BRM1L_HUMAN Isoform 2 of Breast cancer metastasis-suppressor 1-like protein OS=Homo sapiens OX=9606 GN=BRMS1L;sp|Q5;;H0YHD0;Q5PSV4-2;Q5PSV4;;Breast cancer metastasis-suppressor 1-like protein;;BRMS1L;;2.0059;;1;1;1	H0YHD0	BRMS1L	Breast cancer metastasis-suppressor 1-like protein	15.1722	13.5339	1.41557	3.11286	0.0384089		14.8727	15.4716	13.6742		13.3937	0.161836	1.63824
3972;;sp|Q5VW32|BROX_HUMAN BRO1 domain-containing protein BROX OS=Homo sapiens OX=9606 GN=BROX PE=1 SV=1;tr|F5GXQ0|F5GXQ0_HUMAN BRO1 domain- and CAAX motif-containing protein OS=Homo sapiens OX=9606 GN=BROX PE=1 SV=1;sp|Q5VW32-2|BROX_HUMAN Isoform 2 of BRO1 doma;;Q5VW32;F5GXQ0;Q5VW32-2;Q5VW33;;BRO1 domain-containing protein BROX;;BROX;;13.398;;5;4;4;3	Q5VW32	BROX	BRO1 domain-containing protein BROX	15.9697	15.8593	0.000295556	1.07952	0.99932	15.8653	16.106	15.9697	15.8593	15.7673	16.3149	0.917817	0.110387
560;;tr|A0A5F9ZH11|A0A5F9ZH11_HUMAN Peregrin (Fragment) OS=Homo sapiens OX=9606 GN=BRPF1 PE=1 SV=1;sp|P55201-4|BRPF1_HUMAN Isoform 4 of Peregrin OS=Homo sapiens OX=9606 GN=BRPF1;sp|P55201-3|BRPF1_HUMAN Isoform 3 of Peregrin OS=Homo sapiens OX=9606 GN=BRPF1;sp|P;;A0A5F9ZH11;P55201-4;P55201-3;P55201;P55201-2;A0A5F9ZHX4;A0A5F9ZHW9;;Peregrin;;BRPF1;;2.9894;;3;3;3;3;3;2;2	A0A5F9ZH11	BRPF1	Peregrin	14.9449	16.17	0.996845	0.427754	0.100729	16.1452	14.9061	14.9449	16.1109	16.3479	16.17	0.27202	-1.22515
4747;;sp|Q96G97|BSCL2_HUMAN Seipin OS=Homo sapiens OX=9606 GN=BSCL2 PE=1 SV=3;tr|E9PRU2|E9PRU2_HUMAN Seipin (Fragment) OS=Homo sapiens OX=9606 GN=BSCL2 PE=1 SV=1;tr|H7C2D5|H7C2D5_HUMAN Seipin (Fragment) OS=Homo sapiens OX=9606 GN=BSCL2 PE=1 SV=1;tr|F8W7Q8|F8W7Q8;;Q96G97;E9PRU2;H7C2D5;F8W7Q8;Q96G97-3;;Seipin;;BSCL2;;3.7763;;1;1;0;1;1	Q96G97	BSCL2	Seipin	14.3222	13.993	0.597628	1.2563	0.252564	14.3447	14.3222	14.2435	14.3911	13.5807	13.993	0.448312	0.329183
5427;;sp|Q9NW68-2|BSDC1_HUMAN Isoform 2 of BSD domain-containing protein 1 OS=Homo sapiens OX=9606 GN=BSDC1;sp|Q9NW68|BSDC1_HUMAN BSD domain-containing protein 1 OS=Homo sapiens OX=9606 GN=BSDC1 PE=1 SV=1;sp|Q9NW68-7|BSDC1_HUMAN Isoform 7 of BSD domain-containin;;Q9NW68-2;Q9NW68;Q9NW68-7;Q9NW68-3;Q9NW68-8;E9PQA7;Q9NW68-5;Q9NW68-9;Q9NW68-4;E9PS77;F8W6C6;E9PNA9;;BSD domain-containing protein 1;;BSD…	Q9NW68	BSDC1	BSD domain-containing protein 1	16.2986	15.9919	1.3885	1.23693	0.0408788	16.3964	16.167	16.2986	15.7243	16.0583	15.9919	0.167106	0.306759
715;;tr|A0A7P0TA85|A0A7P0TA85_HUMAN Basigin OS=Homo sapiens OX=9606 GN=BSG PE=4 SV=1;sp|P35613-2|BASI_HUMAN Isoform 2 of Basigin OS=Homo sapiens OX=9606 GN=BSG;sp|P35613|BASI_HUMAN Basigin OS=Homo sapiens OX=9606 GN=BSG PE=1 SV=2;tr|A0A7P0TB04|A0A7P0TB04_HUMAN ;;A0A7P0TA85;P35613-2;P35613;A0A7P0TB04;I3L192;A0A087WUV8;P35613-3;P35613-4;A0A7P0T8A7;R4GMX5;R4GN83;A0A2R8YDZ0;;Basigin;;BSG;;115.75;;9;9…	A0A7P0TA85	BSG	Basigin	20.0868	20.6557	1.50063	0.674133	0.0315766	20.2622	19.7896	20.0868	20.677	20.6557	20.4011	0.14679	-0.568895
190;;tr|A0A0A0MTH9|A0A0A0MTH9_HUMAN TATA-binding protein-associated factor 172 OS=Homo sapiens OX=9606 GN=BTAF1 PE=1 SV=1;sp|O14981|BTAF1_HUMAN TATA-binding protein-associated factor 172 OS=Homo sapiens OX=9606 GN=BTAF1 PE=1 SV=2;;A0A0A0MTH9;O14981;;TATA-binding protein-associated factor 172;;BTAF1;;2.6282;;2;2	A0A0A0MTH9	BTAF1	TATA-binding protein-associated factor 172	14.3156	15.0496	1.07419	0.601274	0.0842974	14.9006	14.3156	14.2513	15.0496	14.8442	15.0766	0.246724	-0.733906
5129;;sp|Q9H0C5-2|BTBD1_HUMAN Isoform 2 of BTB/POZ domain-containing protein 1 OS=Homo sapiens OX=9606 GN=BTBD1;sp|Q9H0C5|BTBD1_HUMAN BTB/POZ domain-containing protein 1 OS=Homo sapiens OX=9606 GN=BTBD1 PE=1 SV=1;;Q9H0C5-2;Q9H0C5;;BTB/POZ domain-containing protein 1;;BTBD1;;1.5063;;1;1	Q9H0C5	BTBD1	BTB/POZ domain-containing protein 1	13.4909	13.8552	0.755965	0.776886	0.175402	13.6475		13.3344	13.6032	13.9209	13.8552	0.368674	-0.364225
671;;tr|A0A7I2V5Y3|A0A7I2V5Y3_HUMAN Transcription factor BTF3 OS=Homo sapiens OX=9606 GN=BTF3 PE=1 SV=1;;A0A7I2V5Y3;;;;;;-2;;2	A0A7I2V5Y3	BTF3	Transcription factor BTF3	11.2451	0		100			11.2451						11.2451
2619;;sp|P20290|BTF3_HUMAN Transcription factor BTF3 OS=Homo sapiens OX=9606 GN=BTF3 PE=1 SV=1;;P20290;H0Y9Y1;;Transcription factor BTF3;;BTF3;;323.31;;3;0	P20290	BTF3	Transcription factor BTF3	17.4036	16.5428	1.01987	1.81607	0.0955276	17.5415	17.4036	16.6087	16.5428	16.4441	16.6375	0.264219	0.860818
1089;;tr|D6RDG3|D6RDG3_HUMAN Transcription factor BTF3 (Fragment) OS=Homo sapiens OX=9606 GN=BTF3 PE=1 SV=3;;D6RDG3;;Transcription factor BTF3;;BTF3;;1.578;;1	D6RDG3	BTF3	Transcription factor BTF3	19.1196	19.346	0.795712	0.854795	0.160062	19.1196	18.8808	19.1455	19.0773	19.3868	19.346	0.350805	-0.226349
4795;;sp|Q96K17|BT3L4_HUMAN Transcription factor BTF3 homolog 4 OS=Homo sapiens OX=9606 GN=BTF3L4 PE=1 SV=1;tr|E9PL10|E9PL10_HUMAN Transcription factor BTF3 OS=Homo sapiens OX=9606 GN=BTF3L4 PE=1 SV=1;sp|Q96K17-2|BT3L4_HUMAN Isoform 2 of Transcription factor BTF;;Q96K17;E9PL10;Q96K17-2;;Transcription factor BTF3 homolog 4;Transcription factor BTF3;;BTF3L4;;55.006;;8;7;6	Q96K17	BTF3L4	Transcription factor BTF3 homolog 4;Transcription factor BTF3	19.0354	18.6792	0.849805	1.2801	0.141317	19.0354	18.7368	19.055	18.6792	18.6445	18.8447	0.327699	0.356251
4136;;sp|Q7KYR7-6|BT2A1_HUMAN Isoform 6 of Butyrophilin subfamily 2 member A1 OS=Homo sapiens OX=9606 GN=BTN2A1;sp|Q7KYR7-4|BT2A1_HUMAN Isoform 4 of Butyrophilin subfamily 2 member A1 OS=Homo sapiens OX=9606 GN=BTN2A1;sp|Q7KYR7-5|BT2A1_HUMAN Isoform 5 of Butyrop;;Q7KYR7-6;Q7KYR7-4;Q7KYR7-5;Q7KYR7;Q7KYR7-1;Q7KYR7-3;H7C542;;Butyrophilin subfamily 2 member A1;;BTN2A1;;6.1481;;4;4;4;4;4;2;1	Q7KYR7	BTN2A1	Butyrophilin subfamily 2 member A1	14.5951	15.4937	1.06173	0.536423	0.0867493	15.2623	14.5951	14.3891	15.4937	15.6403	15.1511	0.250626	-0.898558
6020;;sp|Q9UIR0-3|BTNL2_HUMAN Isoform 3 of Butyrophilin-like protein 2 OS=Homo sapiens OX=9606 GN=BTNL2;sp|Q9UIR0-2|BTNL2_HUMAN Isoform 2 of Butyrophilin-like protein 2 OS=Homo sapiens OX=9606 GN=BTNL2;;REV__Q9UIR0-3;REV__Q9UIR0-2;;;;;;1.5017;;1;1	Q9UIR0	BTNL2	Butyrophilin-like protein 2	16.645	17.3905	0.436659	0.596438	0.365882	17.8738	16.2743	16.645	17.3905	17.6699	17.2564	0.550537	-0.745556
2049;;sp|O60566-3|BUB1B_HUMAN Isoform 3 of Mitotic checkpoint serine/threonine-protein kinase BUB1 beta OS=Homo sapiens OX=9606 GN=BUB1B;sp|O60566|BUB1B_HUMAN Mitotic checkpoint serine/threonine-protein kinase BUB1 beta OS=Homo sapiens OX=9606 GN=BUB1B PE=1 SV=3;;O60566-3;O60566;O60566-2;;Mitotic checkpoint serine/threonine-protein kinase BUB1 beta;;BUB1B;;2.2474;;5;5;3	O60566	BUB1B	Mitotic checkpoint serine/threonine-protein kinase BUB1 beta	13.0721	13.0462	0.0112047	1.01812	0.97453	13.0721			13.0462	13.1642	13.0157	0.917817	0.025913
1991;;sp|O43684-2|BUB3_HUMAN Isoform 2 of Mitotic checkpoint protein BUB3 OS=Homo sapiens OX=9606 GN=BUB3;sp|O43684|BUB3_HUMAN Mitotic checkpoint protein BUB3 OS=Homo sapiens OX=9606 GN=BUB3 PE=1 SV=1;tr|J3QT28|J3QT28_HUMAN Mitotic checkpoint protein BUB3 (Fragm;;O43684-2;O43684;J3QT28;J3QSX4;;Mitotic checkpoint protein BUB3;;BUB3;;54.788;;9;9;8;5	O43684	BUB3	Mitotic checkpoint protein BUB3	18.6837	18.9714	1.28549	0.819254	0.0518214	18.6859	18.6837	18.3561	18.9714	18.7957	19.0146	0.1894	-0.287618
4957;;sp|Q9BRD0|BUD13_HUMAN BUD13 homolog OS=Homo sapiens OX=9606 GN=BUD13 PE=1 SV=1;sp|Q9BRD0-2|BUD13_HUMAN Isoform 2 of BUD13 homolog OS=Homo sapiens OX=9606 GN=BUD13;;Q9BRD0;Q9BRD0-2;H7C462;;BUD13 homolog;;BUD13;;4.9319;;3;2;1	Q9BRD0	BUD13	BUD13 homolog	13.8544	14.8303	0.965559	0.508427	0.108253	12.6407	13.8544	14.2595	14.8303	14.253	14.973	0.283003	-0.975886
2887;;sp|P41223|BUD31_HUMAN Protein BUD31 homolog OS=Homo sapiens OX=9606 GN=BUD31 PE=1 SV=2;sp|P41223-2|BUD31_HUMAN Isoform 2 of Protein BUD31 homolog OS=Homo sapiens OX=9606 GN=BUD31;;P41223;P41223-2;C9JCD9;F8WCN7;;Protein BUD31 homolog;;BUD31;;8.3489;;7;6;2;1	P41223	BUD31	Protein BUD31 homolog	17.7106	17.9797	0.619723	0.829813	0.240036	18.1163	17.7106	17.6579	18.2253	17.971	17.9797	0.436208	-0.269142
3584;;sp|Q13895|BYST_HUMAN Bystin OS=Homo sapiens OX=9606 GN=BYSL PE=1 SV=3;tr|F8WBL2|F8WBL2_HUMAN Bystin OS=Homo sapiens OX=9606 GN=BYSL PE=1 SV=1;;Q13895;F8WBL2;H7BY94;;Bystin;;BYSL;;23.314;;8;4;1	Q13895	BYSL	Bystin	16.7313	16.5923	0.64847	1.10119	0.224662	16.7313	16.8744	16.7105	16.5923	16.4137	16.7912	0.421019	0.139066
4145;;sp|Q7L1Q6|BZW1_HUMAN Basic leucine zipper and W2 domain-containing protein 1 OS=Homo sapiens OX=9606 GN=BZW1 PE=1 SV=1;sp|Q7L1Q6-4|BZW1_HUMAN Isoform 4 of Basic leucine zipper and W2 domain-containing protein 1 OS=Homo sapiens OX=9606 GN=BZW1;sp|Q7L1Q6-3|B;;Q7L1Q6;Q7L1Q6-4;Q7L1Q6-3;Q7L1Q6-2;C9IZ80;C9JFN4;H0Y503;C9J188;C9JWF5;C9JV57;;Basic leucine zipper and W2 domain-containing protein 1;;B…	Q7L1Q6	BZW1	Basic leucine zipper and W2 domain-containing protein 1	19.0353	18.7326	0.454255	1.23343	0.351354	19.0353	19.1212	18.6828	18.7326	18.6328	18.9542	0.538135	0.30267
1172;;tr|E7ETZ4|E7ETZ4_HUMAN Basic leucine zipper and W2 domain-containing protein 2 (Fragment) OS=Homo sapiens OX=9606 GN=BZW2 PE=1 SV=1;sp|Q9Y6E2|BZW2_HUMAN Basic leucine zipper and W2 domain-containing protein 2 OS=Homo sapiens OX=9606 GN=BZW2 PE=1 SV=1;tr|Q7;;E7ETZ4;Q9Y6E2;Q75MG1;B5MCH7;E9PFD4;B5MCE7;E9PFE3;C9JF98;F8WDX8;E7EMS9;Q9Y6E2-2;;Basic leucine zipper and W2 domain-containing protein 2…	E7ETZ4	BZW2	Basic leucine zipper and W2 domain-containing protein 2	15.827	15.3526	1.19353	1.38935	0.0640428	15.7074	16.1777	15.827	15.3526	15.1832	15.6617	0.21237	0.474415
1234;;tr|E9PM92|E9PM92_HUMAN Small acidic protein OS=Homo sapiens OX=9606 GN=C11orf58 PE=1 SV=2;sp|O00193|SMAP_HUMAN Small acidic protein OS=Homo sapiens OX=9606 GN=SMAP PE=1 SV=1;tr|E9PRZ9|E9PRZ9_HUMAN Chromosome 11 open reading frame 58 (Fragment) OS=Homo sapi;;E9PM92;O00193;E9PRZ9;E9PQA1;;Small acidic protein;;C11orf58;SMAP;;45.086;;3;3;2;1	E9PM92	C11orf58	Small acidic protein	16.6214	16.8483	0.0477002	0.85447	0.895983	16.3245		16.9184	16.1657	17.0223	16.8483	0.909519	-0.226899
1253;;sp|E9PRG8|CK098_HUMAN Uncharacterized protein C11orf98 OS=Homo sapiens OX=9606 GN=C11orf98 PE=4 SV=2;tr|E9PLD3|E9PLD3_HUMAN Uncharacterized protein OS=Homo sapiens OX=9606 PE=4 SV=1;tr|A0A494BXY3|A0A494BXY3_HUMAN Uncharacterized protein C11orf98 OS=Homo sa;;E9PRG8;E9PLD3;A0A494BXY3;;Uncharacterized protein C11orf98;;C11orf98;;14.373;;4;2;2	E9PRG8	C11orf98	Uncharacterized protein C11orf98	17.3554	17.6062	0.184147	0.840375	0.654415	17.9831	17.3554	17.1169	17.5999	17.6062	17.6235	0.767106	-0.250895
1311;;tr|F5H7W8|F5H7W8_HUMAN Protein CUSTOS OS=Homo sapiens OX=9606 GN=C12orf43 PE=1 SV=2;sp|Q96C57|CSTOS_HUMAN Protein CUSTOS OS=Homo sapiens OX=9606 GN=CUSTOS PE=1 SV=2;tr|G5EA44|G5EA44_HUMAN Protein CUSTOS OS=Homo sapiens OX=9606 GN=C12orf43 PE=1 SV=1;tr|E7EN;;F5H7W8;Q96C57;G5EA44;E7ENF1;F5H3K2;F5H8B7;H0YGK4;;Uncharacterized protein C12orf43;;C12orf43;;66.464;;11;11;10;9;8;6;1	F5H7W8	C12orf43	Uncharacterized protein C12orf43	17.9973	17.5254	0.86117	1.38696	0.137667	17.9973	17.6274	18.006	17.5254	17.7779	17.3802	0.323023	0.471926
4905;;sp|Q99622|C10_HUMAN Protein C10 OS=Homo sapiens OX=9606 GN=C12orf57 PE=1 SV=1;tr|U3KQ85|U3KQ85_HUMAN Protein C10 OS=Homo sapiens OX=9606 GN=C12orf57 PE=1 SV=1;tr|F5GXW5|F5GXW5_HUMAN Protein C10 OS=Homo sapiens OX=9606 GN=C12orf57 PE=1 SV=1;tr|U3KQ07|U3KQ07;;Q99622;U3KQ85;F5GXW5;U3KQ07;;Protein C10;;C12orf57;;33.354;;5;3;3;3	Q99622	C12orf57	Protein C10	17.0527	16.6885	1.4016	1.28716	0.0396647	17.0527	17.0291	17.1827	16.3924	16.8657	16.6885	0.164527	0.364193
1331;;tr|F8VQD4|F8VQD4_HUMAN Chromosome 12 open reading frame 75 (Fragment) OS=Homo sapiens OX=9606 GN=C12orf75 PE=1 SV=2;sp|Q8TAD7|OCC1_HUMAN Overexpressed in colon carcinoma 1 protein OS=Homo sapiens OX=9606 GN=OCC1 PE=1 SV=2;;F8VQD4;Q8TAD7;;Overexpressed in colon carcinoma 1 protein;;C12orf75;OCC1;;17.198;;3;3	F8VQD4	C12orf75	Chromosome 12 open reading frame 75	16.0321	17.0312	1.79988	0.500299	0.0158534	16.606	15.9681	16.0321	17.0469	16.9848	17.0312	0.108844	-0.999139
1545;;tr|H3BQZ5|H3BQZ5_HUMAN UPF0235 protein C15orf40 OS=Homo sapiens OX=9606 GN=C15orf40 PE=1 SV=1;sp|Q8WUR7|CO040_HUMAN UPF0235 protein C15orf40 OS=Homo sapiens OX=9606 GN=C15orf40 PE=1 SV=2;;H3BQZ5;Q8WUR7;;UPF0235 protein C15orf40;;C15orf40;;5.7306;;1;1	H3BQZ5	C15orf40	Chromosome 15 open reading frame 40	16.7507	16.2701	1.01031	1.39533	0.0976531	17.0376	16.4542	16.7507	16.1878	16.5199	16.2701	0.267428	0.480605
1701;;tr|J9JIC5|J9JIC5_HUMAN Protein Njmu-R1 OS=Homo sapiens OX=9606 GN=C17orf75 PE=1 SV=1;sp|Q9HAS0|NJMU_HUMAN Protein Njmu-R1 OS=Homo sapiens OX=9606 GN=C17orf75 PE=1 SV=2;;J9JIC5;Q9HAS0;;Protein Njmu-R1;;C17orf75;;2.1944;;1;1	J9JIC5	C17orf75	Protein Njmu-R1	16.2232	16.5447	1.5587	0.80022	0.0276246	16.4059	16.2232	16.1615	16.5447	16.654	16.4874	0.137764	-0.321532
1750;;tr|L7N2F3|L7N2F3_HUMAN UPF0711 protein C18orf21 (Fragment) OS=Homo sapiens OX=9606 GN=C18orf21 PE=1 SV=8;sp|Q32NC0-2|CR021_HUMAN Isoform 2 of UPF0711 protein C18orf21 OS=Homo sapiens OX=9606 GN=C18orf21;sp|Q32NC0|CR021_HUMAN UPF0711 protein C18orf21 OS=Hom;;L7N2F3;Q32NC0-2;Q32NC0;;UPF0711 protein C18orf21;;C18orf21;;4.5846;;1;1;1	L7N2F3	C18orf21	Chromosome 18 open reading frame 21	13.7464	13.0018	0.935445	1.67551	0.116026	13.5971	13.8957		13.2369		12.7667	0.294008	0.744597
4483;;sp|Q8TCD1|CR032_HUMAN UPF0729 protein C18orf32 OS=Homo sapiens OX=9606 GN=C18orf32 PE=1 SV=1;;Q8TCD1;;UPF0729 protein C18orf32;;C18orf32;;2.588;;1	Q8TCD1	C18orf32	UPF0729 protein C18orf32	14.0138	14.3348	0.737472	0.800513	0.183032	14.0382	13.256	14.0138	14.3558	14.3348	13.9853	0.377245	-0.321003
1716;;tr|K7EK56|K7EK56_HUMAN UPF0449 protein C19orf25 OS=Homo sapiens OX=9606 GN=C19orf25 PE=1 SV=1;sp|Q9UFG5|CS025_HUMAN UPF0449 protein C19orf25 OS=Homo sapiens OX=9606 GN=C19orf25 PE=1 SV=2;sp|Q9UFG5-2|CS025_HUMAN Isoform 2 of UPF0449 protein C19orf25 OS=Homo;;K7EK56;Q9UFG5;Q9UFG5-2;E7EP72;K7ER12;K7EQW1;A0A087WUU5;K7ELZ1;;UPF0449 protein C19orf25;;C19orf25;;37.961;;3;3;3;2;1;1;1;1	K7EK56	C19orf25	Chromosome 19 open reading frame 25	16.8971	16.6491	0.169583	1.1876	0.676732	16.8971	16.219	17.0305	16.6491	16.696	16.4479	0.784316	0.248053
4387;;sp|Q8N9M1-3|CS047_HUMAN Isoform 3 of Uncharacterized protein C19orf47 OS=Homo sapiens OX=9606 GN=C19orf47;sp|Q8N9M1-2|CS047_HUMAN Isoform 2 of Uncharacterized protein C19orf47 OS=Homo sapiens OX=9606 GN=C19orf47;sp|Q8N9M1|CS047_HUMAN Uncharacterized protei;;Q8N9M1-3;Q8N9M1-2;Q8N9M1;J3QS80;A0A2R8Y6U9;;Uncharacterized protein C19orf47;;C19orf47;;4.3384;;4;4;4;2;1	Q8N9M1	C19orf47	Uncharacterized protein C19orf47	15.5259	15.139	0.853352	1.30763	0.140168	15.14	15.7241	15.5259	15.139	14.7481	15.2442	0.326233	0.386957
1695;;tr|J3QS16|J3QS16_HUMAN Uncharacterized protein C19orf47 (Fragment) OS=Homo sapiens OX=9606 GN=C19orf47 PE=1 SV=1;;J3QS16;;;;C19orf47;;12.701;;1	J3QS16	C19orf47	Chromosome 19 open reading frame 47	13.1497	12.8441	1.38436	1.23601	0.0412704	13.1497	13.0793	13.2489	12.8441	12.7237	13.0224	0.167934	0.305689
141;;tr|K7ESE5|K7ESE5_HUMAN Leydig cell tumor 10 kDa protein homolog OS=Homo sapiens OX=9606 GN=C19orf53 PE=1 SV=1;tr|A0A0A0MQS3|A0A0A0MQS3_HUMAN Leydig cell tumor 10 kDa protein homolog (Fragment) OS=Homo sapiens OX=9606 GN=C19orf53 PE=1 SV=1;sp|Q9UNZ5|L10K_HU;;K7ESE5;A0A0A0MQS3;Q9UNZ5;;Leydig cell tumor 10 kDa protein homolog;;C19orf53;;1.1943;;2;2;2	K7ESE5	C19orf53	Chromosome 19 open reading frame 53	14.9618	14.4786	0.363715	1.39787	0.432797	14.9886	14.1395	14.9618	14.6746	14.4786	14.0741	0.604232	0.483231
1659;;tr|J3KPZ4|J3KPZ4_HUMAN Nuclear nucleic acid-binding protein C1D OS=Homo sapiens OX=9606 GN=C1D PE=1 SV=1;sp|Q13901|C1D_HUMAN Nuclear nucleic acid-binding protein C1D OS=Homo sapiens OX=9606 GN=C1D PE=1 SV=1;;J3KPZ4;Q13901;;Nuclear nucleic acid-binding protein C1D;;C1D;;1.3809;;1;1	J3KPZ4	C1D	Nuclear nucleic acid-binding protein C1D	15.2095	15.5189	0.208405	0.806971	0.618863	16.1547	14.2643		15.5189	16.0052	15.3469	0.73983	-0.309411
5368;;sp|Q9NS00-2|C1GLT_HUMAN Isoform 2 of Glycoprotein-N-acetylgalactosamine 3-beta-galactosyltransferase 1 OS=Homo sapiens OX=9606 GN=C1GALT1;sp|Q9NS00|C1GLT_HUMAN Glycoprotein-N-acetylgalactosamine 3-beta-galactosyltransferase 1 OS=Homo sapiens OX=9606 GN=C1G;;Q9NS00-2;Q9NS00;;Glycoprotein-N-acetylgalactosamine 3-beta-galactosyltransferase 1;;C1GALT1;;1.5258;;1;1	Q9NS00	C1GALT1	Glycoprotein-N-acetylgalactosamine 3-beta-galactosyltransferase 1	14.7583	15.148	0.578588	0.763254	0.263883	14.428	15.166	14.7583	15.148	14.8117	15.9728	0.459076	-0.389764
4725;;sp|Q96EU7|C1GLC_HUMAN C1GALT1-specific chaperone 1 OS=Homo sapiens OX=9606 GN=C1GALT1C1 PE=1 SV=1;;Q96EU7;;C1GALT1-specific chaperone 1;;C1GALT1C1;;3.6032;;2	Q96EU7	C1GALT1C1	C1GALT1-specific chaperone 1	14.7224	14.8413	0.259017	0.920897	0.550786			14.7224	15.3673	14.7658	14.8413	0.689479	-0.118889
4117;;sp|Q6ZSJ8|CA122_HUMAN Uncharacterized protein C1orf122 OS=Homo sapiens OX=9606 GN=C1orf122 PE=4 SV=2;;Q6ZSJ8;;Uncharacterized protein C1orf122;;C1orf122;;2.1139;;1	Q6ZSJ8	C1orf122	Uncharacterized protein C1orf122	15.7037	15.0664	0.601157	1.55537	0.25052	15.8714	15.2885	15.7037			15.0664	0.446351	0.637262
689;;tr|A0A7P0T887|A0A7P0T887_HUMAN UPF0688 protein C1orf174 OS=Homo sapiens OX=9606 GN=C1orf174 PE=4 SV=1;sp|Q8IYL3|CA174_HUMAN UPF0688 protein C1orf174 OS=Homo sapiens OX=9606 GN=C1orf174 PE=1 SV=2;tr|A0A7P0T8M5|A0A7P0T8M5_HUMAN UPF0688 protein C1orf174 OS=Ho;;A0A7P0T887;Q8IYL3;A0A7P0T8M5;A0A7P0TAV4;A0A7P0T8I3;A0A7P0TAC3;;UPF0688 protein C1orf174;;C1orf174;;6.1415;;2;2;1;1;1;1	A0A7P0T887	C1orf174	Chromosome 1 open reading frame 174	15.4052	16.8064	1.02899	0.378614	0.0935423	16.6354	15.2705	15.4052	16.5411	16.9074	16.8064	0.261193	-1.4012
490;;tr|A0A6Q8PFS2|A0A6Q8PFS2_HUMAN Uncharacterized protein C1orf21 OS=Homo sapiens OX=9606 GN=C1orf21 PE=1 SV=1;tr|A0A6Q8PGF2|A0A6Q8PGF2_HUMAN Uncharacterized protein C1orf21 OS=Homo sapiens OX=9606 GN=C1orf21 PE=1 SV=1;tr|A0A3B3ITU3|A0A3B3ITU3_HUMAN Uncharact;;A0A6Q8PFS2;A0A6Q8PGF2;A0A3B3ITU3;Q9H246;;Uncharacterized protein C1orf21;;C1orf21;;16.389;;1;1;1;1	A0A6Q8PFS2	C1orf21	Chromosome 1 open reading frame 21	15.3538	15.4575	0.145155	0.930661	0.715888	16.3905	15.0073	15.3538	15.4575	15.5931	15.1951	0.813987	-0.103673
5049;;tr|X6R6F3|X6R6F3_HUMAN Protein C1orf43 OS=Homo sapiens OX=9606 GN=C1orf43 PE=1 SV=1;tr|X6R6S3|X6R6S3_HUMAN Protein C1orf43 OS=Homo sapiens OX=9606 GN=C1orf43 PE=1 SV=1;sp|Q9BWL3-3|CA043_HUMAN Isoform 3 of Protein C1orf43 OS=Homo sapiens OX=9606 GN=C1orf43;;;X6R6F3;X6R6S3;Q9BWL3-3;Q9BWL3-4;Q9BWL3-2;Q9BWL3;;Uncharacterized protein C1orf43;;C1orf43;;1.5769;;1;1;1;1;1;1	X6R6F3	C1orf43	Chromosome 1 open reading frame 43	14.7061	15.306	0.952807	0.659812	0.111479	14.7535	14.7061	13.1058	15.5328	15.115	15.306	0.287611	-0.599872
3427;;sp|Q07021|C1QBP_HUMAN Complement component 1 Q subcomponent-binding protein, mitochondrial OS=Homo sapiens OX=9606 GN=C1QBP PE=1 SV=1;tr|I3L3Q7|I3L3Q7_HUMAN Complement component 1 Q subcomponent-binding protein, mitochondrial (Fragment) OS=Homo sapiens OX=;;Q07021;I3L3Q7;I3L3B0;;Complement component 1 Q subcomponent-binding protein, mitochondrial;;C1QBP;;323.31;;14;10;10	Q07021	C1QBP	Complement component 1 Q subcomponent-binding protein, mitochondrial	21.4508	21.7473	1.17095	0.814203	0.0674601	21.4508	21.0181	21.4569	21.7473	21.9632	21.5803	0.218464	-0.29654
4951;;sp|Q9BQM9|CT144_HUMAN Uncharacterized protein C20orf144 OS=Homo sapiens OX=9606 GN=C20orf144 PE=2 SV=1;;Q9BQM9;;Uncharacterized protein C20orf144;;C20orf144;;1.7917;;1	Q9BQM9	C20orf144	Uncharacterized protein C20orf144	0	16.0858	5	0.01	0				16.4075	15.5697	16.0858	9.88122e-07	-16.0858
5833;;sp|Q9Y426|C2CD2_HUMAN C2 domain-containing protein 2 OS=Homo sapiens OX=9606 GN=C2CD2 PE=1 SV=2;sp|Q9Y426-3|C2CD2_HUMAN Isoform 3 of C2 domain-containing protein 2 OS=Homo sapiens OX=9606 GN=C2CD2;sp|Q9Y426-2|C2CD2_HUMAN Isoform 2 of C2 domain-containing p;;Q9Y426;Q9Y426-3;Q9Y426-2;;C2 domain-containing protein 2;;C2CD2;;68.837;;6;6;3	Q9Y426	C2CD2	C2 domain-containing protein 2	16.8477	17.9632	2.39376	0.461532	0.00403865	17.2658	16.7716	16.8477	18.1385	17.8659	17.9632	0.0638461	-1.1155
1219;;tr|E9PK05|E9PK05_HUMAN Phospholipid transfer protein C2CD2L (Fragment) OS=Homo sapiens OX=9606 GN=C2CD2L PE=1 SV=2;sp|O14523|C2C2L_HUMAN Phospholipid transfer protein C2CD2L OS=Homo sapiens OX=9606 GN=C2CD2L PE=1 SV=3;;E9PK05;O14523;;C2 domain-containing protein 2-like;;C2CD2L;;2.8574;;1;1	E9PK05	C2CD2L	C2 domain-containing protein 2-like	13.1024	13.9487	1.00559	0.556204	0.0987204	13.7909	13.1024	13.0503	13.9962	13.9487	13.6682	0.269028	-0.846314
928;;tr|C9J4K0|C9J4K0_HUMAN Ashwin OS=Homo sapiens OX=9606 GN=C2orf49 PE=1 SV=1;sp|Q9BVC5-2|ASHWN_HUMAN Isoform 2 of Ashwin OS=Homo sapiens OX=9606 GN=C2orf49;sp|Q9BVC5|ASHWN_HUMAN Ashwin OS=Homo sapiens OX=9606 GN=C2orf49 PE=1 SV=1;;C9J4K0;Q9BVC5-2;Q9BVC5;;Ashwin;;C2orf49;;11.474;;3;3;3	C9J4K0	C2orf49	Ashwin	15.7193	15.3919	0.304813	1.25467	0.495663	15.7708	15.3157	15.7193	15.3919	15.7878	15.0464	0.650221	0.327307
2301;;sp|P01024|CO3_HUMAN Complement C3 OS=Homo sapiens OX=9606 GN=C3 PE=1 SV=2;;P01024;M0R0Q9;M0QYC8;M0QXZ3;;Complement C3;Complement C3 beta chain;C3-beta-c;Complement C3 alpha chain;C3a anaphylatoxin;Acylation stimulating protein;Complement C3b alpha chain;Complement C3c alpha chain fragment 1;Complement C3dg fragment;Complement C3g fragment;Complement C3d fragment;Complement C3f fragment;Comp…	P01024	C3	Complement C3;Complement C3 beta chain;C3-beta-c;Complement C3 alpha chain;C3a anaphylatoxin;Acylation stimulating protein;Complement C3b alpha chain;Complement C3c alpha chain fragment 1;Complement C3dg fragment;Complement C3g fragment;Complement C3d fragment;Complement C3f fragment;Complement C3c alpha chain fragment 2	17.3049	16.299	3.35817	2.00824	0.000438357	17.2386	17.3049	17.3887	16.4403	16.299	16.1467	0.026053	1.00593
3782;;sp|Q16581|C3AR_HUMAN C3a anaphylatoxin chemotactic receptor OS=Homo sapiens OX=9606 GN=C3AR1 PE=1 SV=2;;Q16581;;C3a anaphylatoxin chemotactic receptor;;C3AR1;;3.3122;;1	Q16581	C3AR1	C3a anaphylatoxin chemotactic receptor	15.1902	14.0349	2.1371	2.22729	0.00729281	15.2857	15.1902	14.6578	14.0349	14.1103	13.9858	0.0810647	1.15529
1199;;tr|E9PFZ1|E9PFZ1_HUMAN Uncharacterized protein C3orf38 OS=Homo sapiens OX=9606 GN=C3orf38 PE=1 SV=1;sp|Q5JPI3-2|CC038_HUMAN Isoform 2 of Uncharacterized protein C3orf38 OS=Homo sapiens OX=9606 GN=C3orf38;sp|Q5JPI3|CC038_HUMAN Uncharacterized protein C3orf3;;E9PFZ1;Q5JPI3-2;Q5JPI3;;Uncharacterized protein C3orf38;;C3orf38;;22.438;;2;2;2	E9PFZ1	C3orf38	Chromosome 3 open reading frame 38	13.6854	15.3339	3.96814	0.318975	0.000107612	13.6854	13.6132	13.8257	15.3561	15.3339	15.1036	0.0175759	-1.64848
1078;;tr|D6RAE1|D6RAE1_HUMAN Uncharacterized protein C4orf36 (Fragment) OS=Homo sapiens OX=9606 GN=C4orf36 PE=4 SV=1;tr|D6RGW9|D6RGW9_HUMAN Uncharacterized protein C4orf36 (Fragment) OS=Homo sapiens OX=9606 GN=C4orf36 PE=4 SV=1;sp|Q96KX1|CD036_HUMAN Uncharacteri;;D6RAE1;D6RGW9;Q96KX1;;Uncharacterized protein C4orf36;;C4orf36;;1.3277;;1;1;1	D6RAE1	C4orf36	Chromosome 4 open reading frame 36	0	20.5853	5	0.01	0					20.7653	20.4053	9.88122e-07	-20.5853
3858;;sp|Q504U0|CD046_HUMAN Renal cancer differentiation gene 1 protein OS=Homo sapiens OX=9606 GN=C4orf46 PE=1 SV=1;;Q504U0;;Renal cancer differentiation gene 1 protein;;C4orf46;;1.4902;;1	Q504U0	C4orf46	Renal cancer differentiation gene 1 protein	14.0823	13.1058	1.23969	1.96777	0.0575852	14.1335		14.0312		13.1058		0.200472	0.976563
4195;;sp|Q7Z6I8|CE024_HUMAN UPF0461 protein C5orf24 OS=Homo sapiens OX=9606 GN=C5orf24 PE=1 SV=1;sp|Q7Z6I8-2|CE024_HUMAN Isoform 2 of UPF0461 protein C5orf24 OS=Homo sapiens OX=9606 GN=C5orf24;tr|H0YAE0|H0YAE0_HUMAN UPF0461 protein C5orf24 (Fragment) OS=Homo sap;;Q7Z6I8;Q7Z6I8-2;H0YAE0;;UPF0461 protein C5orf24;;C5orf24;;9.223;;5;4;3	Q7Z6I8	C5orf24	UPF0461 protein C5orf24	15.9496	15.9451	0.278318	1.00314	0.526844	15.5743	15.9496	15.9614	15.9451	16.0489	15.7961	0.672372	0.00452084
249;;tr|A0A0C4DGW6|A0A0C4DGW6_HUMAN UPF0600 protein C5orf51 OS=Homo sapiens OX=9606 GN=C5orf51 PE=1 SV=1;sp|A6NDU8|CE051_HUMAN UPF0600 protein C5orf51 OS=Homo sapiens OX=9606 GN=C5orf51 PE=1 SV=1;;A0A0C4DGW6;A6NDU8;;UPF0600 protein C5orf51;;C5orf51;;11.562;;2;2	A0A0C4DGW6	C5orf51	UPF0600 protein C5orf51	16.8886	16.8322	0.54209	1.03985	0.287019	17.0963	16.7824	16.8886	16.88	16.4537	16.8322	0.480659	0.056379
4188;;sp|Q7Z4R8|CF120_HUMAN UPF0669 protein C6orf120 OS=Homo sapiens OX=9606 GN=C6orf120 PE=1 SV=1;;Q7Z4R8;;UPF0669 protein C6orf120;;C6orf120;;33.934;;3	Q7Z4R8	C6orf120	UPF0669 protein C6orf120	17.8902	17.7774	0.775081	1.08132	0.167849	18.0862	17.769	17.8902	17.7774	17.7983	17.5167	0.359986	0.112793
983;;tr|C9JQV0|C9JQV0_HUMAN Uncharacterized protein C7orf50 (Fragment) OS=Homo sapiens OX=9606 GN=C7orf50 PE=1 SV=1;sp|Q9BRJ6|CG050_HUMAN Uncharacterized protein C7orf50 OS=Homo sapiens OX=9606 GN=C7orf50 PE=1 SV=1;;C9JQV0;Q9BRJ6;H7C0T1;H7C2R9;;Uncharacterized protein C7orf50;;C7orf50;;23.134;;5;5;2;2	C9JQV0	C7orf50	Chromosome 7 open reading frame 50	16.8292	16.5082	2.50826	1.24924	0.00310268	16.8292	16.8344	16.8148	16.5082	16.4287	16.5982	0.0571563	0.321046
459;;tr|A0A3B3IRR6|A0A3B3IRR6_HUMAN UPF0488 protein C8orf33 OS=Homo sapiens OX=9606 GN=C8orf33 PE=1 SV=1;tr|A0A3B3IT54|A0A3B3IT54_HUMAN UPF0488 protein C8orf33 OS=Homo sapiens OX=9606 GN=C8orf33 PE=1 SV=1;tr|A0A3B3ITA3|A0A3B3ITA3_HUMAN UPF0488 protein C8orf33 O;;A0A3B3IRR6;A0A3B3IT54;A0A3B3ITA3;Q9H7E9;Q9H7E9-2;;UPF0488 protein C8orf33;;C8orf33;;12.152;;2;2;2;2;2	A0A3B3IRR6	C8orf33	Chromosome 8 open reading frame 33	16.3381	16.7814	0.531649	0.735458	0.294002	16.9249	16.3381	16.269	16.7814	16.782	16.7249	0.487077	-0.443285
1475;;tr|H0YF29|H0YF29_HUMAN UPF0598 protein C8orf82 (Fragment) OS=Homo sapiens OX=9606 GN=C8orf82 PE=1 SV=1;sp|Q6P1X6-2|CH082_HUMAN Isoform 2 of UPF0598 protein C8orf82 OS=Homo sapiens OX=9606 GN=C8orf82;sp|Q6P1X6|CH082_HUMAN UPF0598 protein C8orf82 OS=Homo sap;;H0YF29;Q6P1X6-2;Q6P1X6;;UPF0598 protein C8orf82;;C8orf82;;12.693;;1;1;1	H0YF29	C8orf82	Chromosome 8 open reading frame 82	16.444	15.789	1.35183	1.5746	0.044481	16.6095	16.444	16.2004	16.1401	15.5899	15.789	0.174634	0.654988
4297;;sp|Q8IXQ3|CI040_HUMAN Uncharacterized protein C9orf40 OS=Homo sapiens OX=9606 GN=C9orf40 PE=1 SV=1;;Q8IXQ3;;Uncharacterized protein C9orf40;;C9orf40;;6.1433;;1	Q8IXQ3	C9orf40	Uncharacterized protein C9orf40	16.1412	15.9701	0.203149	1.12587	0.626399	16.4041		15.8783	15.6171	16.3104	15.9701	0.745572	0.171035
5500;;sp|Q9NZ63|TLS1_HUMAN Telomere length and silencing protein 1 homolog OS=Homo sapiens OX=9606 GN=C9orf78 PE=1 SV=1;;Q9NZ63;;Uncharacterized protein C9orf78;;C9orf78;;15.073;;6	Q9NZ63	C9orf78	Splicing factor C9orf78	16.0328	16.4458	0.739648	0.751073	0.182117	16.4329	16.0328	16.0132	16.2811	17.0156	16.4458	0.376227	-0.412976
1979;;sp|O43570|CAH12_HUMAN Carbonic anhydrase 12 OS=Homo sapiens OX=9606 GN=CA12 PE=1 SV=1;sp|O43570-2|CAH12_HUMAN Isoform 2 of Carbonic anhydrase 12 OS=Homo sapiens OX=9606 GN=CA12;tr|B3KUB4|B3KUB4_HUMAN Carbonic anhydrase OS=Homo sapiens OX=9606 GN=CA12 PE=1 ;;O43570;O43570-2;B3KUB4;;Carbonic anhydrase 12;;CA12;;19.393;;6;6;4	O43570	CA12	Carbonic anhydrase 12	18.0872	18.0118	0.797079	1.05365	0.159559	18.0872	18.0541	18.2485	18.0674	18.0118	17.8425	0.350204	0.0753973
3804;;sp|Q16790|CAH9_HUMAN Carbonic anhydrase 9 OS=Homo sapiens OX=9606 GN=CA9 PE=1 SV=2;tr|A0A087WYS4|A0A087WYS4_HUMAN Carbonic anhydrase OS=Homo sapiens OX=9606 GN=CA9 PE=1 SV=1;;Q16790;A0A087WYS4;;Carbonic anhydrase 9;;CA9;;51.89;;9;6	Q16790	CA9	Carbonic anhydrase 9	17.5597	19.0054	2.89759	0.367093	0.00126593	17.9271	17.4362	17.5597	19.0054	19.1791	18.8828	0.0393771	-1.44578
5795;;sp|Q9Y376|CAB39_HUMAN Calcium-binding protein 39 OS=Homo sapiens OX=9606 GN=CAB39 PE=1 SV=1;tr|A0A087X0K1|A0A087X0K1_HUMAN Calcium-binding protein 39 OS=Homo sapiens OX=9606 GN=CAB39 PE=1 SV=1;;Q9Y376;A0A087X0K1;;Calcium-binding protein 39;;CAB39;;7.2317;;4;3	Q9Y376	CAB39	Calcium-binding protein 39	14.6202	15.2451	0.226371	0.648445	0.593785	14.5409	15.091	14.6202	15.2451	14.3385	15.2814	0.720946	-0.624944
3097;;sp|P54289-4|CA2D1_HUMAN Isoform 4 of Voltage-dependent calcium channel subunit alpha-2/delta-1 OS=Homo sapiens OX=9606 GN=CACNA2D1;sp|P54289-5|CA2D1_HUMAN Isoform 5 of Voltage-dependent calcium channel subunit alpha-2/delta-1 OS=Homo sapiens OX=9606 GN=CAC;;P54289-4;P54289-5;P54289;P54289-3;P54289-2;E7ERK3;;Voltage-dependent calcium channel subunit alpha-2/delta-1;Voltage-dependent calcium …	P54289	CACNA2D1	Voltage-dependent calcium channel subunit alpha-2/delta-1;Voltage-dependent calcium channel subunit alpha-2-1;Voltage-dependent calcium channel subunit delta-1	16.6447	16.5591	0.470235	1.06113	0.338661	17.2268	16.5349	16.6447	16.5591	16.73	16.3161	0.527107	0.085608
4529;;sp|Q8WUQ7|CATIN_HUMAN Cactin OS=Homo sapiens OX=9606 GN=CACTIN PE=1 SV=3;sp|Q8WUQ7-2|CATIN_HUMAN Isoform 2 of Cactin OS=Homo sapiens OX=9606 GN=CACTIN;;Q8WUQ7;Q8WUQ7-2;K7EMQ0;K7ENY9;K7EIU6;;Cactin;;CACTIN;;49.116;;6;6;2;2;1	Q8WUQ7	CACTIN	Cactin	16.9511	16.7592	1.20457	1.14226	0.0624346	16.9511	16.8276	17.083	16.7345	16.7885	16.7592	0.209455	0.191897
4250;;sp|Q86Y37-2|CACL1_HUMAN Isoform 2 of CDK2-associated and cullin domain-containing protein 1 OS=Homo sapiens OX=9606 GN=CACUL1;sp|Q86Y37|CACL1_HUMAN CDK2-associated and cullin domain-containing protein 1 OS=Homo sapiens OX=9606 GN=CACUL1 PE=1 SV=1;;Q86Y37-2;Q86Y37;;CDK2-associated and cullin domain-containing protein 1;;CACUL1;;2.2475;;1;1	Q86Y37	CACUL1	CDK2-associated and cullin domain-containing protein 1	12.9352	13.9967	0.688161	0.479147	0.20504	13.6379		12.2325	13.5161	13.9967	14.0338	0.400946	-1.06146
5265;;sp|Q9HB71|CYBP_HUMAN Calcyclin-binding protein OS=Homo sapiens OX=9606 GN=CACYBP PE=1 SV=2;sp|Q9HB71-3|CYBP_HUMAN Isoform 3 of Calcyclin-binding protein OS=Homo sapiens OX=9606 GN=CACYBP;;Q9HB71;Q9HB71-3;B2ZWH1;Q9HB71-2;;Calcyclin-binding protein;;CACYBP;;63.61;;14;10;4;4	Q9HB71	CACYBP	Calcyclin-binding protein	18.8115	19.4317	1.30272	0.650565	0.0498058	19.1432	18.8115	18.7377	19.2251	19.4317	19.8167	0.185421	-0.620235
1330;;tr|F8VPD4|F8VPD4_HUMAN Aspartate carbamoyltransferase OS=Homo sapiens OX=9606 GN=CAD PE=1 SV=1;sp|P27708|PYR1_HUMAN CAD protein OS=Homo sapiens OX=9606 GN=CAD PE=1 SV=3;;F8VPD4;P27708;H7C2E4;H7BZB3;;CAD protein;Glutamine-dependent carbamoyl-phosphate synthase;Aspartate carbamoyltransferase;Dihydroorotase;;CAD;;75.868;;24;24;3;2	F8VPD4	CAD	CAD protein;Glutamine-dependent carbamoyl-phosphate synthase;Aspartate carbamoyltransferase;Dihydroorotase	17.9685	18.2752	0.546611	0.808499	0.284046	17.7854	18.4179	17.9685	18.2752	18.1523	18.5972	0.477914	-0.306683
3512;;sp|Q13137|CACO2_HUMAN Calcium-binding and coiled-coil domain-containing protein 2 OS=Homo sapiens OX=9606 GN=CALCOCO2 PE=1 SV=1;sp|Q13137-3|CACO2_HUMAN Isoform 3 of Calcium-binding and coiled-coil domain-containing protein 2 OS=Homo sapiens OX=9606 GN=CALC;;Q13137;Q13137-3;Q13137-4;Q13137-5;Q13137-2;D6REB0;D6RJE7;D6RF70;H0Y9G3;H0YBP4;I3L4E1;I3L493;D6RBI4;;Calcium-binding and coiled-coil dom…	Q13137	CALCOCO2	Calcium-binding and coiled-coil domain-containing protein 2	17.1179	17.693	2.21448	0.671213	0.00610269	17.2268	16.9187	17.1179	17.7175	17.693	17.539	0.0755825	-0.575158
3414;;sp|Q05682-5|CALD1_HUMAN Isoform 5 of Caldesmon OS=Homo sapiens OX=9606 GN=CALD1;sp|Q05682-4|CALD1_HUMAN Isoform 4 of Caldesmon OS=Homo sapiens OX=9606 GN=CALD1;tr|E7EX44|E7EX44_HUMAN Caldesmon OS=Homo sapiens OX=9606 GN=CALD1 PE=1 SV=1;sp|Q05682-3|CALD1_HU;;Q05682-5;Q05682-4;E7EX44;Q05682-3;E9PGZ1;Q05682-6;Q05682-2;Q05682;C9J813;A0A6Q8PGI1;C9JEK3;C9JE79;F8WE61;;Caldesmon;;CALD1;;224.11;;46;…	Q05682	CALD1	Caldesmon	22.2413	22.674	0.220843	0.740896	0.601391	22.8528	22.107	22.2413	22.2875	22.674	22.689	0.726633	-0.432658
2445;;sp|P0DP25|CALM3_HUMAN Calmodulin-3 OS=Homo sapiens OX=9606 GN=CALM3 PE=1 SV=1;sp|P0DP24|CALM2_HUMAN Calmodulin-2 OS=Homo sapiens OX=9606 GN=CALM2 PE=1 SV=1;sp|P0DP23|CALM1_HUMAN Calmodulin-1 OS=Homo sapiens OX=9606 GN=CALM1 PE=1 SV=1;tr|E7EMB3|E7EMB3_HUMAN;;P0DP25;P0DP24;P0DP23;E7EMB3;Q96HY3;G3V361;A0A590UJI2;A0A590UJC0;G3V226;M0QZ52;F8WBR5;G3V479;;;;CALM2;CALM1;;323.31;;13;13;13;10;9;8;8;6…	P0DP25	CALM3	Calmodulin-3	20.9368	21.447	1.15073	0.702148	0.0706755	20.9368	20.6685	21.2293	21.2626	21.825	21.447	0.224079	-0.510153
1720;;tr|K7EL50|K7EL50_HUMAN Calreticulin OS=Homo sapiens OX=9606 GN=CALR PE=1 SV=2;sp|P27797|CALR_HUMAN Calreticulin OS=Homo sapiens OX=9606 GN=CALR PE=1 SV=1;tr|A0A7P0T861|A0A7P0T861_HUMAN Calreticulin OS=Homo sapiens OX=9606 GN=CALR PE=4 SV=1;tr|K7EJB9|K7EJB9;;K7EL50;P27797;A0A7P0T861;K7EJB9;;Calreticulin;;CALR;;323.31;;30;30;27;21	K7EL50	CALR	Calreticulin	23.2833	23.386	0.305433	0.931308	0.494956	23.2833	23.0458	23.469	23.386	23.5371	23.2194	0.649717	-0.102669
4807;;sp|Q96L12|CALR3_HUMAN Calreticulin-3 OS=Homo sapiens OX=9606 GN=CALR3 PE=1 SV=2;;Q96L12;;Calreticulin-3;;CALR3;;3.9348;;2	Q96L12	CALR3	Calreticulin-3	14.2537	14.8517	0.0560287	0.660691	0.878964	13.4507	14.2537	17.0685	14.8517	15.0899	14.285	0.903873	-0.597952
2008;;sp|O43852-2|CALU_HUMAN Isoform 2 of Calumenin OS=Homo sapiens OX=9606 GN=CALU;sp|O43852-4|CALU_HUMAN Isoform 4 of Calumenin OS=Homo sapiens OX=9606 GN=CALU;sp|O43852-8|CALU_HUMAN Isoform 8 of Calumenin OS=Homo sapiens OX=9606 GN=CALU;;O43852-2;O43852-4;O43852-8;O43852-7;;Calumenin;;CALU;;39.374;;2;2;2;2	O43852	CALU	Calumenin	19.7155	19.6097	0.453463	1.07606	0.351995	19.7155	19.6087	20.0726	19.5657	19.6097	19.7464	0.538687	0.105757
2007;;sp|O43852|CALU_HUMAN Calumenin OS=Homo sapiens OX=9606 GN=CALU PE=1 SV=2;sp|O43852-3|CALU_HUMAN Isoform 3 of Calumenin OS=Homo sapiens OX=9606 GN=CALU;sp|O43852-5|CALU_HUMAN Isoform 5 of Calumenin OS=Homo sapiens OX=9606 GN=CALU;sp|O43852-6|CALU_HUMAN Isof;;O43852;O43852-3;O43852-5;O43852-6;O43852-15;O43852-9;O43852-10;H0Y875;O43852-13;O43852-14;O43852-11;O43852-12;;Calumenin;;CALU;;323.31;…	O43852	CALU	Calumenin	21.8462	22.2757	1.50213	0.742502	0.0314679	21.924	21.4766	21.8462	22.2757	22.3556	22.1197	0.146545	-0.429534
3590;;sp|Q14012|KCC1A_HUMAN Calcium/calmodulin-dependent protein kinase type 1 OS=Homo sapiens OX=9606 GN=CAMK1 PE=1 SV=1;tr|C9JES6|C9JES6_HUMAN Calcium/calmodulin-dependent protein kinase type 1 (Fragment) OS=Homo sapiens OX=9606 GN=CAMK1 PE=1 SV=1;;Q14012;C9JES6;;Calcium/calmodulin-dependent protein kinase type 1;;CAMK1;;5.6313;;2;1	Q14012	CAMK1	Calcium/calmodulin-dependent protein kinase type 1	13.5877	15.9157	1.74114	0.199152	0.0181494	14.7396	13.5877	13.2731	15.3554	15.9157	15.968	0.114851	-2.32806
1069;;tr|D6R938|D6R938_HUMAN Calcium/calmodulin-dependent protein kinase OS=Homo sapiens OX=9606 GN=CAMK2D PE=1 SV=1;sp|Q13557|KCC2D_HUMAN Calcium/calmodulin-dependent protein kinase type II subunit delta OS=Homo sapiens OX=9606 GN=CAMK2D PE=1 SV=3;tr|E9PF82|E9P;;D6R938;Q13557;E9PF82;E9PBG7;Q13557-10;Q13557-12;Q13557-6;Q13557-11;Q13557-8;Q13557-9;Q13557-3;Q13557-5;Q13557-4;H0Y9C2;H0Y9J2;A0A5K1VW7…	D6R938	CAMK2D	Calcium/calmodulin-dependent protein kinase type II subunit delta	18.363	18.6884	1.40848	0.798102	0.0390407	18.363	18.4481	18.1294	18.739	18.5372	18.6884	0.163192	-0.325356
3560;;sp|Q13555-5|KCC2G_HUMAN Isoform 5 of Calcium/calmodulin-dependent protein kinase type II subunit gamma OS=Homo sapiens OX=9606 GN=CAMK2G;tr|Q5SWX3|Q5SWX3_HUMAN Calcium/calmodulin-dependent protein kinase OS=Homo sapiens OX=9606 GN=CAMK2G PE=1 SV=1;sp|Q1355;;Q13555-5;Q5SWX3;Q13555-10;Q13555-11;Q13555-4;Q13555;H0Y6G2;Q8WU40;A0A2Q3DQE3;Q13555-3;Q13555-7;Q13555-9;Q13555-6;Q13555-2;Q13555-8;Q135…	Q13555	CAMK2G	Calcium/calmodulin-dependent protein kinase type II subunit gamma;Calcium/calmodulin-dependent protein kinase type II subunit beta	15.797	16.1224	1.20575	0.798077	0.0622656	15.7896	16.06	15.797	16.4051	16.1224	16.1193	0.209146	-0.325401
3780;;sp|Q16566|KCC4_HUMAN Calcium/calmodulin-dependent protein kinase type IV OS=Homo sapiens OX=9606 GN=CAMK4 PE=1 SV=1;tr|D6RCD6|D6RCD6_HUMAN Calcium/calmodulin-dependent protein kinase type IV OS=Homo sapiens OX=9606 GN=CAMK4 PE=1 SV=1;tr|D6REY7|D6REY7_HUMAN;;Q16566;D6RCD6;D6REY7;D6RE65;;Calcium/calmodulin-dependent protein kinase type IV;;CAMK4;;2.9805;;2;1;1;1	Q16566	CAMK4	Calcium/calmodulin-dependent protein kinase type IV	14.3089	14.2786	0.074094	1.02123	0.843152	14.1021	14.3089	14.3341	14.1006	14.3043	14.2786	0.89047	0.0303132
2971;;sp|P49069|CAMLG_HUMAN Guided entry of tail-anchored proteins factor CAMLG OS=Homo sapiens OX=9606 GN=CAMLG PE=1 SV=1;tr|A0A7I2V377|A0A7I2V377_HUMAN Calcium signal-modulating cyclophilin ligand OS=Homo sapiens OX=9606 GN=CAMLG PE=1 SV=1;tr|A0A7I2V518|A0A7I2;;P49069;A0A7I2V377;A0A7I2V518;;Calcium signal-modulating cyclophilin ligand;;CAMLG;;42.373;;4;3;3	P49069	CAMLG	Calcium signal-modulating cyclophilin ligand	16.2599	16.7227	1.25868	0.725603	0.0551216	16.536	15.9169	16.2599	16.784	16.7227	16.6707	0.195794	-0.462747
3447;;sp|Q08AD1-2|CAMP2_HUMAN Isoform 2 of Calmodulin-regulated spectrin-associated protein 2 OS=Homo sapiens OX=9606 GN=CAMSAP2;sp|Q08AD1-3|CAMP2_HUMAN Isoform 3 of Calmodulin-regulated spectrin-associated protein 2 OS=Homo sapiens OX=9606 GN=CAMSAP2;sp|Q08AD1|;;Q08AD1-2;Q08AD1-3;Q08AD1;;Calmodulin-regulated spectrin-associated protein 2;;CAMSAP2;;6.9668;;7;7;7	Q08AD1	CAMSAP2	Calmodulin-regulated spectrin-associated protein 2	14.5283	15.2195	0.107519	0.619332	0.780694	15.77	14.5283	14.4811	14.704	15.2657	15.2195	0.858383	-0.691215
4228;;sp|Q86VP6|CAND1_HUMAN Cullin-associated NEDD8-dissociated protein 1 OS=Homo sapiens OX=9606 GN=CAND1 PE=1 SV=2;sp|Q86VP6-2|CAND1_HUMAN Isoform 2 of Cullin-associated NEDD8-dissociated protein 1 OS=Homo sapiens OX=9606 GN=CAND1;tr|A0A0C4DGH5|A0A0C4DGH5_HUMA;;Q86VP6;Q86VP6-2;A0A0C4DGH5;H0YH27;Q86VP6-3;O75155-2;O75155;F5H6I6;A0A3B3ISC4;F8WBB8;;Cullin-associated NEDD8-dissociated protein 1;;CAN…	Q86VP6	CAND1	Cullin-associated NEDD8-dissociated protein 1	18.8965	18.6498	0.359276	1.18643	0.437244	18.8965	19.1436	18.8099	18.6498	18.6186	19.1019	0.607601	0.246631
4545;;sp|Q8WVQ1-3|CANT1_HUMAN Isoform 3 of Soluble calcium-activated nucleotidase 1 OS=Homo sapiens OX=9606 GN=CANT1;sp|Q8WVQ1|CANT1_HUMAN Soluble calcium-activated nucleotidase 1 OS=Homo sapiens OX=9606 GN=CANT1 PE=1 SV=1;;Q8WVQ1-3;Q8WVQ1;K7EN15;Q8WVQ1-2;K7EIP9;K7EQT4;K7EMT2;K7EKT2;K7EKW6;;Soluble calcium-activated nucleotidase 1;;CANT1;;49.64;;13;13;5;5;1;1;1;1;1	Q8WVQ1	CANT1	Soluble calcium-activated nucleotidase 1	16.9351	17.6157	1.54023	0.623929	0.0288253	16.8771	16.9351	17.0004	17.6491	17.6157	17.162	0.140532	-0.680545
2719;;sp|P27824-2|CALX_HUMAN Isoform 2 of Calnexin OS=Homo sapiens OX=9606 GN=CANX;sp|P27824|CALX_HUMAN Calnexin OS=Homo sapiens OX=9606 GN=CANX PE=1 SV=2;tr|A0A7P0T840|A0A7P0T840_HUMAN Calnexin OS=Homo sapiens OX=9606 GN=CANX PE=4 SV=1;tr|A0A7P0T937|A0A7P0T937_;;P27824-2;P27824;A0A7P0T840;A0A7P0T937;A0A7P0TAE9;A0A7P0TB65;A0A7P0T8G1;A0A7P0T9L0;A0A7P0Z4D6;A0A7P0Z484;P27824-3;D6RGY2;A0A7P0TAR9;A0A7…	P27824	CANX	Calnexin	23.3834	23.6944	0.801522	0.806041	0.157935	23.6013	23.0899	23.3834	23.6944	23.7617	23.4947	0.348257	-0.311076
3365;;sp|Q01518-2|CAP1_HUMAN Isoform 2 of Adenylyl cyclase-associated protein 1 OS=Homo sapiens OX=9606 GN=CAP1;;Q01518-2;Q5T0R9;;Adenylyl cyclase-associated protein 1;;CAP1;;39.538;;1;1	Q01518	CAP1	Adenylyl cyclase-associated protein 1	17.5398	17.4144	0.209237	1.09085	0.61768	17.5414	17.5398	17.1864	17.3149	17.4144	17.879	0.738931	0.125455
3364;;sp|Q01518|CAP1_HUMAN Adenylyl cyclase-associated protein 1 OS=Homo sapiens OX=9606 GN=CAP1 PE=1 SV=5;;Q01518;Q5T0R4;Q5T0R3;Q5T0R2;Q5T0R1;Q5T0R7;Q5T0R6;Q5T0R5;Q5T0S3;Q5T0R8;P40123-3;;Adenylyl cyclase-associated protein 1;;CAP1;;215.68;;1;1;1;1;1;1;1;1;0;0;0	Q01518	CAP1	Adenylyl cyclase-associated protein 1	20.1598	20.1351	0.416964	1.01728	0.382857	20.2012	20.1598	19.8827	20.0717	20.1351	20.6493	0.564704	0.0247194
91;;tr|B7Z385|B7Z385_HUMAN Adenylyl cyclase-associated protein OS=Homo sapiens OX=9606 GN=CAP2 PE=1 SV=1;tr|A0A087X0J3|A0A087X0J3_HUMAN Adenylyl cyclase-associated protein OS=Homo sapiens OX=9606 GN=CAP2 PE=1 SV=1;tr|A0A087WZ15|A0A087WZ15_HUMAN Adenylyl cyclas;;B7Z385;A0A087X0J3;A0A087WZ15;E9PDI2;P40123-2;P40123;;Adenylyl cyclase-associated protein;Adenylyl cyclase-associated protein 2;;CAP2;;1.8…	B7Z385	CAP2	Adenylyl cyclase-associated protein;Adenylyl cyclase-associated protein 2	15.1694	15.825	0.592404	0.634787	0.255621		15.1694		15.5739	15.825	16.389	0.451234	-0.655656
2870;;sp|P40121|CAPG_HUMAN Macrophage-capping protein OS=Homo sapiens OX=9606 GN=CAPG PE=1 SV=2;tr|E7ENU9|E7ENU9_HUMAN Macrophage-capping protein (Fragment) OS=Homo sapiens OX=9606 GN=CAPG PE=1 SV=1;sp|P40121-2|CAPG_HUMAN Isoform 2 of Macrophage-capping protein ;;P40121;E7ENU9;P40121-2;B8ZZL6;H7C0X8;;Macrophage-capping protein;;CAPG;;126.82;;14;11;11;5;3	P40121	CAPG	Macrophage-capping protein	19.8486	20.5065	1.0345	0.633788	0.0923637	20.126	19.8486	19.7993	20.0222	20.5065	20.5552	0.259384	-0.657929
2385;;sp|P07384|CAN1_HUMAN Calpain-1 catalytic subunit OS=Homo sapiens OX=9606 GN=CAPN1 PE=1 SV=1;;P07384;E9PRM1;E9PLX0;E9PJJ3;E9PLC9;E9PMC6;E9PJA6;E9PSA6;E9PQB3;E9PL37;E9PIA9;;Calpain-1 catalytic subunit;;CAPN1;;120.99;;17;5;4;4;4;4;4;4;4;4;2	P07384	CAPN1	Calpain-1 catalytic subunit	17.306	17.4779	0.247587	0.887696	0.565474	17.0822	17.5266	17.306	17.4779	17.2006	17.5491	0.700101	-0.171863
2578;;sp|P17655|CAN2_HUMAN Calpain-2 catalytic subunit OS=Homo sapiens OX=9606 GN=CAPN2 PE=1 SV=6;sp|P17655-2|CAN2_HUMAN Isoform 2 of Calpain-2 catalytic subunit OS=Homo sapiens OX=9606 GN=CAPN2;;P17655;P17655-2;C9JWY7;;Calpain-2 catalytic subunit;;CAPN2;;323.31;;27;24;1	P17655	CAPN2	Calpain-2 catalytic subunit	18.8869	18.9389	0.431854	0.96464	0.369952	18.8869	19.0405	18.5749	18.9389	18.9105	19.1076	0.553967	-0.051938
465;;tr|A0A3B3IRX8|A0A3B3IRX8_HUMAN Calpain-5 (Fragment) OS=Homo sapiens OX=9606 GN=CAPN5 PE=1 SV=1;tr|E7EV01|E7EV01_HUMAN Calpain-5 OS=Homo sapiens OX=9606 GN=CAPN5 PE=1 SV=2;sp|O15484|CAN5_HUMAN Calpain-5 OS=Homo sapiens OX=9606 GN=CAPN5 PE=1 SV=2;;A0A3B3IRX8;E7EV01;O15484;;Calpain-5;;CAPN5;;4.8864;;2;2;2	A0A3B3IRX8	CAPN5	Calpain-5	16.2476	16.0346	0.206129	1.15907	0.622115	16.2476	16.2856	15.9056	16.2864	15.8321	16.0346	0.742304	0.212967
2334;;sp|P04632|CPNS1_HUMAN Calpain small subunit 1 OS=Homo sapiens OX=9606 GN=CAPNS1 PE=1 SV=1;tr|A0A0C4DGQ5|A0A0C4DGQ5_HUMAN Calcium-activated neutral proteinase small subunit OS=Homo sapiens OX=9606 GN=CAPNS1 PE=1 SV=1;tr|K7ELJ7|K7ELJ7_HUMAN Calcium-activated;;P04632;A0A0C4DGQ5;K7ELJ7;K7EKD8;K7EIV0;A0A075B7C0;U3KQE2;K7EM73;U3KPR7;K7EMQ1;K7ES78;Q96L46;;Calpain small subunit 1;;CAPNS1;;323.31;;1…	P04632	CAPNS1	Calpain small subunit 1	20.2363	20.4825	0.117884	0.84314	0.762282	20.5781	20.2363	20.188	20.1887	20.4825	20.4839	0.846676	-0.246156
3622;;sp|Q14444-2|CAPR1_HUMAN Isoform 2 of Caprin-1 OS=Homo sapiens OX=9606 GN=CAPRIN1;sp|Q14444|CAPR1_HUMAN Caprin-1 OS=Homo sapiens OX=9606 GN=CAPRIN1 PE=1 SV=2;tr|G3V153|G3V153_HUMAN Caprin-1 OS=Homo sapiens OX=9606 GN=CAPRIN1 PE=1 SV=1;tr|E9PLA9|E9PLA9_HUMAN;;Q14444-2;Q14444;G3V153;E9PLA9;;Caprin-1;;CAPRIN1;;314.54;;27;27;22;18	Q14444	CAPRIN1	Caprin-1	21.235	21.0818	0.142949	1.11205	0.719534	21.4003	21.0279	21.235	21.0818	21.3676	21.0419	0.81668	0.153225
1288;;tr|F5H142|F5H142_HUMAN Caprin-2 (Fragment) OS=Homo sapiens OX=9606 GN=CAPRIN2 PE=1 SV=1;sp|Q6IMN6-6|CAPR2_HUMAN Isoform 6 of Caprin-2 OS=Homo sapiens OX=9606 GN=CAPRIN2;sp|Q6IMN6-10|CAPR2_HUMAN Isoform 10 of Caprin-2 OS=Homo sapiens OX=9606 GN=CAPRIN2;sp|Q;;F5H142;Q6IMN6-6;Q6IMN6-10;Q6IMN6-7;Q6IMN6-3;Q6IMN6-2;Q6IMN6-9;Q6IMN6;H3BM22;Q6IMN6-4;F5GXI7;F5H7T6;H0YGG3;F5H5J8;Q6IMN6-5;H0YID4;;Capri…	F5H142	CAPRIN2	Caprin-2	14.0519	14.3352	0.156272	0.82173	0.697795	16.0712	14.0519	14.0114	14.2484		14.4219	0.800416	-0.283264
3075;;sp|P52907|CAZA1_HUMAN F-actin-capping protein subunit alpha-1 OS=Homo sapiens OX=9606 GN=CAPZA1 PE=1 SV=3;;P52907;;F-actin-capping protein subunit alpha-1;;CAPZA1;;192.27;;14	P52907	CAPZA1	F-actin-capping protein subunit alpha-1	20.0312	20.3832	1.60802	0.783489	0.0246595	20.1732	20.0312	19.8979	20.2982	20.3832	20.5383	0.130817	-0.352014
2947;;sp|P47755|CAZA2_HUMAN F-actin-capping protein subunit alpha-2 OS=Homo sapiens OX=9606 GN=CAPZA2 PE=1 SV=3;tr|C9JUG7|C9JUG7_HUMAN F-actin-capping protein subunit alpha OS=Homo sapiens OX=9606 GN=CAPZA2 PE=1 SV=1;tr|F8W9N7|F8W9N7_HUMAN F-actin-capping protei;;P47755;C9JUG7;F8W9N7;P47755-2;A0A0D9SET8;;F-actin-capping protein subunit alpha-2;;CAPZA2;;97.494;;7;5;5;5;4	P47755	CAPZA2	F-actin-capping protein subunit alpha-2	18.6667	18.3276	0.97464	1.26501	0.106013	18.5645	18.8569	18.6667	18.3276	18.2564	18.623	0.279769	0.339148
2948;;sp|P47756-2|CAPZB_HUMAN Isoform 2 of F-actin-capping protein subunit beta OS=Homo sapiens OX=9606 GN=CAPZB;tr|B1AK88|B1AK88_HUMAN F-actin-capping protein subunit beta OS=Homo sapiens OX=9606 GN=CAPZB PE=1 SV=1;tr|B1AK87|B1AK87_HUMAN F-actin-capping protein;;P47756-2;B1AK88;B1AK87;P47756;B1AK85;A0A6I8PRV6;A0A6I8PIN8;;F-actin-capping protein subunit beta;;CAPZB;;260.29;;20;19;15;15;13;5;2	P47756	CAPZB	F-actin-capping protein subunit beta	19.1802	19.0332	0.235458	1.10727	0.58149	19.2737	19.1802	18.9108	18.9413	19.0332	19.1631	0.71183	0.147009
4813;;sp|Q96LW7-2|CAR19_HUMAN Isoform 2 of Caspase recruitment domain-containing protein 19 OS=Homo sapiens OX=9606 GN=CARD19;sp|Q96LW7|CAR19_HUMAN Caspase recruitment domain-containing protein 19 OS=Homo sapiens OX=9606 GN=CARD19 PE=1 SV=1;;Q96LW7-2;Q96LW7;;Bcl10-interacting CARD protein;;C9orf89;;38.884;;7;4	Q96LW7	CARD19	Caspase recruitment domain-containing protein 19	16.7744	16.3192	1.33777	1.37095	0.0459444	16.8241	16.7744	16.4228	16.3192	16.3275	16.2856	0.177639	0.455178
5784;;sp|Q9Y2V2|CHSP1_HUMAN Calcium-regulated heat-stable protein 1 OS=Homo sapiens OX=9606 GN=CARHSP1 PE=1 SV=2;tr|H3BSW7|H3BSW7_HUMAN Calcium-regulated heat-stable protein 1 (Fragment) OS=Homo sapiens OX=9606 GN=CARHSP1 PE=1 SV=1;tr|H3BUY4|H3BUY4_HUMAN Calcium;;Q9Y2V2;H3BSW7;H3BUY4;H3BPY5;H3BNU9;H3BTK3;I3L3X8;;Calcium-regulated heat stable protein 1;;CARHSP1;;59.991;;5;3;3;3;3;1;1	Q9Y2V2	CARHSP1	Calcium-regulated heat stable protein 1	19.3324	19.9104	0.718782	0.669867	0.191081	19.5394	19.1313	19.3324	19.2942	19.9251	19.9104	0.386079	-0.578054
4241;;sp|Q86X55-1|CARM1_HUMAN Isoform 1 of Histone-arginine methyltransferase CARM1 OS=Homo sapiens OX=9606 GN=CARM1;sp|Q86X55|CARM1_HUMAN Histone-arginine methyltransferase CARM1 OS=Homo sapiens OX=9606 GN=CARM1 PE=1 SV=3;sp|Q86X55-2|CARM1_HUMAN Isoform 2 of Hi;;Q86X55-1;Q86X55;Q86X55-2;K7EQA8;K7EK20;K7EPK1;K7EQB9;;Histone-arginine methyltransferase CARM1;;CARM1;;22.538;;7;7;6;4;3;3;1	Q86X55	CARM1	Histone-arginine methyltransferase CARM1	18.2898	18.1756	0.111224	1.08234	0.774062	18.2898	18.3024	17.8391	18.155	18.2433	18.1756	0.854268	0.114157
848;;tr|B4DKY1|B4DKY1_HUMAN Cysteinyl-tRNA synthetase OS=Homo sapiens OX=9606 GN=CARS1 PE=1 SV=1;sp|P49589-2|SYCC_HUMAN Isoform 2 of Cysteine--tRNA ligase, cytoplasmic OS=Homo sapiens OX=9606 GN=CARS1;sp|P49589|SYCC_HUMAN Cysteine--tRNA ligase, cytoplasmic OS=H;;B4DKY1;P49589-2;P49589;P49589-3;E9PRS8;C9JLN0;E9PLP0;;Cysteine--tRNA ligase, cytoplasmic;;CARS;;45.198;;20;20;20;20;3;2;2	B4DKY1	CARS	Cysteine--tRNA ligase, cytoplasmic	17.0349	16.8705	0.195916	1.12068	0.636919	16.6382	17.1351	17.0349	16.2495	16.8705	17.2021	0.75363	0.164376
5251;;sp|Q9HA77|SYCM_HUMAN Probable cysteine--tRNA ligase, mitochondrial OS=Homo sapiens OX=9606 GN=CARS2 PE=1 SV=1;;Q9HA77;H0YFF0;A0A087WWV1;H0YFV1;F5H623;F5H579;;Probable cysteine--tRNA ligase, mitochondrial;;CARS2;;104.62;;14;4;2;2;2;2	Q9HA77	CARS2	Probable cysteine--tRNA ligase, mitochondrial	18.1159	18.093	0.298881	1.01602	0.50248	18.1159	18.1663	17.8138	18.3019	18.0106	18.093	0.65507	0.0229329
1913;;sp|O15234|CASC3_HUMAN Protein CASC3 OS=Homo sapiens OX=9606 GN=CASC3 PE=1 SV=2;tr|J3KSY7|J3KSY7_HUMAN Protein CASC3 (Fragment) OS=Homo sapiens OX=9606 GN=CASC3 PE=1 SV=1;;O15234;J3KSY7;;Protein CASC3;;CASC3;;6.1269;;4;3	O15234	CASC3	Protein CASC3	15.5294	16.2951	0.538239	0.588175	0.289575	16.742	14.975	15.5294	16.2951	16.904	16.1389	0.483013	-0.765682
4055;;sp|Q6P4E1|GOLM2_HUMAN Protein GOLM2 OS=Homo sapiens OX=9606 GN=GOLM2 PE=1 SV=2;sp|Q6P4E1-5|GOLM2_HUMAN Isoform 5 of Protein GOLM2 OS=Homo sapiens OX=9606 GN=GOLM2;tr|A0A3B3IRW9|A0A3B3IRW9_HUMAN Golgi membrane protein 2 OS=Homo sapiens OX=9606 GN=GOLM2 PE=1;;Q6P4E1;Q6P4E1-5;A0A3B3IRW9;Q6P4E1-3;H0YMR0;;Protein CASC4;;CASC4;;13.814;;1;1;1;0;0	Q6P4E1	CASC4	Protein CASC4	13.8985	15.6901	1.44914	0.288851	0.0355515	15.1007	13.5258	13.8985	15.6901	15.8433	15.5223	0.155628	-1.7916
441;;sp|O14936|CSKP_HUMAN Peripheral plasma membrane protein CASK OS=Homo sapiens OX=9606 GN=CASK PE=1 SV=3;tr|A0A2U3TZM1|A0A2U3TZM1_HUMAN Peripheral plasma membrane protein CASK OS=Homo sapiens OX=9606 GN=CASK PE=1 SV=1;sp|O14936-3|CSKP_HUMAN Isoform 3 of Peri;;O14936;A0A2U3TZM1;O14936-3;A0A2R8YE77;O14936-2;O14936-6;O14936-4;A0A2U3TZN6;A0A2U3TZM4;A0A7I2RJN6;Q5JS79;A0A2R8YEK3;A0A2R8YFN5;A0A2R8Y6F…	O14936	CASK	Peripheral plasma membrane protein CASK	17.8045	18.0298	1.19706	0.855461	0.0635248	17.9784	17.8045	17.6934	18.0787	18.0174	18.0298	0.211434	-0.225225
4563;;sp|Q8WXE0-2|CSKI2_HUMAN Isoform 2 of Caskin-2 OS=Homo sapiens OX=9606 GN=CASKIN2;sp|Q8WXE0|CSKI2_HUMAN Caskin-2 OS=Homo sapiens OX=9606 GN=CASKIN2 PE=1 SV=2;;Q8WXE0-2;Q8WXE0;;Caskin-2;;CASKIN2;;1.9196;;1;1	Q8WXE0	CASKIN2	Caskin-2	0	13.6997	5	0.01	0				13.5233	14.0566	13.6997	9.88122e-07	-13.6997
81;;tr|A0A087WYM1|A0A087WYM1_HUMAN Caspase-2 OS=Homo sapiens OX=9606 GN=CASP2 PE=1 SV=1;tr|C9JRR9|C9JRR9_HUMAN Caspase-2 OS=Homo sapiens OX=9606 GN=CASP2 PE=1 SV=1;sp|P42575|CASP2_HUMAN Caspase-2 OS=Homo sapiens OX=9606 GN=CASP2 PE=1 SV=2;;A0A087WYM1;C9JRR9;P42575;;Caspase-2;Caspase-2 subunit p18;Caspase-2 subunit p13;Caspase-2 subunit p12;;CASP2;;2.2758;;1;1;1	A0A087WYM1	CASP2	Caspase-2;Caspase-2 subunit p18;Caspase-2 subunit p13;Caspase-2 subunit p12	14.997	14.9086	0.0868092	1.06322	0.818824	15.3976	14.997	14.6812	14.3949		15.4222	0.87946	0.0884391
794;;tr|C9JXR7|C9JXR7_HUMAN Caspase-3 (Fragment) OS=Homo sapiens OX=9606 GN=CASP3 PE=1 SV=2;tr|A8MVM1|A8MVM1_HUMAN Caspase-3 OS=Homo sapiens OX=9606 GN=CASP3 PE=1 SV=2;sp|P42574|CASP3_HUMAN Caspase-3 OS=Homo sapiens OX=9606 GN=CASP3 PE=1 SV=2;;C9JXR7;A8MVM1;P42574;;Caspase-3;Caspase-3 subunit p17;Caspase-3 subunit p12;;CASP3;;3.4049;;2;2;2	C9JXR7	CASP3	Caspase-3;Caspase-3 subunit p17;Caspase-3 subunit p12	15.2169	13.6709	0.449894	2.9201	0.3549		15.6385	14.7953	12.4466		14.8952	0.541184	1.54602
2990;;sp|P49662|CASP4_HUMAN Caspase-4 OS=Homo sapiens OX=9606 GN=CASP4 PE=1 SV=1;sp|P49662-4|CASP4_HUMAN Isoform 4 of Caspase-4 OS=Homo sapiens OX=9606 GN=CASP4;sp|P49662-2|CASP4_HUMAN Isoform 2 of Caspase-4 OS=Homo sapiens OX=9606 GN=CASP4;tr|E9PMT1|E9PMT1_HUMA;;P49662;P49662-4;P49662-2;E9PMT1;P49662-3;P49662-5;;Caspase-4;Caspase-4 subunit 1;Caspase-4 subunit 2;;CASP4;;2.1124;;4;3;3;2;2;2	P49662	CASP4	Caspase-4;Caspase-4 subunit 1;Caspase-4 subunit 2	14.2777	14.2567	0.338507	1.01466	0.458662	13.9594	14.2777	14.2986	14.1054	14.2567	14.6649	0.623538	0.0209997
3653;;sp|Q14790-3|CASP8_HUMAN Isoform 3 of Caspase-8 OS=Homo sapiens OX=9606 GN=CASP8;sp|Q14790-2|CASP8_HUMAN Isoform 2 of Caspase-8 OS=Homo sapiens OX=9606 GN=CASP8;sp|Q14790|CASP8_HUMAN Caspase-8 OS=Homo sapiens OX=9606 GN=CASP8 PE=1 SV=1;sp|Q14790-4|CASP8_HUM;;Q14790-3;Q14790-2;Q14790;Q14790-4;Q14790-9;E7EQ01;E7EVN1;E7ETB7;E7EQ06;A0A0A0MS31;Q14790-6;Q14790-5;Q14790-8;Q14790-7;H7C0E2;;Caspase-8…	Q14790	CASP8	Caspase-8;Caspase-8 subunit p18;Caspase-8 subunit p10	16.4864	16.2221	0.390606	1.20111	0.406812	16.0727	16.4864	16.6361	16.2221	16.5003	15.5909	0.584067	0.264364
2321;;sp|P04040|CATA_HUMAN Catalase OS=Homo sapiens OX=9606 GN=CAT PE=1 SV=3;;P04040;;Catalase;;CAT;;145.68;;22	P04040	CAT	Catalase	18.9099	19.0092	0.171644	0.933515	0.673529	19.3424	18.9099	18.8508	19.0092	19.0376	18.8272	0.781851	-0.0992545
973;;tr|C9JKI3|C9JKI3_HUMAN Caveolin (Fragment) OS=Homo sapiens OX=9606 GN=CAV1 PE=1 SV=1;sp|Q03135-2|CAV1_HUMAN Isoform 2 of Caveolin-1 OS=Homo sapiens OX=9606 GN=CAV1;;C9JKI3;Q03135-2;P56539;;Caveolin;Caveolin-1;;CAV1;;19.819;;1;1;0	C9JKI3	CAV1	Caveolin;Caveolin-1	12.8903	0		100		14.9303	12.8903	12.0291					12.8903
3392;;sp|Q03135|CAV1_HUMAN Caveolin-1 OS=Homo sapiens OX=9606 GN=CAV1 PE=1 SV=4;tr|E9PCT5|E9PCT5_HUMAN Caveolin OS=Homo sapiens OX=9606 GN=CAV1 PE=1 SV=1;;Q03135;E9PCT5;;Caveolin-1;Caveolin;;CAV1;;254.85;;5;2	Q03135	CAV1	Caveolin-1;Caveolin	19.7781	19.5523	1.66867	1.16941	0.0214454	19.8392	19.7781	19.7097	19.5829	19.5523	19.3779	0.123084	0.225782
1187;;tr|E9PCT3|E9PCT3_HUMAN Caveolin OS=Homo sapiens OX=9606 GN=CAV2 PE=1 SV=1;sp|P51636-3|CAV2_HUMAN Isoform C of Caveolin-2 OS=Homo sapiens OX=9606 GN=CAV2;sp|P51636-2|CAV2_HUMAN Isoform Beta of Caveolin-2 OS=Homo sapiens OX=9606 GN=CAV2;sp|P51636|CAV2_HUMAN ;;E9PCT3;P51636-3;P51636-2;P51636;;Caveolin;Caveolin-2;;CAV2;;2.3205;;1;1;1;1	E9PCT3	CAV2	Caveolin;Caveolin-2	14.9516	15.1204	0.600946	0.88956	0.250642	14.9516	14.2832	15.0165	15.1204	15.3702	14.8694	0.446468	-0.168837
1558;;tr|H3BSC0|H3BSC0_HUMAN Core-binding factor subunit beta (Fragment) OS=Homo sapiens OX=9606 GN=CBFB PE=1 SV=2;;H3BSC0;;;;CBFB;;-2;;1	H3BSC0	CBFB	Core-binding factor subunit beta	17.5425	0	5	100	0	18.1031	16.9818					9.88122e-07	17.5425
513;;sp|Q13951|PEBB_HUMAN Core-binding factor subunit beta OS=Homo sapiens OX=9606 GN=CBFB PE=1 SV=2;tr|A0A494C0A9|A0A494C0A9_HUMAN Core-binding factor subunit beta OS=Homo sapiens OX=9606 GN=CBFB PE=1 SV=1;tr|J3KS23|J3KS23_HUMAN Core-binding factor subunit bet;;Q13951;A0A494C0A9;J3KS23;;Core-binding factor subunit beta;;CBFB;;1.4166;;1;1;1	Q13951	CBFB	Core-binding factor subunit beta	15.5867	16.1925	0.433559	0.657084	0.368503	16.4808	15.4317	15.5867	16.1986	16.1925	16.1054	0.552747	-0.60585
3587;;sp|Q13951-2|PEBB_HUMAN Isoform 2 of Core-binding factor subunit beta OS=Homo sapiens OX=9606 GN=CBFB;;Q13951-2;J3KRT0;J3KTD8;;Core-binding factor subunit beta;;CBFB;;17.896;;2;0;1	Q13951	CBFB	Core-binding factor subunit beta	14.9287	15.5684	0.31407	0.641881	0.48521	15.8517	14.4492	14.9287	15.5684	15.0892	15.5931	0.642758	-0.639622
305;;tr|A0A0U1RR39|A0A0U1RR39_HUMAN E3 ubiquitin-protein ligase CBL OS=Homo sapiens OX=9606 GN=CBL PE=1 SV=1;tr|A0A1B0GW38|A0A1B0GW38_HUMAN E3 ubiquitin-protein ligase CBL (Fragment) OS=Homo sapiens OX=9606 GN=CBL PE=1 SV=1;tr|A0A0U1RQX8|A0A0U1RQX8_HUMAN E3 ubi;;A0A0U1RR39;A0A1B0GW38;A0A0U1RQX8;P22681;;E3 ubiquitin-protein ligase CBL;;CBL;;1.4919;;1;1;1;1	A0A0U1RR39	CBL	E3 ubiquitin-protein ligase CBL	14.093	15.536	1.18349	0.367791	0.0655399	14.6751	14.093	13.5913		15.1452	15.9269	0.215056	-1.44304
923;;tr|C9J2P9|C9J2P9_HUMAN RING-type E3 ubiquitin transferase (Fragment) OS=Homo sapiens OX=9606 GN=CBLL1 PE=1 SV=8;sp|Q75N03-2|HAKAI_HUMAN Isoform 2 of E3 ubiquitin-protein ligase Hakai OS=Homo sapiens OX=9606 GN=CBLL1;sp|Q75N03|HAKAI_HUMAN E3 ubiquitin-prote;;C9J2P9;Q75N03-2;Q75N03;;E3 ubiquitin-protein ligase Hakai;;CBLL1;;2.7243;;1;1;1	C9J2P9	CBLL1	E3 ubiquitin-protein ligase Hakai	14.3912	15.2289	0.877566	0.559535	0.132566	14.8856	13.8967		15.2289	15.2336	15.0369	0.316387	-0.8377
2546;;sp|P16152|CBR1_HUMAN Carbonyl reductase [NADPH] 1 OS=Homo sapiens OX=9606 GN=CBR1 PE=1 SV=3;;P16152;E9PQ63;A8MTM1;P16152-2;;Carbonyl reductase [NADPH] 1;;CBR1;;139.47;;14;5;5;5	P16152	CBR1	Carbonyl reductase [NADPH] 1	18.3084	18.1586	0.0936256	1.10939	0.806073	17.8781	18.4984	18.3084	17.9961	18.1586	18.3633	0.872927	0.149773
2150;;sp|O75828|CBR3_HUMAN Carbonyl reductase [NADPH] 3 OS=Homo sapiens OX=9606 GN=CBR3 PE=1 SV=3;;O75828;;Carbonyl reductase [NADPH] 3;;CBR3;;25.278;;4	O75828	CBR3	Carbonyl reductase [NADPH] 3	14.6707	15.8796	0.958889	0.43259	0.109929	15.3892	14.4155	14.6707	15.1027	15.9106	15.8796	0.285404	-1.20893
1673;;tr|J3KS05|J3KS05_HUMAN Chromobox protein homolog 1 (Fragment) OS=Homo sapiens OX=9606 GN=CBX1 PE=1 SV=8;sp|P83916|CBX1_HUMAN Chromobox protein homolog 1 OS=Homo sapiens OX=9606 GN=CBX1 PE=1 SV=1;tr|B5MD17|B5MD17_HUMAN Chromobox protein homolog 1 (Fragment);;J3KS05;P83916;B5MD17;K7ELA4;C9JWS9;;Chromobox protein homolog 1;;CBX1;;77.103;;9;9;8;5;5	J3KS05	CBX1	Chromobox protein homolog 1	17.7028	17.669	0.0909432	1.0237	0.811067	17.7028	17.4748	17.7209	17.669	17.9684	17.4006	0.875549	0.0337992
3519;;sp|Q13185|CBX3_HUMAN Chromobox protein homolog 3 OS=Homo sapiens OX=9606 GN=CBX3 PE=1 SV=4;tr|S4R2Y4|S4R2Y4_HUMAN Chromobox protein homolog 3 (Fragment) OS=Homo sapiens OX=9606 GN=CBX3 PE=1 SV=1;;Q13185;S4R2Y4;C9JMM0;B8ZZ43;;Chromobox protein homolog 3;;CBX3;;184.43;;11;9;5;5	Q13185	CBX3	Chromobox protein homolog 3	20.603	20.3405	0.565637	1.19952	0.271871	20.6431	20.2452	20.603	20.3405	20.424	20.158	0.466587	0.262455
2919;;sp|P45973|CBX5_HUMAN Chromobox protein homolog 5 OS=Homo sapiens OX=9606 GN=CBX5 PE=1 SV=1;;P45973;F8VNY3;;Chromobox protein homolog 5;;CBX5;;118.02;;16;6	P45973	CBX5	Chromobox protein homolog 5	19.0733	19.4611	0.395742	0.764337	0.40203	19.4372	18.7649	19.0733	19.4611	19.501	19.0138	0.580261	-0.387718
803;;tr|B0QXZ6|B0QXZ6_HUMAN Chromobox protein homolog 6 OS=Homo sapiens OX=9606 GN=CBX6 PE=1 SV=1;sp|O95503|CBX6_HUMAN Chromobox protein homolog 6 OS=Homo sapiens OX=9606 GN=CBX6 PE=1 SV=1;;B0QXZ6;O95503;;Chromobox protein homolog 6;;CBX6;;3.2255;;1;1	B0QXZ6	CBX6	Chromobox protein homolog 6	14.3855	13.6565	2.97625	1.65748	0.0010562	14.1918	14.3905	14.3855	13.7541	13.6275	13.6565	0.0365925	0.728989
5274;;sp|Q9HC52|CBX8_HUMAN Chromobox protein homolog 8 OS=Homo sapiens OX=9606 GN=CBX8 PE=1 SV=3;tr|C9J6K3|C9J6K3_HUMAN Chromobox protein homolog 8 (Fragment) OS=Homo sapiens OX=9606 GN=CBX8 PE=1 SV=1;;Q9HC52;C9J6K3;C9JM54;;Chromobox protein homolog 8;;CBX8;;13.488;;4;2;1	Q9HC52	CBX8	Chromobox protein homolog 8	14.8141	15.2826	1.816	0.722723	0.0152756	15.0185	14.752	14.8141	15.5577	15.2826	15.2636	0.107284	-0.468486
4050;;sp|Q6P1N0-2|C2D1A_HUMAN Isoform 2 of Coiled-coil and C2 domain-containing protein 1A OS=Homo sapiens OX=9606 GN=CC2D1A;sp|Q6P1N0|C2D1A_HUMAN Coiled-coil and C2 domain-containing protein 1A OS=Homo sapiens OX=9606 GN=CC2D1A PE=1 SV=1;;Q6P1N0-2;Q6P1N0;A0A7P0Z4M5;K7EJY5;K7EMP1;;Coiled-coil and C2 domain-containing protein 1A;;CC2D1A;;21.329;;9;9;4;3;3	Q6P1N0	CC2D1A	Coiled-coil and C2 domain-containing protein 1A	16.3002	16.7547	0.888456	0.729752	0.129284	16.6941	16.3002	16.1971	16.5779	16.8165	16.7547	0.312052	-0.454521
1603;;tr|H7C1U3|H7C1U3_HUMAN Coiled-coil and C2 domain-containing protein 1B (Fragment) OS=Homo sapiens OX=9606 GN=CC2D1B PE=1 SV=2;sp|Q5T0F9-2|C2D1B_HUMAN Isoform 2 of Coiled-coil and C2 domain-containing protein 1B OS=Homo sapiens OX=9606 GN=CC2D1B;tr|H0Y517|H;;H7C1U3;Q5T0F9-2;H0Y517;Q5T0F9-3;Q5T0F9;Q5T0F9-4;;Coiled-coil and C2 domain-containing protein 1B;;CC2D1B;;14.049;;6;6;5;5;5;2	H7C1U3	CC2D1B	Coiled-coil and C2 domain-containing protein 1B	14.7292	16.2819	1.3858	0.340889	0.0411336	15.8661	14.7292	14.5632	16.1461	16.2819	16.4799	0.167645	-1.55263
4291;;sp|Q8IX12-2|CCAR1_HUMAN Isoform 2 of Cell division cycle and apoptosis regulator protein 1 OS=Homo sapiens OX=9606 GN=CCAR1;sp|Q8IX12|CCAR1_HUMAN Cell division cycle and apoptosis regulator protein 1 OS=Homo sapiens OX=9606 GN=CCAR1 PE=1 SV=2;tr|A0A0C4DGG8;;Q8IX12-2;Q8IX12;A0A0C4DGG8;F5H2E6;F5H1H2;F5H3E1;H0YFJ7;F5H7M9;;Cell division cycle and apoptosis regulator protein 1;;CCAR1;;138.76;;30…	Q8IX12	CCAR1	Cell division cycle and apoptosis regulator protein 1	18.1263	18.5518	2.21351	0.744568	0.00611629	18.1263	17.9825	18.1766	18.5518	18.6045	18.4152	0.0756496	-0.425525
4327;;sp|Q8N163|CCAR2_HUMAN Cell cycle and apoptosis regulator protein 2 OS=Homo sapiens OX=9606 GN=CCAR2 PE=1 SV=2;sp|Q8N163-2|CCAR2_HUMAN Isoform 2 of Cell cycle and apoptosis regulator protein 2 OS=Homo sapiens OX=9606 GN=CCAR2;tr|H0YB24|H0YB24_HUMAN Cell cyc;;Q8N163;Q8N163-2;H0YB24;G3V119;E5RHJ4;A0A087X2B6;H0YC69;E5RFJ3;H0YC58;E5RGU7;;Cell cycle and apoptosis regulator protein 2;;CCAR2;;132.0…	Q8N163	CCAR2	Cell cycle and apoptosis regulator protein 2	17.1585	16.9075	0.6203	1.19003	0.239718	17.1585	17.3359	17.0105	16.9075	16.7767	17.1866	0.435897	0.250994
4536;;tr|X6R9Y9|X6R9Y9_HUMAN Coiled-coil domain-containing protein 107 OS=Homo sapiens OX=9606 GN=CCDC107 PE=1 SV=1;sp|Q8WV48-4|CC107_HUMAN Isoform 4 of Coiled-coil domain-containing protein 107 OS=Homo sapiens OX=9606 GN=CCDC107;sp|Q8WV48-3|CC107_HUMAN Isoform ;;X6R9Y9;Q8WV48-4;Q8WV48-3;Q8WV48-2;Q8WV48-5;Q8WV48;;Coiled-coil domain-containing protein 107;;CCDC107;;3.5593;;1;1;1;1;1;1	X6R9Y9	CCDC107	Coiled-coil domain-containing protein 107	13.6824	14.9562	1.00981	0.413571	0.0977663	14.8546	13.275	13.6824	15.1054	14.9562	14.8455	0.267598	-1.27379
4828;;sp|Q96NT0|CC115_HUMAN Coiled-coil domain-containing protein 115 OS=Homo sapiens OX=9606 GN=CCDC115 PE=1 SV=1;tr|F8WCZ3|F8WCZ3_HUMAN Coiled-coil domain-containing protein 115 OS=Homo sapiens OX=9606 GN=CCDC115 PE=1 SV=1;tr|B8ZZ99|B8ZZ99_HUMAN Coiled-coil do;;Q96NT0;F8WCZ3;B8ZZ99;Q96NT0-2;;Coiled-coil domain-containing protein 115;;CCDC115;;98.546;;5;4;3;2	Q96NT0	CCDC115	Coiled-coil domain-containing protein 115	18.0707	18.2695	0.623234	0.871262	0.238104	18.2711	17.7324	18.0707	18.2695	18.4214	18.1264	0.434321	-0.198822
1666;;tr|J3KR35|J3KR35_HUMAN Coiled-coil domain containing 12, isoform CRA_a OS=Homo sapiens OX=9606 GN=CCDC12 PE=1 SV=1;sp|Q8WUD4|CCD12_HUMAN Coiled-coil domain-containing protein 12 OS=Homo sapiens OX=9606 GN=CCDC12 PE=1 SV=1;tr|C9JUN5|C9JUN5_HUMAN Coiled-coil;;J3KR35;Q8WUD4;C9JUN5;S4R331;;Coiled-coil domain-containing protein 12;;CCDC12;;20.529;;7;7;4;3	J3KR35	CCDC12	Coiled-coil domain-containing protein 12	16.0493	16.3513	0.425822	0.811157	0.375127	16.6128	15.4979	16.0493	16.3487	16.4258	16.3513	0.558297	-0.301946
4692;;sp|Q96CT7|CC124_HUMAN Coiled-coil domain-containing protein 124 OS=Homo sapiens OX=9606 GN=CCDC124 PE=1 SV=1;tr|M0R2F5|M0R2F5_HUMAN Coiled-coil domain-containing protein 124 (Fragment) OS=Homo sapiens OX=9606 GN=CCDC124 PE=1 SV=8;;Q96CT7;M0R2F5;;Coiled-coil domain-containing protein 124;;CCDC124;;63.178;;17;10	Q96CT7	CCDC124	Coiled-coil domain-containing protein 124	18.7487	19.1553	0.716808	0.754427	0.191952	19.2815	18.6246	18.7487	19.1157	19.4634	19.1553	0.387023	-0.406546
4676;;sp|Q96BQ5|CC127_HUMAN Coiled-coil domain-containing protein 127 OS=Homo sapiens OX=9606 GN=CCDC127 PE=1 SV=1;;Q96BQ5;;Coiled-coil domain-containing protein 127;;CCDC127;;6.9211;;3	Q96BQ5	CCDC127	Coiled-coil domain-containing protein 127	14.8367	13.8853	2.44277	1.93378	0.00360767	14.8367	14.9942	14.6916		13.859	13.9116	0.0608996	0.951426
5211;;sp|Q9H6E4|CC134_HUMAN Coiled-coil domain-containing protein 134 OS=Homo sapiens OX=9606 GN=CCDC134 PE=1 SV=1;tr|B0QY51|B0QY51_HUMAN Coiled-coil domain-containing protein 134 OS=Homo sapiens OX=9606 GN=CCDC134 PE=1 SV=1;;Q9H6E4;B0QY51;;Coiled-coil domain-containing protein 134;;CCDC134;;19.375;;4;2	Q9H6E4	CCDC134	Coiled-coil domain-containing protein 134	15.4315	15.8138	1.54593	0.767253	0.0284493	15.4226	15.6051	15.4315	15.8138	15.8173	15.6482	0.139668	-0.382226
1629;;tr|I3L0U5|I3L0U5_HUMAN Coiled-coil domain-containing protein 137 (Fragment) OS=Homo sapiens OX=9606 GN=CCDC137 PE=1 SV=1;sp|Q6PK04|CC137_HUMAN Coiled-coil domain-containing protein 137 OS=Homo sapiens OX=9606 GN=CCDC137 PE=1 SV=1;;I3L0U5;Q6PK04;;Coiled-coil domain-containing protein 137;;CCDC137;;9.1285;;5;5	I3L0U5	CCDC137	Coiled-coil domain-containing protein 137	16.6966	16.9688	0.312752	0.828019	0.486685	17.0584	16.6966	16.5883	16.9701	16.9688	16.766	0.643814	-0.272264
4082;;sp|Q6TFL3-3|CC171_HUMAN Isoform 2 of Coiled-coil domain-containing protein 171 OS=Homo sapiens OX=9606 GN=CCDC171;sp|Q6TFL3|CC171_HUMAN Coiled-coil domain-containing protein 171 OS=Homo sapiens OX=9606 GN=CCDC171 PE=2 SV=1;sp|Q6TFL3-4|CC171_HUMAN Isoform 3;;Q6TFL3-3;Q6TFL3;Q6TFL3-4;H0Y5M5;H0Y701;;Coiled-coil domain-containing protein 171;;CCDC171;;-2;;3;3;3;1;1	Q6TFL3	CCDC171	Coiled-coil domain-containing protein 171	17.7842	17.9319	0.0795138	0.902703	0.832695	19.6671	16.8611	17.7842	19.1576	17.9319	17.8502	0.885964	-0.147676
2067;;sp|O60826|CCD22_HUMAN Coiled-coil domain-containing protein 22 OS=Homo sapiens OX=9606 GN=CCDC22 PE=1 SV=1;;O60826;;Coiled-coil domain-containing protein 22;;CCDC22;;16.175;;6	O60826	CCDC22	Coiled-coil domain-containing protein 22	15.2379	15.8948	2.48859	0.634234	0.00324643	15.2379	15.3194	15.0334	15.8948	16.161	15.8837	0.0582569	-0.656912
5012;;sp|Q9BUN5|CC28B_HUMAN Coiled-coil domain-containing protein 28B OS=Homo sapiens OX=9606 GN=CCDC28B PE=1 SV=2;;Q9BUN5;;Coiled-coil domain-containing protein 28B;;CCDC28B;;3.2424;;1	Q9BUN5	CCDC28B	Coiled-coil domain-containing protein 28B	14.5833	14.2584	0.392876	1.25258	0.404691	14.7943	14.3723		14.0312	14.4856		0.582382	0.324903
1497;;tr|H0YLN5|H0YLN5_HUMAN Coiled-coil domain-containing protein 32 (Fragment) OS=Homo sapiens OX=9606 GN=CCDC32 PE=1 SV=1;tr|H0YN78|H0YN78_HUMAN Coiled-coil domain-containing protein 32 (Fragment) OS=Homo sapiens OX=9606 GN=CCDC32 PE=1 SV=1;sp|Q9BV29|CCD32_HU;;H0YLN5;H0YN78;Q9BV29;Q9BV29-2;;Uncharacterized protein C15orf57;;C15orf57;;3.2998;;1;1;1;1	H0YLN5	CCDC32	Coiled-coil domain containing 32	14.762	14.881	0.109366	0.920826	0.777381	15.2481	14.6215	14.762	14.6106	15.4151	14.881	0.856342	-0.119
4238;;tr|Q86WV7|Q86WV7_HUMAN Coiled-coil domain-containing protein 43 OS=Homo sapiens OX=9606 GN=CCDC43 PE=1 SV=1;sp|Q96MW1-2|CCD43_HUMAN Isoform 2 of Coiled-coil domain-containing protein 43 OS=Homo sapiens OX=9606 GN=CCDC43;sp|Q96MW1|CCD43_HUMAN Coiled-coil do;;Q86WV7;Q96MW1-2;Q96MW1;K7ER24;;Coiled-coil domain-containing protein 43;;CCDC43;;6.6135;;3;3;3;1	Q86WV7	CCDC43	Coiled-coil domain-containing protein 43	16.5397	16.6077	0.327706	0.953948	0.470213	16.9508	16.5397	16.5021	16.302	16.6506	16.6077	0.631959	-0.0680177
4648;;sp|Q96A33|CCD47_HUMAN PAT complex subunit CCDC47 OS=Homo sapiens OX=9606 GN=CCDC47 PE=1 SV=1;sp|Q96A33-2|CCD47_HUMAN Isoform 2 of PAT complex subunit CCDC47 OS=Homo sapiens OX=9606 GN=CCDC47;tr|A0A087WYW6|A0A087WYW6_HUMAN Coiled-coil domain-containing prot;;Q96A33;Q96A33-2;A0A087WYW6;J3QR89;;Coiled-coil domain-containing protein 47;;CCDC47;;319.12;;31;28;17;4	Q96A33	CCDC47	Coiled-coil domain-containing protein 47	20.005	20.2559	0.365918	0.840348	0.430608	20.2679	19.7953	20.005	20.2732	20.2559	19.9776	0.602564	-0.250941
4273;;sp|Q8IVM0|CCD50_HUMAN Coiled-coil domain-containing protein 50 OS=Homo sapiens OX=9606 GN=CCDC50 PE=1 SV=1;sp|Q8IVM0-2|CCD50_HUMAN Isoform 2 of Coiled-coil domain-containing protein 50 OS=Homo sapiens OX=9606 GN=CCDC50;;Q8IVM0;Q8IVM0-2;;Coiled-coil domain-containing protein 50;;CCDC50;;68.824;;6;5	Q8IVM0	CCDC50	Coiled-coil domain-containing protein 50	16.6462	17.2788	0.739747	0.645054	0.182076	17.162	16.5356	16.6462	16.8826	17.3543	17.2788	0.376182	-0.632509
4722;;sp|Q96ER9|MITOK_HUMAN Mitochondrial potassium channel OS=Homo sapiens OX=9606 GN=CCDC51 PE=1 SV=2;sp|Q96ER9-2|MITOK_HUMAN Isoform 2 of Mitochondrial potassium channel OS=Homo sapiens OX=9606 GN=CCDC51;;Q96ER9;Q96ER9-2;C9JSW8;C9JPZ8;;Coiled-coil domain-containing protein 51;;CCDC51;;156.92;;13;10;6;1	Q96ER9	CCDC51	Coiled-coil domain-containing protein 51	17.7319	18.2935	0.926615	0.677571	0.118409	18.2073	17.4845	17.7319	18.2935	18.425	18.0921	0.297317	-0.561556
5524;;sp|Q9P031|TAP26_HUMAN Thyroid transcription factor 1-associated protein 26 OS=Homo sapiens OX=9606 GN=CCDC59 PE=1 SV=2;tr|F8VNY5|F8VNY5_HUMAN Thyroid transcription factor 1-associated protein 26 (Fragment) OS=Homo sapiens OX=9606 GN=CCDC59 PE=1 SV=1;;Q9P031;F8VNY5;;Thyroid transcription factor 1-associated protein 26;;CCDC59;;2.9317;;3;2	Q9P031	CCDC59	Thyroid transcription factor 1-associated protein 26	15.2087	14.9902	0.0853488	1.16348	0.821583	15.2087	15.2509	14.6951		14.8626	15.1178	0.880803	0.218452
3769;;sp|Q16204|CCDC6_HUMAN Coiled-coil domain-containing protein 6 OS=Homo sapiens OX=9606 GN=CCDC6 PE=1 SV=2;;Q16204;;Coiled-coil domain-containing protein 6;;CCDC6;;89.017;;13	Q16204	CCDC6	Coiled-coil domain-containing protein 6	16.3412	16.7309	0.535013	0.76329	0.291734	16.6883	16.3412	16.1562	16.3633	16.7309	16.902	0.484997	-0.389698
3760;;sp|Q15834|CC85B_HUMAN Coiled-coil domain-containing protein 85B OS=Homo sapiens OX=9606 GN=CCDC85B PE=1 SV=2;;Q15834;;Coiled-coil domain-containing protein 85B;;CCDC85B;;6.2319;;2	Q15834	CCDC85B	Coiled-coil domain-containing protein 85B	16.0897	15.9555	0.804907	1.09751	0.156709	16.2596	15.9339	16.0897	15.6594	15.9555	15.956	0.346779	0.13423
5212;;sp|Q9H6F5|CCD86_HUMAN Coiled-coil domain-containing protein 86 OS=Homo sapiens OX=9606 GN=CCDC86 PE=1 SV=1;;Q9H6F5;H0YG79;Q9H6F5-2;;Coiled-coil domain-containing protein 86;;CCDC86;;66.601;;14;3;3	Q9H6F5	CCDC86	Coiled-coil domain-containing protein 86	18.1799	18.7632	0.895183	0.667461	0.127297	18.663	17.9283	18.1799	18.7632	18.8565	18.5204	0.309403	-0.583245
6017;;sp|Q9P219|DAPLE_HUMAN Protein Daple OS=Homo sapiens OX=9606 GN=CCDC88C PE=1 SV=3;;REV__Q9P219;;;;;;1.6299;;3	Q9P219	CCDC88C	Protein Daple	16.8893	17.6418	0.810031	0.593565	0.154871	17.4143	15.6713	16.8893	17.6709	17.6418	17.4085	0.344552	-0.752522
1227;;tr|E9PKQ5|E9PKQ5_HUMAN Coiled-coil domain-containing protein 90B, mitochondrial OS=Homo sapiens OX=9606 GN=CCDC90B PE=1 SV=1;tr|J3KN19|J3KN19_HUMAN Coiled-coil domain-containing protein 90B, mitochondrial OS=Homo sapiens OX=9606 GN=CCDC90B PE=1 SV=1;tr|E9P;;E9PKQ5;J3KN19;E9PPJ7;H0YF06;;;;CCDC90B;;54.692;;1;0;0;0	E9PKQ5	CCDC90B	Coiled-coil domain containing 90B	16.9358	16.349	0.430993	1.50194	0.370686	16.0103	16.9358	17.3491	16.349	16.2643	16.4719	0.554583	0.586828
400;;tr|A0A2R8Y4Z8|A0A2R8Y4Z8_HUMAN Coiled-coil domain-containing protein 9 OS=Homo sapiens OX=9606 GN=CCDC9 PE=1 SV=1;;A0A2R8Y4Z8;M0QYB4;M0QZR0;M0R2W0;;;;;;31.349;;1;0;0;0	A0A2R8Y4Z8	CCDC91	Coiled-coil domain containing 9	13.7502	0	5	100	0	13.881	13.4274	13.7502				9.88122e-07	13.7502
5929;;tr|F5GWB1|F5GWB1_HUMAN Coiled-coil domain-containing protein 91 OS=Homo sapiens OX=9606 GN=CCDC91 PE=1 SV=1;tr|A0A0A0MTP0|A0A0A0MTP0_HUMAN Coiled-coil domain-containing protein 91 OS=Homo sapiens OX=9606 GN=CCDC91 PE=1 SV=1;tr|A0A0A0MTK0|A0A0A0MTK0_HUMAN C;;REV__F5GWB1;REV__A0A0A0MTP0;REV__A0A0A0MTK0;REV__Q7Z6B0-3;REV__Q7Z6B0-2;REV__Q7Z6B0;;;;;;1.6754;;1;1;1;1;1;1	F5GWB1	CCDC91	Coiled-coil domain containing 91	14.9163	16.8635	1.3333	0.259309	0.046419	14.9163	14.8639	15.7787	16.8635	17.1343	15.8208	0.178607	-1.94726
1374;;tr|F8W9X7|F8W9X7_HUMAN Coiled-coil domain-containing protein 93 OS=Homo sapiens OX=9606 GN=CCDC93 PE=1 SV=1;sp|Q567U6|CCD93_HUMAN Coiled-coil domain-containing protein 93 OS=Homo sapiens OX=9606 GN=CCDC93 PE=1 SV=2;;F8W9X7;Q567U6;;Coiled-coil domain-containing protein 93;;CCDC93;;3.5067;;4;4	F8W9X7	CCDC93	Coiled-coil domain-containing protein 93	15.5366	15.6983	0.0928331	0.893948	0.807545	14.8717		16.2015	15.9102	15.6983	15.4225	0.873708	-0.161737
4732;;sp|Q96F63|CCD97_HUMAN Coiled-coil domain-containing protein 97 OS=Homo sapiens OX=9606 GN=CCDC97 PE=1 SV=1;;Q96F63;;Coiled-coil domain-containing protein 97;;CCDC97;;14.565;;4	Q96F63	CCDC97	Coiled-coil domain-containing protein 97	15.0878	15.9865	2.35637	0.536366	0.0044018	15.1248	14.6004	15.0878	15.8675	16.0693	15.9865	0.0661742	-0.898711
4120;;sp|Q6ZUT6|CCD9B_HUMAN Coiled-coil domain-containing protein 9B OS=Homo sapiens OX=9606 GN=CCDC9B PE=1 SV=1;sp|Q6ZUT6-4|CCD9B_HUMAN Isoform 4 of Coiled-coil domain-containing protein 9B OS=Homo sapiens OX=9606 GN=CCDC9B;sp|Q6ZUT6-3|CCD9B_HUMAN Isoform 3 of ;;Q6ZUT6;Q6ZUT6-4;Q6ZUT6-3;Q6ZUT6-2;H0YM82;;Uncharacterized protein C15orf52;;C15orf52;;24.376;;17;14;9;9;8	Q6ZUT6	CCDC9B	Coiled-coil domain-containing protein 9B	17.1749	17.8326	0.904951	0.633895	0.124466	17.8455	16.9649	17.1749	17.8326	18.0519	17.7378	0.305596	-0.657685
185;;tr|C9JUH3|C9JUH3_HUMAN Cerebral cavernous malformations 2 protein OS=Homo sapiens OX=9606 GN=CCM2 PE=1 SV=1;tr|A0A0A0MT72|A0A0A0MT72_HUMAN Cerebral cavernous malformations 2 protein OS=Homo sapiens OX=9606 GN=CCM2 PE=1 SV=1;sp|Q9BSQ5-3|CCM2_HUMAN Isoform 3;;C9JUH3;A0A0A0MT72;Q9BSQ5-3;Q9BSQ5-4;Q9BSQ5;Q9BSQ5-2;A0A3B3IRS0;E9PEC4;;Cerebral cavernous malformations 2 protein;;CCM2;;7.3211;;3;3;3;3…	C9JUH3	CCM2	Cerebral cavernous malformations 2 protein	14.4519	15.0307	0.89523	0.669515	0.127283	14.5796	14.4519	14.2948	14.4965	15.4355	15.0307	0.309385	-0.578812
2618;;sp|P20248|CCNA2_HUMAN Cyclin-A2 OS=Homo sapiens OX=9606 GN=CCNA2 PE=1 SV=2;;P20248;;Cyclin-A2;;CCNA2;;1.7551;;2	P20248	CCNA2	Cyclin-A2	14.1039	13.7098	0.337157	1.31405	0.460091	14.1039	14.7004	13.5177	13.7098	13.6903	14.0405	0.624586	0.394024
2522;;sp|P14635-2|CCNB1_HUMAN Isoform 2 of G2/mitotic-specific cyclin-B1 OS=Homo sapiens OX=9606 GN=CCNB1;sp|P14635|CCNB1_HUMAN G2/mitotic-specific cyclin-B1 OS=Homo sapiens OX=9606 GN=CCNB1 PE=1 SV=1;tr|E9PC90|E9PC90_HUMAN G2/mitotic-specific cyclin-B1 (Fragmen;;P14635-2;P14635;E9PC90;H0YA62;;G2/mitotic-specific cyclin-B1;;CCNB1;;17.621;;3;3;2;1	P14635	CCNB1	G2/mitotic-specific cyclin-B1	15.2445	15.093	0.12693	1.11073	0.74657	14.752	15.3869	15.2445	15.093	14.8401	15.2193	0.836042	0.151512
1541;;tr|H3BQA6|H3BQA6_HUMAN Cyclin-D1-binding protein 1 OS=Homo sapiens OX=9606 GN=CCNDBP1 PE=1 SV=1;tr|H3BR23|H3BR23_HUMAN Cyclin-D1-binding protein 1 OS=Homo sapiens OX=9606 GN=CCNDBP1 PE=1 SV=1;sp|O95273-2|CCDB1_HUMAN Isoform 2 of Cyclin-D1-binding protein 1;;H3BQA6;H3BR23;O95273-2;O95273;H3BUF4;;Cyclin-D1-binding protein 1;;CCNDBP1;;10.007;;2;2;2;2;1	H3BQA6	CCNDBP1	Cyclin-D1-binding protein 1	15.0988	15.591	0.869934	0.710949	0.134917		15.1205	15.0771	15.2398	15.591	15.8398	0.319459	-0.492181
2157;;sp|O75909|CCNK_HUMAN Cyclin-K OS=Homo sapiens OX=9606 GN=CCNK PE=1 SV=2;sp|O75909-4|CCNK_HUMAN Isoform 4 of Cyclin-K OS=Homo sapiens OX=9606 GN=CCNK;tr|G3V5E1|G3V5E1_HUMAN Cyclin-K OS=Homo sapiens OX=9606 GN=CCNK PE=1 SV=1;sp|O75909-1|CCNK_HUMAN Isoform 3 ;;O75909;O75909-4;G3V5E1;O75909-1;G3V2Q3;O75909-2;G3V235;;Cyclin-K;;CCNK;;17.066;;5;5;4;4;3;3;1	O75909	CCNK	Cyclin-K	16.7931	17.0528	0.700956	0.835246	0.199088	17.0454	16.2815	16.7931	17.0786	17.027	17.0528	0.394673	-0.259728
5661;;sp|Q9UK58-6|CCNL1_HUMAN Isoform 4 of Cyclin-L1 OS=Homo sapiens OX=9606 GN=CCNL1;sp|Q9UK58|CCNL1_HUMAN Cyclin-L1 OS=Homo sapiens OX=9606 GN=CCNL1 PE=1 SV=1;sp|Q9UK58-4|CCNL1_HUMAN Isoform 2 of Cyclin-L1 OS=Homo sapiens OX=9606 GN=CCNL1;sp|Q9UK58-5|CCNL1_HUM;;Q9UK58-6;Q9UK58;Q9UK58-4;Q9UK58-5;H7C4G1;;Cyclin-L1;;CCNL1;;62.399;;5;5;4;3;1	Q9UK58	CCNL1	Cyclin-L1	16.9067	17.3466	1.37693	0.737145	0.041983	16.9067	16.9479	16.5219	17.5118	17.1067	17.3466	0.169434	-0.439979
918;;tr|C9J148|C9J148_HUMAN Cyclin-L2 OS=Homo sapiens OX=9606 GN=CCNL2 PE=1 SV=2;sp|Q96S94-5|CCNL2_HUMAN Isoform 5 of Cyclin-L2 OS=Homo sapiens OX=9606 GN=CCNL2;sp|Q96S94-2|CCNL2_HUMAN Isoform 2 of Cyclin-L2 OS=Homo sapiens OX=9606 GN=CCNL2;sp|Q96S94-4|CCNL2_HU;;C9J148;Q96S94-5;Q96S94-2;Q96S94-4;Q96S94;;Cyclin-L2;;CCNL2;;13.14;;1;1;1;1;1	C9J148	CCNL2	Cyclin-L2	14.3711	14.2407	0.640488	1.09458	0.228829	14.9044	14.3711	14.3225	14.3861	14.1062	14.2407	0.425177	0.130379
1767;;tr|M0QZM5|M0QZM5_HUMAN Cyclin-P OS=Homo sapiens OX=9606 GN=CCNP PE=3 SV=2;;M0QZM5;;;;CNTD2;;1.1886;;1	M0QZM5	CCNP	Cyclin P	17.2832	22.9627	0.356505	0.0195119	0.440043	23.1632	17.2832	17.1987	22.9627	23.0845	18.1612	0.609711	-5.6795
2047;;sp|O60563|CCNT1_HUMAN Cyclin-T1 OS=Homo sapiens OX=9606 GN=CCNT1 PE=1 SV=1;;O60563;A0A1W2PQ16;O60563-2;;Cyclin-T1;;CCNT1;;27.871;;13;1;1	O60563	CCNT1	Cyclin-T1	16.6308	16.7179	0.37611	0.94146	0.42062	16.7666	16.6308	16.6251	16.7179	16.804	16.6657	0.594886	-0.0870279
4423;;sp|Q8ND76|CCNY_HUMAN Cyclin-Y OS=Homo sapiens OX=9606 GN=CCNY PE=1 SV=2;sp|Q8ND76-2|CCNY_HUMAN Isoform 2 of Cyclin-Y OS=Homo sapiens OX=9606 GN=CCNY;sp|Q8ND76-3|CCNY_HUMAN Isoform 3 of Cyclin-Y OS=Homo sapiens OX=9606 GN=CCNY;;Q8ND76;Q8ND76-2;Q8ND76-3;;Cyclin-Y;;CCNY;;15.134;;4;4;3	Q8ND76	CCNY	Cyclin-Y	17.0561	16.7855	0.388834	1.20636	0.408475	16.6391	17.0561	17.2311	16.9738	16.7855	16.5942	0.585383	0.270656
1960;;sp|O43303-2|CP110_HUMAN Isoform 2 of Centriolar coiled-coil protein of 110 kDa OS=Homo sapiens OX=9606 GN=CCP110;sp|O43303|CP110_HUMAN Centriolar coiled-coil protein of 110 kDa OS=Homo sapiens OX=9606 GN=CCP110 PE=1 SV=3;;O43303-2;O43303;;Centriolar coiled-coil protein of 110 kDa;;CCP110;;1.6851;;3;3	O43303	CCP110	Centriolar coiled-coil protein of 110 kDa	20.0628	20.3111	0.20531	0.841902	0.62329	20.5815		19.5441	20.428	20.3111	20.1116	0.743199	-0.248276
5687;;sp|Q9ULG6-2|CCPG1_HUMAN Isoform 2 of Cell cycle progression protein 1 OS=Homo sapiens OX=9606 GN=CCPG1;sp|Q9ULG6|CCPG1_HUMAN Cell cycle progression protein 1 OS=Homo sapiens OX=9606 GN=CCPG1 PE=1 SV=3;sp|Q9ULG6-5|CCPG1_HUMAN Isoform 5 of Cell cycle progres;;Q9ULG6-2;Q9ULG6;Q9ULG6-5;Q9ULG6-4;Q9ULG6-3;H3BV63;H3BN32;;Cell cycle progression protein 1;;CCPG1;;19.623;;11;11;11;7;3;1;1	Q9ULG6	CCPG1	Cell cycle progression protein 1	16.4546	15.4826	1.25959	1.9616	0.0550058	16.4546	16.3828	16.556	15.3223	16.2495	15.4826	0.195572	0.972033
2787;;sp|P32246|CCR1_HUMAN C-C chemokine receptor type 1 OS=Homo sapiens OX=9606 GN=CCR1 PE=1 SV=1;;P32246;;C-C chemokine receptor type 1;;CCR1;;1.4102;;2	P32246	CCR1	C-C chemokine receptor type 1	16.3555	14.1798	1.6867	4.51782	0.0205732	16.3861	16.3555	15.6081	14.5543		13.8053	0.12094	2.17563
1244;;tr|E9PP76|E9PP76_HUMAN Copper chaperone for superoxide dismutase (Fragment) OS=Homo sapiens OX=9606 GN=CCS PE=1 SV=1;tr|J3KNF4|J3KNF4_HUMAN Copper chaperone for superoxide dismutase OS=Homo sapiens OX=9606 GN=CCS PE=1 SV=1;sp|O14618|CCS_HUMAN Copper chaper;;E9PP76;J3KNF4;O14618;;Superoxide dismutase [Cu-Zn];Copper chaperone for superoxide dismutase;;CCS;;9.939;;1;1;1	E9PP76	CCS	Superoxide dismutase [Cu-Zn];Copper chaperone for superoxide dismutase	14.4202	13.7513	1.06788	1.58984	0.0855294	14.72		14.1204	13.6525	13.7513	13.9531	0.248691	0.66888
3847;;sp|Q4G0I0|CSMT1_HUMAN Protein CCSMST1 OS=Homo sapiens OX=9606 GN=CCSMST1 PE=2 SV=1;;Q4G0I0;;Protein CCSMST1;;CCSMST1;;6.2106;;3	Q4G0I0	CCSMST1	Protein CCSMST1	14.9695	15.131	0.099514	0.894072	0.795218	16.1673	14.7906	14.9695	15.131	15.4889	14.9222	0.866948	-0.161536
3306;;sp|P78371|TCPB_HUMAN T-complex protein 1 subunit beta OS=Homo sapiens OX=9606 GN=CCT2 PE=1 SV=4;sp|P78371-2|TCPB_HUMAN Isoform 2 of T-complex protein 1 subunit beta OS=Homo sapiens OX=9606 GN=CCT2;tr|F5GWF6|F5GWF6_HUMAN CCT-beta OS=Homo sapiens OX=9606 GN=;;P78371;P78371-2;F5GWF6;F8VQ14;;T-complex protein 1 subunit beta;;CCT2;;323.31;;44;41;37;33	P78371	CCT2	T-complex protein 1 subunit beta	19.7274	19.7645	0.0416109	0.974581	0.908634	19.7295	19.7238	19.7274	19.4575	19.7645	19.9097	0.913396	-0.0371461
2980;;sp|P49368|TCPG_HUMAN T-complex protein 1 subunit gamma OS=Homo sapiens OX=9606 GN=CCT3 PE=1 SV=4;sp|P49368-2|TCPG_HUMAN Isoform 2 of T-complex protein 1 subunit gamma OS=Homo sapiens OX=9606 GN=CCT3;tr|B4DUR8|B4DUR8_HUMAN T-complex protein 1 subunit gamma ;;P49368;P49368-2;B4DUR8;E9PRC8;Q5SZX6;E9PQ35;E9PM09;Q5SZW8;Q5SZX9;;T-complex protein 1 subunit gamma;;CCT3;;271.15;;37;35;33;17;17;10;10…	P49368	CCT3	T-complex protein 1 subunit gamma	20.7503	21.1099	1.25995	0.779373	0.0549606	20.7503	20.8552	20.5843	20.9171	21.1099	21.3454	0.195485	-0.359613
3030;;sp|P50991|TCPD_HUMAN T-complex protein 1 subunit delta OS=Homo sapiens OX=9606 GN=CCT4 PE=1 SV=4;sp|P50991-2|TCPD_HUMAN Isoform 2 of T-complex protein 1 subunit delta OS=Homo sapiens OX=9606 GN=CCT4;;P50991;P50991-2;;T-complex protein 1 subunit delta;;CCT4;;323.31;;30;27	P50991	CCT4	T-complex protein 1 subunit delta	19.8263	19.6723	0.26716	1.1126	0.540555	19.6384	20.1302	19.8263	19.5729	19.6723	19.9741	0.682145	0.153936
2962;;sp|P48643|TCPE_HUMAN T-complex protein 1 subunit epsilon OS=Homo sapiens OX=9606 GN=CCT5 PE=1 SV=1;tr|E7ENZ3|E7ENZ3_HUMAN T-complex protein 1 subunit epsilon OS=Homo sapiens OX=9606 GN=CCT5 PE=1 SV=1;tr|B7ZAR1|B7ZAR1_HUMAN CCT-epsilon OS=Homo sapiens OX=96;;P48643;E7ENZ3;B7ZAR1;E9PCA1;P48643-2;D6RIZ7;H0Y914;;T-complex protein 1 subunit epsilon;;CCT5;;323.31;;30;27;27;27;24;2;1	P48643	CCT5	T-complex protein 1 subunit epsilon	19.8584	20.126	0.849728	0.8307	0.141342	19.8921	19.8584	19.7412	19.8411	20.126	20.2987	0.327731	-0.267601
2873;;sp|P40227|TCPZ_HUMAN T-complex protein 1 subunit zeta OS=Homo sapiens OX=9606 GN=CCT6A PE=1 SV=3;sp|P40227-2|TCPZ_HUMAN Isoform 2 of T-complex protein 1 subunit zeta OS=Homo sapiens OX=9606 GN=CCT6A;;P40227;P40227-2;;T-complex protein 1 subunit zeta;;CCT6A;;323.31;;24;22	P40227	CCT6A	T-complex protein 1 subunit zeta	20.435	20.7375	0.766723	0.810845	0.171111	20.435	20.7176	20.3187	20.595	20.7375	21.1187	0.363764	-0.302502
4925;;sp|Q99832|TCPH_HUMAN T-complex protein 1 subunit eta OS=Homo sapiens OX=9606 GN=CCT7 PE=1 SV=2;sp|Q99832-3|TCPH_HUMAN Isoform 3 of T-complex protein 1 subunit eta OS=Homo sapiens OX=9606 GN=CCT7;sp|Q99832-4|TCPH_HUMAN Isoform 4 of T-complex protein 1 subun;;Q99832;Q99832-3;Q99832-4;Q99832-2;F8WAM2;F8WBP8;A0A0D9SG95;;T-complex protein 1 subunit eta;;CCT7;;296.15;;33;29;25;19;6;4;2	Q99832	CCT7	T-complex protein 1 subunit eta	19.1654	19.1713	0.166416	0.995969	0.681686	19.071	19.4416	19.1654	19.1713	19.169	19.5663	0.788122	-0.00582779
3029;;sp|P50990|TCPQ_HUMAN T-complex protein 1 subunit theta OS=Homo sapiens OX=9606 GN=CCT8 PE=1 SV=4;sp|P50990-2|TCPQ_HUMAN Isoform 2 of T-complex protein 1 subunit theta OS=Homo sapiens OX=9606 GN=CCT8;sp|P50990-3|TCPQ_HUMAN Isoform 3 of T-complex protein 1 s;;P50990;P50990-2;P50990-3;H7C4C8;H7C2U0;;T-complex protein 1 subunit theta;;CCT8;;157.54;;37;36;30;14;8	P50990	CCT8	T-complex protein 1 subunit theta	19.4807	19.3145	0.177924	1.12209	0.663859	19.1525	19.6538	19.4807	19.1139	19.3145	19.5786	0.774396	0.166188
3343;;sp|P86790|CCZ1B_HUMAN Vacuolar fusion protein CCZ1 homolog B OS=Homo sapiens OX=9606 GN=CCZ1B PE=1 SV=1;sp|P86791|CCZ1_HUMAN Vacuolar fusion protein CCZ1 homolog OS=Homo sapiens OX=9606 GN=CCZ1 PE=1 SV=1;tr|F8WD66|F8WD66_HUMAN Vacuolar fusion protein CCZ1 ;;P86790;P86791;F8WD66;;Vacuolar fusion protein CCZ1 homolog B;Vacuolar fusion protein CCZ1 homolog;;CCZ1B;CCZ1;;5.1079;;2;2;1	P86790	CCZ1B	Vacuolar fusion protein CCZ1 homolog B;Vacuolar fusion protein CCZ1 homolog	16.2362	16.0977	0.321862	1.10073	0.476582	16.1264	16.7823	16.2362	16.0977	16.4845	15.9583	0.636561	0.138461
4108;;sp|Q6YHK3|CD109_HUMAN CD109 antigen OS=Homo sapiens OX=9606 GN=CD109 PE=1 SV=2;sp|Q6YHK3-4|CD109_HUMAN Isoform 4 of CD109 antigen OS=Homo sapiens OX=9606 GN=CD109;sp|Q6YHK3-2|CD109_HUMAN Isoform 2 of CD109 antigen OS=Homo sapiens OX=9606 GN=CD109;;Q6YHK3;Q6YHK3-4;Q6YHK3-2;Q6YHK3-3;;CD109 antigen;;CD109;;183.28;;26;25;23;10	Q6YHK3	CD109	CD109 antigen	17.3962	17.2415	0.659244	1.11313	0.219157	17.3125	17.3962	17.6838	17.423	17.2415	17.0289	0.415473	0.154617
1703;;tr|K4DIA7|K4DIA7_HUMAN Tetraspanin (Fragment) OS=Homo sapiens OX=9606 GN=CD151 PE=1 SV=1;sp|P48509|CD151_HUMAN CD151 antigen OS=Homo sapiens OX=9606 GN=CD151 PE=1 SV=3;tr|E9PMR4|E9PMR4_HUMAN Tetraspanin OS=Homo sapiens OX=9606 GN=CD151 PE=1 SV=1;tr|E9PRJ3|;;K4DIA7;P48509;E9PMR4;E9PRJ3;E9PJC8;E9PLZ6;K4DIB7;;CD151 antigen;Tetraspanin;;CD151;;5.9341;;6;6;4;3;1;1;1	K4DIA7	CD151	CD151 antigen;Tetraspanin	18.9806	18.8696	0.0273732	1.08	0.938916	18.9806	18.6031	19.0947	19.0875	18.7645	18.8696	0.917817	0.111036
5514;;sp|Q9NZQ7|PD1L1_HUMAN Programmed cell death 1 ligand 1 OS=Homo sapiens OX=9606 GN=CD274 PE=1 SV=1;sp|Q9NZQ7-2|PD1L1_HUMAN Isoform 2 of Programmed cell death 1 ligand 1 OS=Homo sapiens OX=9606 GN=CD274;sp|Q9NZQ7-3|PD1L1_HUMAN Isoform 3 of Programmed cell de;;Q9NZQ7;Q9NZQ7-2;Q9NZQ7-3;;Programmed cell death 1 ligand 1;;CD274;;6.7221;;3;2;2	Q9NZQ7	CD274	Programmed cell death 1 ligand 1	15.3022	14.2699	1.03323	2.0453	0.0926342	16.3848	14.4491	15.3022	14.2699	14.286	13.5602	0.2598	1.03232
241;;tr|A0A0C4DGH0|A0A0C4DGH0_HUMAN CD276 antigen OS=Homo sapiens OX=9606 GN=CD276 PE=1 SV=1;sp|Q5ZPR3|CD276_HUMAN CD276 antigen OS=Homo sapiens OX=9606 GN=CD276 PE=1 SV=1;sp|Q5ZPR3-3|CD276_HUMAN Isoform 3 of CD276 antigen OS=Homo sapiens OX=9606 GN=CD276;sp|Q5;;A0A0C4DGH0;Q5ZPR3;Q5ZPR3-3;Q5ZPR3-4;H0YL10;Q5ZPR3-2;H0YK40;H0YK59;H0YN29;H0YLT8;H0YN85;;CD276 antigen;;CD276;;90.307;;8;8;6;6;4;4;2;2;2;…	A0A0C4DGH0	CD276	CD276 antigen	17.9658	18.1343	0.118033	0.88982	0.762021	18.786	17.2053	17.9658	18.1343	18.2077	18.061	0.846503	-0.168415
5865;;sp|Q9Y5K6|CD2AP_HUMAN CD2-associated protein OS=Homo sapiens OX=9606 GN=CD2AP PE=1 SV=1;;Q9Y5K6;;CD2-associated protein;;CD2AP;;150.59;;21	Q9Y5K6	CD2AP	CD2-associated protein	17.829	17.5394	1.24361	1.22232	0.0570681	17.9823	17.7137	17.829	17.1334	17.5394	17.5721	0.199497	0.289624
2240;;sp|O95400|CD2B2_HUMAN CD2 antigen cytoplasmic tail-binding protein 2 OS=Homo sapiens OX=9606 GN=CD2BP2 PE=1 SV=1;;O95400;;CD2 antigen cytoplasmic tail-binding protein 2;;CD2BP2;;15.95;;7	O95400	CD2BP2	CD2 antigen cytoplasmic tail-binding protein 2	17.9679	17.3924	0.649665	1.49023	0.224045	17.2339	17.9679	18.0937	17.3505	17.3924	17.395	0.4204	0.57554
4498;;sp|Q8TDQ1-3|CLM1_HUMAN Isoform 3 of CMRF35-like molecule 1 OS=Homo sapiens OX=9606 GN=CD300LF;sp|Q8TDQ1-4|CLM1_HUMAN Isoform 4 of CMRF35-like molecule 1 OS=Homo sapiens OX=9606 GN=CD300LF;sp|Q8TDQ1-2|CLM1_HUMAN Isoform 2 of CMRF35-like molecule 1 OS=Homo s;;Q8TDQ1-3;Q8TDQ1-4;Q8TDQ1-2;Q8TDQ1-6;J3KS52;Q8TDQ1-5;Q8TDQ1;;CMRF35-like molecule 1;;CD300LF;;-2;;2;2;2;2;1;1;1	Q8TDQ1	CD300LF	CMRF35-like molecule 1	19.6665	19.7814	0.633099	0.923411	0.232756	15.5121	19.6665	19.6929	22.2411	19.6837	19.7814	0.429067	-0.114956
2617;;sp|P20138-2|CD33_HUMAN Isoform 3 of Myeloid cell surface antigen CD33 OS=Homo sapiens OX=9606 GN=CD33;sp|P20138|CD33_HUMAN Myeloid cell surface antigen CD33 OS=Homo sapiens OX=9606 GN=CD33 PE=1 SV=2;;P20138-2;P20138;;Myeloid cell surface antigen CD33;;CD33;;3.1991;;2;2	P20138	CD33	Myeloid cell surface antigen CD33	11.7008	15.1039	2.64839	0.094529	0.00224703	12.0124	11.3893		15.2854	14.6481	15.1039	0.0499042	-3.4031
2544;;sp|P16070|CD44_HUMAN CD44 antigen OS=Homo sapiens OX=9606 GN=CD44 PE=1 SV=3;sp|P16070-16|CD44_HUMAN Isoform 16 of CD44 antigen OS=Homo sapiens OX=9606 GN=CD44;sp|P16070-8|CD44_HUMAN Isoform 8 of CD44 antigen OS=Homo sapiens OX=9606 GN=CD44;sp|P16070-7|CD44;;P16070;P16070-16;P16070-8;P16070-7;P16070-3;P16070-4;P16070-6;P16070-17;P16070-11;P16070-5;P16070-10;P16070-13;P16070-14;P16070-12;P160…	P16070	CD44	CD44 antigen	22.6211	22.271	0.673455	1.27458	0.212102	22.706	22.3134	22.6211	22.271	22.5043	22.186	0.408271	0.350021
2537;;tr|R4GN18|R4GN18_HUMAN Membrane cofactor protein (Fragment) OS=Homo sapiens OX=9606 GN=CD46 PE=1 SV=1;sp|P15529-16|MCP_HUMAN Isoform 3 of Membrane cofactor protein OS=Homo sapiens OX=9606 GN=CD46;sp|P15529-7|MCP_HUMAN Isoform L of Membrane cofactor protein;;R4GN18;P15529-16;P15529-7;P15529-4;P15529-6;P15529-3;P15529-5;P15529-2;;Membrane cofactor protein;;CD46;;14.408;;2;2;2;2;2;2;2;2	R4GN18	CD46	Membrane cofactor protein	16.4759	16.394	0.342566	1.05843	0.454395	17.3969	16.3637	16.4759	16.394	16.6448	16.3542	0.6204	0.0819315
2536;;sp|P15529-15|MCP_HUMAN Isoform K of Membrane cofactor protein OS=Homo sapiens OX=9606 GN=CD46;sp|P15529-12|MCP_HUMAN Isoform E of Membrane cofactor protein OS=Homo sapiens OX=9606 GN=CD46;sp|P15529-14|MCP_HUMAN Isoform I of Membrane cofactor protein OS=Hom;;P15529-15;P15529-12;P15529-14;P15529-11;P15529-13;P15529-10;P15529;;Membrane cofactor protein;;CD46;;4.8818;;3;3;3;3;3;3;3	P15529	CD46	Membrane cofactor protein	16.571	16.7704	0.0758775	0.870883	0.839697	17.0564	16.3792	16.571	16.8462	16.7704	16.534	0.889017	-0.199449
393;;tr|A0A2R8Y484|A0A2R8Y484_HUMAN Integrin-associated protein (Fragment) OS=Homo sapiens OX=9606 GN=CD47 PE=1 SV=1;sp|Q08722-2|CD47_HUMAN Isoform OA3-293 of Leukocyte surface antigen CD47 OS=Homo sapiens OX=9606 GN=CD47;sp|Q08722-3|CD47_HUMAN Isoform OA3-305 ;;A0A2R8Y484;Q08722-2;Q08722-3;Q08722-4;Q08722;;Leukocyte surface antigen CD47;;CD47;;1.2096;;3;3;3;3;3	A0A2R8Y484	CD47	Leukocyte surface antigen CD47	18.0349	17.1818	1.34918	1.80648	0.0447532	17.5661	18.0349	18.61	17.1691	17.2401	17.1818	0.175195	0.853185
452;;tr|E9PNW4|E9PNW4_HUMAN CD59 glycoprotein OS=Homo sapiens OX=9606 PE=1 SV=1;tr|A0A2U3TZL5|A0A2U3TZL5_HUMAN CD59 glycoprotein (Fragment) OS=Homo sapiens OX=9606 GN=CD59 PE=1 SV=1;sp|P13987|CD59_HUMAN CD59 glycoprotein OS=Homo sapiens OX=9606 GN=CD59 PE=1 SV=;;E9PNW4;A0A2U3TZL5;P13987;P13987-2;;CD59 glycoprotein;;CD59;;4.4005;;2;2;2;2	E9PNW4	CD59	CD59 glycoprotein	17.6277	17.0273	0.946562	1.5161	0.113094	17.292	17.6277	18.4524	17.1995	17.0273	17.0235	0.289895	0.60036
1341;;tr|F8VV56|F8VV56_HUMAN CD63 antigen OS=Homo sapiens OX=9606 GN=CD63 PE=1 SV=1;tr|F8W022|F8W022_HUMAN Tetraspanin (Fragment) OS=Homo sapiens OX=9606 GN=CD63 PE=1 SV=1;tr|F8VWK8|F8VWK8_HUMAN Tetraspanin (Fragment) OS=Homo sapiens OX=9606 GN=CD63 PE=1 SV=1;sp;;F8VV56;F8W022;F8VWK8;P08962-3;P08962-2;P08962;F8VNT9;;Tetraspanin;CD63 antigen;;CD63;;7.6082;;4;4;4;4;4;4;3	F8VV56	CD63	Tetraspanin;CD63 antigen	20.4563	20.3434	0.392763	1.0814	0.404796	20.7796	20.4563	20.3063	20.4641	20.3265	20.3434	0.582466	0.112906
2805;;sp|P34810|CD68_HUMAN Macrosialin OS=Homo sapiens OX=9606 GN=CD68 PE=1 SV=2;sp|P34810-2|CD68_HUMAN Isoform Short of Macrosialin OS=Homo sapiens OX=9606 GN=CD68;sp|P34810-3|CD68_HUMAN Isoform 3 of Macrosialin OS=Homo sapiens OX=9606 GN=CD68;;P34810;P34810-2;P34810-3;;Macrosialin;;CD68;;18.407;;2;1;1	P34810	CD68	Macrosialin	16.4351	13.9442	0.828265	5.62143	0.148503	16.9005	16.4351	14.5165	15.4445	13.9442	12.9574	0.336732	2.49094
2794;;sp|P32970|CD70_HUMAN CD70 antigen OS=Homo sapiens OX=9606 GN=CD70 PE=1 SV=2;sp|P32970-2|CD70_HUMAN Isoform 2 of CD70 antigen OS=Homo sapiens OX=9606 GN=CD70;;P32970;P32970-2;M0QZW2;;CD70 antigen;;CD70;;28.471;;5;3;1	P32970	CD70	CD70 antigen	18.7973	18.3878	1.26539	1.32819	0.0542757	19.2283	18.6195	18.7973	18.3878	18.4636	18.2127	0.194169	0.409464
2330;;sp|P04233-2|HG2A_HUMAN Isoform p35 of HLA class II histocompatibility antigen gamma chain OS=Homo sapiens OX=9606 GN=CD74;sp|P04233-5|HG2A_HUMAN Isoform p33 of HLA class II histocompatibility antigen gamma chain OS=Homo sapiens OX=9606 GN=CD74;sp|P04233|HG;;P04233-2;P04233-5;P04233;P04233-4;E7EQJ3;H0YBZ8;P04233-3;H0YBZ2;;HLA class II histocompatibility antigen gamma chain;;CD74;;84.089;;7;6…	P04233	CD74	HLA class II histocompatibility antigen gamma chain	18.2775	17.8976	0.840243	1.30124	0.144463	18.3142	17.9679	18.2775	17.862	18.0901	17.8976	0.331681	0.379888
777;;tr|E9PM31|E9PM31_HUMAN CD81 antigen (Fragment) OS=Homo sapiens OX=9606 GN=CD81 PE=1 SV=8;tr|H0YEE2|H0YEE2_HUMAN Tetraspanin (Fragment) OS=Homo sapiens OX=9606 GN=CD81 PE=1 SV=1;tr|E9PJK1|E9PJK1_HUMAN Tetraspanin OS=Homo sapiens OX=9606 GN=CD81 PE=1 SV=1;tr;;E9PM31;H0YEE2;E9PJK1;E9PRJ8;H0YDL9;H0YDJ9;E9PIF1;A6NMH8;P60033;;Tetraspanin;CD81 antigen;;CD81;;7.9082;;1;1;1;1;1;1;1;1;1	E9PM31	CD81	Tetraspanin;CD81 antigen	17.738	16.6105	0.797775	2.18479	0.159303	16.5159	17.738	18.5959	16.6105	16.8867	15.7968	0.349898	1.12749
2717;;sp|P27701|CD82_HUMAN CD82 antigen OS=Homo sapiens OX=9606 GN=CD82 PE=1 SV=1;sp|P27701-2|CD82_HUMAN Isoform 2 of CD82 antigen OS=Homo sapiens OX=9606 GN=CD82;tr|E9PJC7|E9PJC7_HUMAN Tetraspanin (Fragment) OS=Homo sapiens OX=9606 GN=CD82 PE=1 SV=1;;P27701;P27701-2;E9PJC7;H0YD57;;CD82 antigen;Tetraspanin;;CD82;;29.161;;5;4;3;1	P27701	CD82	CD82 antigen;Tetraspanin	18.3867	17.0599	1.5233	2.50838	0.0299708	18.3867	18.297	18.5712	17.8564	17.0599	16.5868	0.143152	1.32676
28;;tr|A6NNI4|A6NNI4_HUMAN Tetraspanin OS=Homo sapiens OX=9606 GN=CD9 PE=1 SV=1;tr|A0A2R8Y478|A0A2R8Y478_HUMAN Tetraspanin OS=Homo sapiens OX=9606 GN=CD9 PE=1 SV=1;tr|A0A7I2V3T0|A0A7I2V3T0_HUMAN Tetraspanin OS=Homo sapiens OX=9606 GN=CD9 PE=1 SV=1;tr|A0A7I2V3T;;A6NNI4;A0A2R8Y478;A0A7I2V3T0;A0A7I2V3T7;G8JLH6;A0A087WU13;F5GXT1;P21926;;Tetraspanin;CD9 antigen;;CD9;;6.3424;;3;3;3;3;3;3;3;3	A6NNI4	CD9	Tetraspanin;CD9 antigen	17.8861	18.7349	0.532987	0.555227	0.293098	19.0853	17.8138	17.8861	18.8985	18.7349	18.6681	0.486248	-0.84885
2515;;sp|P14209-3|CD99_HUMAN Isoform 3 of CD99 antigen OS=Homo sapiens OX=9606 GN=CD99;sp|P14209|CD99_HUMAN CD99 antigen OS=Homo sapiens OX=9606 GN=CD99 PE=1 SV=1;tr|A0A096LP69|A0A096LP69_HUMAN CD99 antigen OS=Homo sapiens OX=9606 GN=CD99 PE=1 SV=1;tr|A8MQT7|A8M;;P14209-3;P14209;A0A096LP69;A8MQT7;P14209-2;;CD99 antigen;;CD99;;60.592;;7;7;5;4;4	P14209	CD99	CD99 antigen	17.0121	17.1851	0.0836936	0.886995	0.82472	17.6726	16.7884	17.0121	17.224	17.1851	16.8585	0.8823	-0.173002
301;;tr|A0A0U1RQT8|A0A0U1RQT8_HUMAN CD99 antigen-like protein 2 (Fragment) OS=Homo sapiens OX=9606 GN=CD99L2 PE=1 SV=1;sp|Q8TCZ2-6|C99L2_HUMAN Isoform 6 of CD99 antigen-like protein 2 OS=Homo sapiens OX=9606 GN=CD99L2;sp|Q8TCZ2-3|C99L2_HUMAN Isoform 3 of CD99 a;;A0A0U1RQT8;Q8TCZ2-6;Q8TCZ2-3;Q8TCZ2-2;Q8TCZ2;Q8TCZ2-5;;CD99 antigen-like protein 2;;CD99L2;;4.7539;;3;3;3;3;3;3	A0A0U1RQT8	CD99L2	CD99 antigen-like protein 2	16.155	14.9152	0.576747	2.36168	0.265005	16.6661	14.8268	16.155	14.9126	14.9178		0.460134	1.23982
3476;;sp|Q12834|CDC20_HUMAN Cell division cycle protein 20 homolog OS=Homo sapiens OX=9606 GN=CDC20 PE=1 SV=2;;Q12834;;Cell division cycle protein 20 homolog;;CDC20;;15.98;;4	Q12834	CDC20	Cell division cycle protein 20 homolog	15.6097	15.24	0.231713	1.29202	0.586526	14.7516	15.8547	15.6097	15.4255	15.24	14.8978	0.715552	0.369623
1084;;tr|D6RBY8|D6RBY8_HUMAN Cell division cycle protein 23 homolog OS=Homo sapiens OX=9606 GN=CDC23 PE=1 SV=1;tr|D6RCF8|D6RCF8_HUMAN Cell division cycle protein 23 homolog OS=Homo sapiens OX=9606 GN=CDC23 PE=1 SV=1;sp|Q9UJX2-2|CDC23_HUMAN Isoform 2 of Cell divi;;D6RBY8;D6RCF8;Q9UJX2-2;Q9UJX2;;Cell division cycle protein 23 homolog;;CDC23;;5.1574;;1;1;1;1	D6RBY8	CDC23	Cell division cycle protein 23 homolog	15.0507	15.0522	0.193705	0.998953	0.640169	15.0507	15.3492	15.0384	15.22		14.8845	0.756128	-0.00151071
4458;;sp|Q8NHZ8|CDC26_HUMAN Anaphase-promoting complex subunit CDC26 OS=Homo sapiens OX=9606 GN=CDC26 PE=1 SV=1;;Q8NHZ8;;Anaphase-promoting complex subunit CDC26;;CDC26;;6.2417;;3	Q8NHZ8	CDC26	Anaphase-promoting complex subunit CDC26	15.9118	15.9361	0.139641	0.983316	0.725035	16.2613	15.6057	15.9118	15.7249	16.4398	15.9361	0.82071	-0.0242725
1428;;tr|G5EA36|G5EA36_HUMAN Cell division cycle 27, isoform CRA_c OS=Homo sapiens OX=9606 GN=CDC27 PE=1 SV=1;sp|P30260|CDC27_HUMAN Cell division cycle protein 27 homolog OS=Homo sapiens OX=9606 GN=CDC27 PE=1 SV=2;sp|P30260-2|CDC27_HUMAN Isoform 2 of Cell divisi;;G5EA36;P30260;P30260-2;I3L2Z8;I3L328;I3L394;I3L3H6;F6QPS0;;Cell division cycle protein 27 homolog;;CDC27;;4.249;;3;3;3;1;1;1;1;1	G5EA36	CDC27	Cell division cycle protein 27 homolog	15.3985	14.9024	0.0654557	1.41042	0.860091	15.5773	15.3985	14.6072	14.9024	14.8307	15.6288	0.897137	0.496121
2985;;sp|P49427|UB2R1_HUMAN Ubiquitin-conjugating enzyme E2 R1 OS=Homo sapiens OX=9606 GN=CDC34 PE=1 SV=2;tr|U3KQ77|U3KQ77_HUMAN Ubiquitin-conjugating enzyme E2 R1 (Fragment) OS=Homo sapiens OX=9606 GN=CDC34 PE=1 SV=1;tr|U3KPV8|U3KPV8_HUMAN Ubiquitin-conjugating;;P49427;U3KQ77;U3KPV8;U3KQP9;;Ubiquitin-conjugating enzyme E2 R1;;CDC34;;1.5671;;3;2;2;2	P49427	CDC34	Ubiquitin-conjugating enzyme E2 R1	16.1086	17.1094	1.56019	0.499717	0.0275305	16.4598	16.0047	16.1086	16.6268	17.1094	17.291	0.137545	-1.00082
3778;;sp|Q16543|CDC37_HUMAN Hsp90 co-chaperone Cdc37 OS=Homo sapiens OX=9606 GN=CDC37 PE=1 SV=1;tr|K7EKQ2|K7EKQ2_HUMAN Hsp90 co-chaperone Cdc37 (Fragment) OS=Homo sapiens OX=9606 GN=CDC37 PE=1 SV=1;tr|K7EQA9|K7EQA9_HUMAN Hsp90 chaperone protein kinase-targeting ;;Q16543;K7EKQ2;K7EQA9;K7EL68;K7EIU0;;Hsp90 co-chaperone Cdc37;Hsp90 co-chaperone Cdc37, N-terminally processed;;CDC37;;100.6;;23;14;13;1…	Q16543	CDC37	Hsp90 co-chaperone Cdc37;Hsp90 co-chaperone Cdc37, N-terminally processed	18.3263	18.6881	0.473981	0.778199	0.335752	18.6739	18.2018	18.3263	18.3466	18.6881	18.8243	0.524557	-0.36179
818;;tr|B1AL69|B1AL69_HUMAN Hsp90 co-chaperone Cdc37-like 1 OS=Homo sapiens OX=9606 GN=CDC37L1 PE=1 SV=1;sp|Q7L3B6|CD37L_HUMAN Hsp90 co-chaperone Cdc37-like 1 OS=Homo sapiens OX=9606 GN=CDC37L1 PE=1 SV=1;;B1AL69;Q7L3B6;;Hsp90 co-chaperone Cdc37-like 1;;CDC37L1;;1.5159;;1;1	B1AL69	CDC37L1	Hsp90 co-chaperone Cdc37-like 1	13.989	14.0117	0.00893917	0.98438	0.979627	13.989	14.123	13.8124	13.8756	14.0288	14.0117	0.917817	-0.0227131
2043;;tr|Q5SRN1|Q5SRN1_HUMAN Pre-mRNA-processing factor 17 OS=Homo sapiens OX=9606 GN=CDC40 PE=1 SV=1;sp|O60508|PRP17_HUMAN Pre-mRNA-processing factor 17 OS=Homo sapiens OX=9606 GN=CDC40 PE=1 SV=1;;Q5SRN1;O60508;;Pre-mRNA-processing factor 17;;CDC40;;10.699;;6;6	Q5SRN1	CDC40	Pre-mRNA-processing factor 17	15.8296	15.9923	0.48237	0.89331	0.329329	15.7802	16.1533	15.8296	16.416	15.9736	15.9923	0.518894	-0.162767
3164;;sp|P60953|CDC42_HUMAN Cell division control protein 42 homolog OS=Homo sapiens OX=9606 GN=CDC42 PE=1 SV=2;tr|A0A590UJK8|A0A590UJK8_HUMAN Cell division control protein 42 homolog OS=Homo sapiens OX=9606 GN=CDC42 PE=1 SV=1;sp|P60953-1|CDC42_HUMAN Isoform 1 o;;P60953;A0A590UJK8;P60953-1;Q5JYX0;A0A494C1M1;A0A494BZX6;;Cell division control protein 42 homolog;;CDC42;;131.14;;7;4;4;3;1;1	P60953	CDC42	Cell division control protein 42 homolog	21.1583	21.389	0.503345	0.852232	0.313802	21.4124	21.1583	21.0841	21.389	21.4129	21.2424	0.505044	-0.230682
160;;tr|A0A0A0MRJ0|A0A0A0MRJ0_HUMAN Non-specific serine/threonine protein kinase OS=Homo sapiens OX=9606 GN=CDC42BPA PE=1 SV=1;sp|Q5VT25-3|MRCKA_HUMAN Isoform 3 of Serine/threonine-protein kinase MRCK alpha OS=Homo sapiens OX=9606 GN=CDC42BPA;sp|Q5VT25-4|MRCKA_;;A0A0A0MRJ0;Q5VT25-3;Q5VT25-4;Q5VT25-5;Q5VT25;Q5VT25-2;Q5VT25-6;H0Y5V1;H0Y7V8;A0A0A0MRJ1;H0Y6V3;H0Y6R0;;Non-specific serine/threonine pro…	A0A0A0MRJ0	CDC42BPA	Non-specific serine/threonine protein kinase;Serine/threonine-protein kinase MRCK alpha	16.4847	15.7883	1.39779	1.62043	0.0400142	16.4847	16.8297	16.1343	15.9927	15.7883	15.6285	0.165271	0.696377
5872;;sp|Q9Y5S2|MRCKB_HUMAN Serine/threonine-protein kinase MRCK beta OS=Homo sapiens OX=9606 GN=CDC42BPB PE=1 SV=2;;Q9Y5S2;H0YLY0;;Serine/threonine-protein kinase MRCK beta;;CDC42BPB;;22.774;;6;1	Q9Y5S2	CDC42BPB	Serine/threonine-protein kinase MRCK beta	14.9491	15.8148	0.641385	0.548784	0.228358	16.1412	14.6245	14.9491	15.8148	16.0905	15.8139	0.424708	-0.86569
3352;;sp|Q00587-2|BORG5_HUMAN Isoform 2 of Cdc42 effector protein 1 OS=Homo sapiens OX=9606 GN=CDC42EP1;sp|Q00587|BORG5_HUMAN Cdc42 effector protein 1 OS=Homo sapiens OX=9606 GN=CDC42EP1 PE=1 SV=1;tr|B0QYC7|B0QYC7_HUMAN Cdc42 effector protein 1 (Fragment) OS=Hom;;Q00587-2;Q00587;B0QYC7;B0QYC8;B0QYC6;;Cdc42 effector protein 1;;CDC42EP1;;7.3577;;3;3;1;1;1	Q00587	CDC42EP1	Cdc42 effector protein 1	14.2762	15.545	2.56179	0.415006	0.00274293	14.6227	14.2762	14.219	15.2581	15.6157	15.545	0.0542646	-1.2688
962;;tr|C9JEZ4|C9JEZ4_HUMAN Cdc42 effector protein 3 (Fragment) OS=Homo sapiens OX=9606 GN=CDC42EP3 PE=1 SV=8;sp|Q9UKI2|BORG2_HUMAN Cdc42 effector protein 3 OS=Homo sapiens OX=9606 GN=CDC42EP3 PE=1 SV=1;;C9JEZ4;Q9UKI2;;Cdc42 effector protein 3;;CDC42EP3;;2.2685;;4;4	C9JEZ4	CDC42EP3	Cdc42 effector protein 3	14.7441	14.1029	1.59156	1.55965	0.0256116	14.5887	15.028	14.7441	13.5236	14.1861	14.1029	0.133065	0.64122
5182;;sp|Q9H3Q1|BORG4_HUMAN Cdc42 effector protein 4 OS=Homo sapiens OX=9606 GN=CDC42EP4 PE=1 SV=1;sp|Q9H3Q1-2|BORG4_HUMAN Isoform 2 of Cdc42 effector protein 4 OS=Homo sapiens OX=9606 GN=CDC42EP4;tr|J3KRZ9|J3KRZ9_HUMAN Cdc42 effector protein 4 (Fragment) OS=Hom;;Q9H3Q1;Q9H3Q1-2;J3KRZ9;J3QQS6;J3QR93;;Cdc42 effector protein 4;;CDC42EP4;;48.458;;6;4;3;1;1	Q9H3Q1	CDC42EP4	Cdc42 effector protein 4	14.8751	15.6894	0.550223	0.568687	0.281693	15.9323	14.8751	14.8731	15.5762	15.7432	15.6894	0.475736	-0.814293
5358;;sp|Q9NRR8|C42S1_HUMAN CDC42 small effector protein 1 OS=Homo sapiens OX=9606 GN=CDC42SE1 PE=1 SV=1;;Q9NRR8;;CDC42 small effector protein 1;;CDC42SE1;;23.201;;1	Q9NRR8	CDC42SE1	CDC42 small effector protein 1	16.601	18.3937	2.64802	0.288635	0.00224895	17.0359	16.4952	16.601	18.6082	18.3937	18.0352	0.0499221	-1.79268
5356;;sp|Q9NRR3|C42S2_HUMAN CDC42 small effector protein 2 OS=Homo sapiens OX=9606 GN=CDC42SE2 PE=1 SV=1;tr|D6REL0|D6REL0_HUMAN CDC42 small effector protein 2 OS=Homo sapiens OX=9606 GN=CDC42SE2 PE=1 SV=1;;Q9NRR3;D6REL0;;CDC42 small effector protein 2;;CDC42SE2;;39.032;;2;1	Q9NRR3	CDC42SE2	CDC42 small effector protein 2	18.0255	17.5946	0.971013	1.348	0.106902	17.6538	18.0255	18.3963	17.5946	17.6542	17.0889	0.281056	0.430822
4881;;sp|Q99459|CDC5L_HUMAN Cell division cycle 5-like protein OS=Homo sapiens OX=9606 GN=CDC5L PE=1 SV=2;;Q99459;;Cell division cycle 5-like protein;;CDC5L;;181.86;;38	Q99459	CDC5L	Cell division cycle 5-like protein	19.0042	18.9798	0.00667955	1.01706	0.984737	19.0243	18.7939	19.0042	18.9798	19.0285	18.808	0.917817	0.0244047
4917;;sp|Q99741|CDC6_HUMAN Cell division control protein 6 homolog OS=Homo sapiens OX=9606 GN=CDC6 PE=1 SV=1;;Q99741;;Cell division control protein 6 homolog;;CDC6;;2.1971;;1	Q99741	CDC6	Cell division control protein 6 homolog	19.1682	19.2234	0.0524561	0.962409	0.886225	19.1682	18.3808	19.3364	18.2011	19.2234	19.2531	0.906326	-0.0552784
1810;;sp|O00311|CDC7_HUMAN Cell division cycle 7-related protein kinase OS=Homo sapiens OX=9606 GN=CDC7 PE=1 SV=1;tr|B1AMW7|B1AMW7_HUMAN Cell division cycle 7-related protein kinase (Fragment) OS=Homo sapiens OX=9606 GN=CDC7 PE=1 SV=1;;O00311;B1AMW7;;Cell division cycle 7-related protein kinase;;CDC7;;1.9609;;2;1	O00311	CDC7	Cell division cycle 7-related protein kinase	16.8408	17.0769	0.68438	0.849042	0.206833	16.8408			17.1568	17.0769	16.9509	0.402817	-0.236093
336;;tr|A0A1B0GUB2|A0A1B0GUB2_HUMAN Parafibromin OS=Homo sapiens OX=9606 GN=CDC73 PE=1 SV=1;tr|A0A3B3IRP5|A0A3B3IRP5_HUMAN Parafibromin OS=Homo sapiens OX=9606 GN=CDC73 PE=1 SV=1;sp|Q6P1J9|CDC73_HUMAN Parafibromin OS=Homo sapiens OX=9606 GN=CDC73 PE=1 SV=1;tr|A;;A0A1B0GUB2;A0A3B3IRP5;Q6P1J9;A0A2R8Y640;A0A2R8YHB3;;Parafibromin;;CDC73;;3.7425;;3;3;3;2;2	A0A1B0GUB2	CDC73	Parafibromin	15.7201	15.8796	0.0190672	0.895321	0.957046	15.6583	16.0724	15.7201	15.8796	15.3602	16.261	0.917817	-0.159523
1194;;tr|E9PEI0|E9PEI0_HUMAN Cell division cycle-associated protein 2 OS=Homo sapiens OX=9606 GN=CDCA2 PE=1 SV=1;sp|Q69YH5|CDCA2_HUMAN Cell division cycle-associated protein 2 OS=Homo sapiens OX=9606 GN=CDCA2 PE=1 SV=2;;E9PEI0;Q69YH5;;Cell division cycle-associated protein 2;;CDCA2;;43.637;;12;12	E9PEI0	CDCA2	Cell division cycle-associated protein 2	15.6509	15.8147	0.195231	0.892656	0.637924	16.0016	15.3854	15.6509	15.8147	15.9278	15.6038	0.754402	-0.163824
4904;;sp|Q99618|CDCA3_HUMAN Cell division cycle-associated protein 3 OS=Homo sapiens OX=9606 GN=CDCA3 PE=1 SV=1;tr|F5GX58|F5GX58_HUMAN Cell division cycle-associated protein 3 OS=Homo sapiens OX=9606 GN=CDCA3 PE=1 SV=1;tr|F8WDL1|F8WDL1_HUMAN Cell division cycle-;;Q99618;F5GX58;F8WDL1;J3KMY0;;Cell division cycle-associated protein 3;;CDCA3;;11.532;;5;4;4;4	Q99618	CDCA3	Cell division cycle-associated protein 3	15.7851	16.2971	0.99673	0.701292	0.100756	16.2154	15.511	15.7851	16.1618	16.5155	16.2971	0.272059	-0.511914
865;;tr|B5MBX0|B5MBX0_HUMAN Sororin OS=Homo sapiens OX=9606 GN=CDCA5 PE=1 SV=1;sp|Q96FF9|CDCA5_HUMAN Sororin OS=Homo sapiens OX=9606 GN=CDCA5 PE=1 SV=1;;B5MBX0;Q96FF9;;Sororin;;CDCA5;;19.173;;4;4	B5MBX0	CDCA5	Sororin	14.0278	15.474	1.71768	0.366986	0.0191567	14.7308	14.0278	13.9317	15.474	16.1362	15.251	0.117407	-1.4462
4753;;sp|Q96GN5-5|CDA7L_HUMAN Isoform 4 of Cell division cycle-associated 7-like protein OS=Homo sapiens OX=9606 GN=CDCA7L;sp|Q96GN5-4|CDA7L_HUMAN Isoform 3 of Cell division cycle-associated 7-like protein OS=Homo sapiens OX=9606 GN=CDCA7L;sp|Q96GN5-2|CDA7L_HUMA;;Q96GN5-5;Q96GN5-4;Q96GN5-2;Q96GN5;C9IZR6;;Cell division cycle-associated 7-like protein;;CDCA7L;;4.4725;;4;4;4;4;1	Q96GN5	CDCA7L	Cell division cycle-associated 7-like protein	14.6649	15.2633	0.409283	0.660522	0.389688	15.6772	14.4656	14.6649	15.4411	15.207	15.2633	0.570301	-0.598322
3869;;sp|Q53HL2|BOREA_HUMAN Borealin OS=Homo sapiens OX=9606 GN=CDCA8 PE=1 SV=2;;Q53HL2;;Borealin;;CDCA8;;25.762;;10	Q53HL2	CDCA8	Borealin	16.631	16.4965	0.479163	1.0977	0.33177	16.631	16.5445	16.6566	16.4965	16.6683	16.1326	0.521051	0.134483
3122;;sp|P55290|CAD13_HUMAN Cadherin-13 OS=Homo sapiens OX=9606 GN=CDH13 PE=1 SV=1;sp|P55290-4|CAD13_HUMAN Isoform 4 of Cadherin-13 OS=Homo sapiens OX=9606 GN=CDH13;sp|P55290-5|CAD13_HUMAN Isoform 5 of Cadherin-13 OS=Homo sapiens OX=9606 GN=CDH13;;P55290;P55290-4;P55290-5;P55290-3;P55290-2;;Cadherin-13;;CDH13;;50.676;;10;10;7;3;3	P55290	CDH13	Cadherin-13	18.7331	18.5676	0.705043	1.12157	0.197223	18.7331	18.6492	18.9751	18.5676	18.7384	18.2589	0.392687	0.165516
917;;tr|C9J126|C9J126_HUMAN Cadherin-2 OS=Homo sapiens OX=9606 GN=CDH2 PE=1 SV=2;sp|P19022-2|CADH2_HUMAN Isoform 2 of Cadherin-2 OS=Homo sapiens OX=9606 GN=CDH2;sp|P19022|CADH2_HUMAN Cadherin-2 OS=Homo sapiens OX=9606 GN=CDH2 PE=1 SV=4;tr|C9JMH2|C9JMH2_HUMAN Ca;;C9J126;P19022-2;P19022;C9JMH2;A0A6Q8PF58;A0A6Q8PHJ8;A0A6Q8PG20;C9J8J8;A0A0G2JRA4;A0A087WX99;P55283-2;P55283;;Cadherin-2;;CDH2;;143.34;;1…	C9J126	CDH2	Cadherin-2	18.615	19.2172	1.12872	0.658731	0.0743498	18.783	18.0943	18.615	19.2172	19.3715	18.8151	0.230362	-0.602238
835;;tr|B3KY94|B3KY94_HUMAN CDP-diacylglycerol--inositol 3-phosphatidyltransferase OS=Homo sapiens OX=9606 GN=CDIPT PE=1 SV=1;sp|O14735-3|CDIPT_HUMAN Isoform 3 of CDP-diacylglycerol--inositol 3-phosphatidyltransferase OS=Homo sapiens OX=9606 GN=CDIPT;sp|O14735|;;B3KY94;O14735-3;O14735;H3BUR9;O14735-2;;CDP-diacylglycerol--inositol 3-phosphatidyltransferase;;CDIPT;;2.8503;;3;3;3;2;1	B3KY94	CDIPT	CDP-diacylglycerol--inositol 3-phosphatidyltransferase	16.036	15.4134	0.048294	1.53961	0.894759	14.0397	16.0443	16.036	15.7178	14.6782	15.4134	0.909125	0.622562
2;;tr|A0A024QZP7|A0A024QZP7_HUMAN Cell division cycle 2, G1 to S and G2 to M, isoform CRA_a OS=Homo sapiens OX=9606 GN=CDK1 PE=1 SV=1;sp|P06493|CDK1_HUMAN Cyclin-dependent kinase 1 OS=Homo sapiens OX=9606 GN=CDK1 PE=1 SV=3;sp|P06493-2|CDK1_HUMAN Isoform 2 of ;;A0A024QZP7;P06493;P06493-2;A0A087WZZ9;E5RIU6;G3V317;;Cyclin-dependent kinase 1;;CDC2;CDK1;;52.167;;11;11;10;6;4;0	A0A024QZP7	CDK1	Cyclin-dependent kinase 1	16.9163	16.8982	0.100383	1.01261	0.793627	16.8204	17.402	16.9163	16.7968	16.8982	17.2532	0.866042	0.0180765
2633;;sp|P21127|CD11B_HUMAN Cyclin-dependent kinase 11B OS=Homo sapiens OX=9606 GN=CDK11B PE=1 SV=4;sp|P21127-2|CD11B_HUMAN Isoform SV1 of Cyclin-dependent kinase 11B OS=Homo sapiens OX=9606 GN=CDK11B;sp|P21127-6|CD11B_HUMAN Isoform SV5 of Cyclin-dependent kinas;;P21127;P21127-2;P21127-6;P21127-9;P21127-8;A0A0D9SEN2;A0A0D9SER5;P21127-3;A0A0D9SEI3;Q9UQ88-2;Q5QPR4;Q9UQ88;Q9UQ88-4;Q5QPR3;Q9UQ88-3;P2…	P21127	CDK11B	Cyclin-dependent kinase 11B;Cyclin-dependent kinase 11A	15.9402	16.3473	0.596547	0.754111	0.253194	16.4857	15.7694	15.9402	16.3473	16.494	16.2603	0.448915	-0.407151
5491;;sp|Q9NYV4-2|CDK12_HUMAN Isoform 2 of Cyclin-dependent kinase 12 OS=Homo sapiens OX=9606 GN=CDK12;sp|Q9NYV4|CDK12_HUMAN Cyclin-dependent kinase 12 OS=Homo sapiens OX=9606 GN=CDK12 PE=1 SV=2;tr|J3QSD7|J3QSD7_HUMAN Cyclin-dependent kinase 12 (Fragment) OS=Hom;;Q9NYV4-2;Q9NYV4;J3QSD7;Q9NYV4-3;A0A590UJE9;A0A2R8YEB7;A0A2R8Y644;Q9BVE2;A0A087X209;A0A2R8YD28;;Cyclin-dependent kinase 12;;CDK12;;36.30…	Q9NYV4	CDK12	Cyclin-dependent kinase 12	16.3867	16.9187	0.659576	0.691597	0.21899	17.0526	16.1438	16.3867	16.84	17.0377	16.9187	0.415303	-0.531996
399;;tr|A0A2R8YF61|A0A2R8YF61_HUMAN Cyclin-dependent kinase 13 (Fragment) OS=Homo sapiens OX=9606 GN=CDK13 PE=1 SV=1;tr|A0A2R8Y7W5|A0A2R8Y7W5_HUMAN Cyclin-dependent kinase 13 (Fragment) OS=Homo sapiens OX=9606 GN=CDK13 PE=1 SV=1;tr|A0A2R8Y4Z0|A0A2R8Y4Z0_HUMAN C;;A0A2R8YF61;A0A2R8Y7W5;A0A2R8Y4Z0;Q14004-2;Q14004;;Cyclin-dependent kinase 13;;CDK13;;30.728;;4;4;4;4;4	A0A2R8YF61	CDK13	Cyclin-dependent kinase 13	15.1527	14.9024	0.279138	1.18946	0.52585	15.2038	14.89	15.1527	14.6463	15.27	14.9024	0.671665	0.250306
5964;;tr|E7ESI2|E7ESI2_HUMAN Cyclin-dependent kinase 2 OS=Homo sapiens OX=9606 GN=CDK2 PE=1 SV=1;sp|P24941-2|CDK2_HUMAN Isoform 2 of Cyclin-dependent kinase 2 OS=Homo sapiens OX=9606 GN=CDK2;sp|P24941|CDK2_HUMAN Cyclin-dependent kinase 2 OS=Homo sapiens OX=9606 ;;REV__E7ESI2;REV__P24941-2;REV__P24941;REV__G3V5T9;;;;;;1.9677;;1;1;1;1	E7ESI2	CDK2	Cyclin-dependent kinase 2	22.4035	20.7406	0.338707	3.16661	0.458451	22.4035	20.1669	23.2496	22.7533	20.7406	18.6239	0.623384	1.66294
1158;;tr|E7ESI2|E7ESI2_HUMAN Cyclin-dependent kinase 2 OS=Homo sapiens OX=9606 GN=CDK2 PE=1 SV=1;tr|G3V5T9|G3V5T9_HUMAN Cyclin-dependent kinase 2 OS=Homo sapiens OX=9606 GN=CDK2 PE=1 SV=1;sp|P24941-2|CDK2_HUMAN Isoform 2 of Cyclin-dependent kinase 2 OS=Homo sapi;;E7ESI2;G3V5T9;P24941-2;P24941;;Cyclin-dependent kinase 2;;CDK2;;4.9407;;3;3;3;3	E7ESI2	CDK2	Cyclin-dependent kinase 2	15.5429	14.7574	0.54011	1.72375	0.28833	14.3674	17.1782	15.5429	14.7574	14.2662	14.9762	0.481867	0.785551
1845;;sp|O14519|CDKA1_HUMAN Cyclin-dependent kinase 2-associated protein 1 OS=Homo sapiens OX=9606 GN=CDK2AP1 PE=1 SV=1;tr|F5GZF0|F5GZF0_HUMAN Cyclin-dependent kinase 2-associated protein 1 (Fragment) OS=Homo sapiens OX=9606 GN=CDK2AP1 PE=1 SV=1;sp|O14519-2|CDKA;;O14519;F5GZF0;O14519-2;E9PKR4;O75956;;Cyclin-dependent kinase 2-associated protein 1;;CDK2AP1;;7.04;;4;4;4;1;1	O14519	CDK2AP1	Cyclin-dependent kinase 2-associated protein 1	16.0947	17.4362	1.46208	0.394604	0.034508	16.9968	15.7229	16.0947	17.3737	17.8646	17.4362	0.153331	-1.34152
2477;;sp|P11802|CDK4_HUMAN Cyclin-dependent kinase 4 OS=Homo sapiens OX=9606 GN=CDK4 PE=1 SV=2;tr|F8VYY1|F8VYY1_HUMAN Cyclin-dependent kinase 4 OS=Homo sapiens OX=9606 GN=CDK4 PE=1 SV=1;tr|Q96BE9|Q96BE9_HUMAN CDK4 protein OS=Homo sapiens OX=9606 GN=CDK4 PE=1 SV=;;P11802;F8VYY1;Q96BE9;F8W1L8;F8VYH9;F8VTV8;F8VWX7;F8VZ13;P11802-2;;Cyclin-dependent kinase 4;;CDK4;;9.6596;;3;2;2;2;2;2;2;1;1	P11802	CDK4	Cyclin-dependent kinase 4	15.4109	14.6458	1.21602	1.6995	0.0608101	15.4109	15.7253	15.2854	14.6458	14.4413	15.2323	0.206478	0.765111
3350;;sp|Q00535-2|CDK5_HUMAN Isoform 2 of Cyclin-dependent-like kinase 5 OS=Homo sapiens OX=9606 GN=CDK5;sp|Q00535|CDK5_HUMAN Cyclin-dependent-like kinase 5 OS=Homo sapiens OX=9606 GN=CDK5 PE=1 SV=3;;Q00535-2;Q00535;;Cyclin-dependent-like kinase 5;;CDK5;;11.658;;4;4	Q00535	CDK5	Cyclin-dependent-like kinase 5	15.9416	16.0643	0.485341	0.918465	0.327084	15.9416	16.3427	14.029	15.9921	16.0643	16.7959	0.516906	-0.122703
4869;;sp|Q96SZ6-5|CK5P1_HUMAN Isoform 5 of Mitochondrial tRNA methylthiotransferase CDK5RAP1 OS=Homo sapiens OX=9606 GN=CDK5RAP1;sp|Q96SZ6-2|CK5P1_HUMAN Isoform 2 of Mitochondrial tRNA methylthiotransferase CDK5RAP1 OS=Homo sapiens OX=9606 GN=CDK5RAP1;sp|Q96SZ6-;;Q96SZ6-5;Q96SZ6-2;Q96SZ6-6;Q96SZ6-3;Q96SZ6;Q96SZ6-4;;CDK5 regulatory subunit-associated protein 1;;CDK5RAP1;;11.554;;4;4;4;4;4;2	Q96SZ6	CDK5RAP1	CDK5 regulatory subunit-associated protein 1	15.2292	15.5011	0.0907899	0.828212	0.811353	15.2292	14.9905	16.0607	15.5474	15.4804	15.5011	0.875697	-0.271928
154;;tr|A0A0A0MRG9|A0A0A0MRG9_HUMAN CDK5 regulatory subunit-associated protein 2 OS=Homo sapiens OX=9606 GN=CDK5RAP2 PE=1 SV=1;sp|Q96SN8-4|CK5P2_HUMAN Isoform 4 of CDK5 regulatory subunit-associated protein 2 OS=Homo sapiens OX=9606 GN=CDK5RAP2;sp|Q96SN8-3|CK5P;;A0A0A0MRG9;Q96SN8-4;Q96SN8-3;Q96SN8-2;Q96SN8;F8WCI3;B1AMJ5;F8WF55;Q5JTU8;C9K0C9;;CDK5 regulatory subunit-associated protein 2;;CDK5RAP2;…	A0A0A0MRG9	CDK5RAP2	CDK5 regulatory subunit-associated protein 2	12.6838	14.3066	0.511365	0.324724	0.30806	10.8375		14.5302	14.9238	14.3066	14.0306	0.499868	-1.62271
4788;;sp|Q96JB5|CK5P3_HUMAN CDK5 regulatory subunit-associated protein 3 OS=Homo sapiens OX=9606 GN=CDK5RAP3 PE=1 SV=2;sp|Q96JB5-4|CK5P3_HUMAN Isoform 4 of CDK5 regulatory subunit-associated protein 3 OS=Homo sapiens OX=9606 GN=CDK5RAP3;sp|Q96JB5-2|CK5P3_HUMAN I;;Q96JB5;Q96JB5-4;Q96JB5-2;J3QQY1;J3QS62;Q96JB5-3;J3QRM1;J3QL86;J3KRK4;J3KS63;J3KRI2;J3QL95;J3KTA5;;CDK5 regulatory subunit-associated pr…	Q96JB5	CDK5RAP3	CDK5 regulatory subunit-associated protein 3	18.6464	19.1196	0.892926	0.720365	0.12796	18.9963	18.3043	18.6464	19.1196	19.2565	18.8807	0.31029	-0.4732
3027;;sp|P50750|CDK9_HUMAN Cyclin-dependent kinase 9 OS=Homo sapiens OX=9606 GN=CDK9 PE=1 SV=3;sp|P50750-2|CDK9_HUMAN Isoform 2 of Cyclin-dependent kinase 9 OS=Homo sapiens OX=9606 GN=CDK9;;P50750;P50750-2;;Cyclin-dependent kinase 9;;CDK9;;22.934;;4;4	P50750	CDK9	Cyclin-dependent kinase 9	16.3896	16.307	0.273455	1.05893	0.532777	16.3896	16.6521	16.1401	16.5797	15.6615	16.307	0.676595	0.0826094
3971;;sp|Q5VV42|CDKAL_HUMAN Threonylcarbamoyladenosine tRNA methylthiotransferase OS=Homo sapiens OX=9606 GN=CDKAL1 PE=1 SV=1;sp|Q5VV42-2|CDKAL_HUMAN Isoform 2 of Threonylcarbamoyladenosine tRNA methylthiotransferase OS=Homo sapiens OX=9606 GN=CDKAL1;;Q5VV42;Q5VV42-2;;Threonylcarbamoyladenosine tRNA methylthiotransferase;;CDKAL1;;7.5153;;3;2	Q5VV42	CDKAL1	Threonylcarbamoyladenosine tRNA methylthiotransferase	15.6303	16.1948	2.62993	0.676186	0.00234458	15.7105	15.6303	15.5576	16.2571	16.1948	16.043	0.050801	-0.564509
5956;;tr|E5RI54|E5RI54_HUMAN Cyclin-dependent kinase-like 3 OS=Homo sapiens OX=9606 GN=CDKL3 PE=4 SV=1;tr|E5RGK4|E5RGK4_HUMAN Cyclin-dependent kinase-like 3 OS=Homo sapiens OX=9606 GN=CDKL3 PE=4 SV=1;tr|B4DX41|B4DX41_HUMAN Cyclin-dependent kinase-like 3 OS=Homo ;;REV__E5RI54;REV__E5RGK4;REV__B4DX41;REV__Q8IVW4-2;REV__E7ET86;REV__Q8IVW4;;;;;;1.6533;;1;1;1;1;1;1	E5RI54	CDKL3	Cyclin dependent kinase like 3	15.8492	15.4824	0.566814	1.28953	0.271135	15.8492			15.7277	15.3593	15.4824	0.465897	0.366843
2863;;sp|P38936|CDN1A_HUMAN Cyclin-dependent kinase inhibitor 1 OS=Homo sapiens OX=9606 GN=CDKN1A PE=1 SV=3;;P38936;;Cyclin-dependent kinase inhibitor 1;;CDKN1A;;5.9822;;1	P38936	CDKN1A	Cyclin-dependent kinase inhibitor 1	12.0351	12.6644	0.0397642	0.646497	0.912506	14.3329	11.8243	12.0351	12.1053	12.6644	13.7516	0.91447	-0.629284
5471;;sp|Q9NXV6|CARF_HUMAN CDKN2A-interacting protein OS=Homo sapiens OX=9606 GN=CDKN2AIP PE=1 SV=3;;Q9NXV6;J3KNE1;D6RGD2;;CDKN2A-interacting protein;;CDKN2AIP;;56.13;;8;2;2	Q9NXV6	CDKN2AIP	CDKN2A-interacting protein	15.6017	16.3007	0.638641	0.615997	0.229805	16.4414	15.5893	15.6017	16.1656	16.3971	16.3007	0.426146	-0.699004
4765;;sp|Q96HQ2|C2AIL_HUMAN CDKN2AIP N-terminal-like protein OS=Homo sapiens OX=9606 GN=CDKN2AIPNL PE=1 SV=1;sp|Q96HQ2-2|C2AIL_HUMAN Isoform 2 of CDKN2AIP N-terminal-like protein OS=Homo sapiens OX=9606 GN=CDKN2AIPNL;;Q96HQ2;Q96HQ2-2;;CDKN2AIP N-terminal-like protein;;CDKN2AIPNL;;34.114;;4;2	Q96HQ2	CDKN2AIPNL	CDKN2AIP N-terminal-like protein	17.8933	18.356	0.676342	0.725663	0.210697	18.3784	17.5387	17.8933	18.162	18.4402	18.356	0.406823	-0.462628
3374;;sp|Q01850|CDR2_HUMAN Cerebellar degeneration-related protein 2 OS=Homo sapiens OX=9606 GN=CDR2 PE=1 SV=2;tr|H3BU23|H3BU23_HUMAN Cerebellar degeneration-related protein 2 (Fragment) OS=Homo sapiens OX=9606 GN=CDR2 PE=1 SV=1;;Q01850;H3BU23;H3BQS4;H3BN65;H3BUE0;H3BTR1;;Cerebellar degeneration-related protein 2;;CDR2;;5.7527;;4;3;0;1;1;1	Q01850	CDR2	Cerebellar degeneration-related protein 2	14.5886	15.0491	0.943556	0.72672	0.113879	14.4689	14.5886	15.0112	15.0491	15.327	14.9226	0.291002	-0.460528
2256;;sp|O95674|CDS2_HUMAN Phosphatidate cytidylyltransferase 2 OS=Homo sapiens OX=9606 GN=CDS2 PE=1 SV=1;;O95674;;Phosphatidate cytidylyltransferase 2;;CDS2;;8.8889;;5	O95674	CDS2	Phosphatidate cytidylyltransferase 2	15.6909	14.767	0.721696	1.89717	0.189803	14.9339	15.932	15.6909	15.3967	13.9314	14.767	0.38469	0.923852
5677;;sp|Q9UKY7|CDV3_HUMAN Protein CDV3 homolog OS=Homo sapiens OX=9606 GN=CDV3 PE=1 SV=1;sp|Q9UKY7-2|CDV3_HUMAN Isoform 2 of Protein CDV3 homolog OS=Homo sapiens OX=9606 GN=CDV3;tr|H0Y8K3|H0Y8K3_HUMAN Protein CDV3 homolog (Fragment) OS=Homo sapiens OX=9606 GN=C;;Q9UKY7;Q9UKY7-2;H0Y8K3;D6R9V8;D6RFH2;Q9UKY7-3;D6RAV0;D6RDN0;D6R973;;Protein CDV3 homolog;;CDV3;;323.31;;8;7;5;4;3;3;2;2;1	Q9UKY7	CDV3	Protein CDV3 homolog	19.7026	20.3287	0.769181	0.6479	0.170145	20.0961	19.5951	19.7026	19.8411	20.3287	20.3607	0.362649	-0.626156
5745;;sp|Q9Y232-2|CDYL_HUMAN Isoform 2 of Chromodomain Y-like protein OS=Homo sapiens OX=9606 GN=CDYL;sp|Q9Y232|CDYL_HUMAN Chromodomain Y-like protein OS=Homo sapiens OX=9606 GN=CDYL PE=1 SV=2;sp|Q9Y232-3|CDYL_HUMAN Isoform 3 of Chromodomain Y-like protein OS=Ho;;Q9Y232-2;Q9Y232;Q9Y232-3;Q9Y232-4;;Chromodomain Y-like protein;;CDYL;;1.2241;;2;2;1;1	Q9Y232	CDYL	Chromodomain Y-like protein	15.5316	16.1487	0.676823	0.651975	0.210464	16.047	15.4279	15.5316	16.3729	15.7077	16.1487	0.406582	-0.617111
2580;;sp|P17676-2|CEBPB_HUMAN Isoform 2 of CCAAT/enhancer-binding protein beta OS=Homo sapiens OX=9606 GN=CEBPB;sp|P17676|CEBPB_HUMAN CCAAT/enhancer-binding protein beta OS=Homo sapiens OX=9606 GN=CEBPB PE=1 SV=2;sp|P17676-3|CEBPB_HUMAN Isoform 3 of CCAAT/enhanc;;P17676-2;P17676;P17676-3;;CCAAT/enhancer-binding protein beta;;CEBPB;;40.699;;13;12;7	P17676	CEBPB	CCAAT/enhancer-binding protein beta	18.8364	18.9347	0.177908	0.934105	0.663884	19.2805	18.5183	18.8364	18.9347	19.16	18.8742	0.774416	-0.0983434
3084;;sp|P53567|CEBPG_HUMAN CCAAT/enhancer-binding protein gamma OS=Homo sapiens OX=9606 GN=CEBPG PE=1 SV=1;;P53567;;CCAAT/enhancer-binding protein gamma;;CEBPG;;2.7737;;1	P53567	CEBPG	CCAAT/enhancer-binding protein gamma	14.8415	15.2582	0.16369	0.749164	0.685977	15.8431	14.5509	14.8415	15.2582	15.4018	15.099	0.791411	-0.416646
3398;;sp|Q03701|CEBPZ_HUMAN CCAAT/enhancer-binding protein zeta OS=Homo sapiens OX=9606 GN=CEBPZ PE=1 SV=3;;Q03701;C9J9W7;;CCAAT/enhancer-binding protein zeta;;CEBPZ;;101.73;;23;4	Q03701	CEBPZ	CCAAT/enhancer-binding protein zeta	16.9049	16.8701	0.320474	1.02438	0.478108	16.9561	16.9049	16.6851	17.1585	16.829	16.8701	0.63766	0.0347453
1426;;tr|G5EA30|G5EA30_HUMAN CUG triplet repeat, RNA binding protein 1, isoform CRA_c OS=Homo sapiens OX=9606 GN=CELF1 PE=1 SV=1;sp|Q92879|CELF1_HUMAN CUGBP Elav-like family member 1 OS=Homo sapiens OX=9606 GN=CELF1 PE=1 SV=2;sp|Q92879-4|CELF1_HUMAN Isoform 4 of;;G5EA30;Q92879;Q92879-4;Q92879-3;Q92879-2;Q92879-6;Q92879-5;E9PKU1;E9PSH0;E9PQK4;F5H0D8;F5H4Y5;E9PKA1;Q5VZZ6;A0A1B0GU44;E9PC62;A0A1B0GUN…	G5EA30	CELF1	CUGBP Elav-like family member 1	16.9694	17.5158	1.00632	0.684739	0.098555	17.4849	16.9694	16.9365	17.6861	17.5158	17.4299	0.268781	-0.546375
5489;;sp|Q9NYQ7|CELR3_HUMAN Cadherin EGF LAG seven-pass G-type receptor 3 OS=Homo sapiens OX=9606 GN=CELSR3 PE=1 SV=2;sp|Q9NYQ7-2|CELR3_HUMAN Isoform 2 of Cadherin EGF LAG seven-pass G-type receptor 3 OS=Homo sapiens OX=9606 GN=CELSR3;;Q9NYQ7;Q9NYQ7-2;;Cadherin EGF LAG seven-pass G-type receptor 3;;CELSR3;;1.3236;;1;1	Q9NYQ7	CELSR3	Cadherin EGF LAG seven-pass G-type receptor 3	20.4417	20.8896	0.581336	0.733103	0.262219	20.9839	20.108	20.4417	20.8896	21.0138	20.6933	0.457502	-0.447911
4323;;sp|Q8N111|CEND_HUMAN Cell cycle exit and neuronal differentiation protein 1 OS=Homo sapiens OX=9606 GN=CEND1 PE=1 SV=1;;Q8N111;;Cell cycle exit and neuronal differentiation protein 1;;CEND1;;90.169;;8	Q8N111	CEND1	Cell cycle exit and neuronal differentiation protein 1	19.4294	19.2439	0.424267	1.13725	0.376473	20.0046	19.247	19.4294	19.2439	19.5522	19.0944	0.559418	0.185549
1386;;tr|F8WD88|F8WD88_HUMAN Histone H3-like centromeric protein A OS=Homo sapiens OX=9606 GN=CENPA PE=1 SV=1;sp|P49450-2|CENPA_HUMAN Isoform 2 of Histone H3-like centromeric protein A OS=Homo sapiens OX=9606 GN=CENPA;sp|P49450|CENPA_HUMAN Histone H3-like centro;;F8WD88;P49450-2;P49450;;Histone H3-like centromeric protein A;;CENPA;;2.5681;;2;2;2	F8WD88	CENPA	Histone H3-like centromeric protein A	14.7368	14.1165	0.90275	1.53721	0.125098	15.0594	14.7368	14.5694	14.6385	13.4556	14.1165	0.30645	0.620318
2379;;sp|P07199|CENPB_HUMAN Major centromere autoantigen B OS=Homo sapiens OX=9606 GN=CENPB PE=1 SV=2;;P07199;;Major centromere autoantigen B;;CENPB;;7.1937;;6	P07199	CENPB	Major centromere autoantigen B	15.8822	15.6408	0.503556	1.18208	0.313649	15.8822	16.05	15.6654	15.8745	13.9291	15.6408	0.504907	0.241327
3395;;sp|Q03188|CENPC_HUMAN Centromere protein C OS=Homo sapiens OX=9606 GN=CENPC PE=1 SV=2;tr|H0Y8J2|H0Y8J2_HUMAN Centromere protein C (Fragment) OS=Homo sapiens OX=9606 GN=CENPC PE=1 SV=1;sp|Q03188-2|CENPC_HUMAN Isoform 2 of Centromere protein C OS=Homo sapien;;Q03188;H0Y8J2;Q03188-2;;Centromere protein C;;CENPC;;6.6271;;5;4;3	Q03188	CENPC	Centromere protein C	15.08	14.8232	1.06573	1.19484	0.0859549	15.4204	15.08	14.9552	14.8944	14.7514	14.8232	0.249367	0.256817
5922;;sp|Q02224|CENPE_HUMAN Centromere-associated protein E OS=Homo sapiens OX=9606 GN=CENPE PE=1 SV=2;tr|A0A087X0P0|A0A087X0P0_HUMAN Centromere-associated protein E OS=Homo sapiens OX=9606 GN=CENPE PE=1 SV=1;sp|Q02224-3|CENPE_HUMAN Isoform 3 of Centromere-assoc;;REV__Q02224;REV__A0A087X0P0;REV__Q02224-3;;;;;;-2;;6;6;5	Q02224	CENPE	Centromere-associated protein E	18.0251	17.8528	0.213556	1.12682	0.611566	18.3157	18.0251	17.6929	17.8528	17.838	18.0291	0.734297	0.172253
108;;tr|A0A087X0P0|A0A087X0P0_HUMAN Centromere-associated protein E OS=Homo sapiens OX=9606 GN=CENPE PE=1 SV=1;sp|Q02224-3|CENPE_HUMAN Isoform 3 of Centromere-associated protein E OS=Homo sapiens OX=9606 GN=CENPE;sp|Q02224|CENPE_HUMAN Centromere-associated prot;;A0A087X0P0;Q02224-3;Q02224;;Kinesin-like protein;Centromere-associated protein E;;CENPE;;3.6545;;8;8;8	A0A087X0P0	CENPE	Kinesin-like protein;Centromere-associated protein E	14.363	15.9129	1.28986	0.341518	0.0513022	14.363	15.2781	13.9836	15.3356	16.2961	15.9129	0.18838	-1.54996
2986;;sp|P49454|CENPF_HUMAN Centromere protein F OS=Homo sapiens OX=9606 GN=CENPF PE=1 SV=3;;P49454;A0A087WTY4;;Centromere protein F;;CENPF;;246.99;;80;3	P49454	CENPF	Centromere protein F	17.4647	18.0411	0.857512	0.670621	0.138832	18.0669	17.229	17.4647	18.0411	18.2955	17.9292	0.324521	-0.57643
834;;tr|B3KVZ3|B3KVZ3_HUMAN Centromere protein H OS=Homo sapiens OX=9606 GN=CENPH PE=1 SV=1;sp|Q9H3R5|CENPH_HUMAN Centromere protein H OS=Homo sapiens OX=9606 GN=CENPH PE=1 SV=1;tr|H0Y9E6|H0Y9E6_HUMAN Centromere protein H (Fragment) OS=Homo sapiens OX=9606 GN=C;;B3KVZ3;Q9H3R5;H0Y9E6;D6RBJ6;;Centromere protein H;;CENPH;;14.449;;3;3;2;1	B3KVZ3	CENPH	Centromere protein H	15.6727	15.9373	0.49224	0.832428	0.321929	15.6727	15.3178	15.9609	15.9373	16.1808	15.65	0.512322	-0.264603
1105;;tr|D6RHD3|D6RHD3_HUMAN Centromere protein K OS=Homo sapiens OX=9606 GN=CENPK PE=1 SV=1;sp|Q9BS16|CENPK_HUMAN Centromere protein K OS=Homo sapiens OX=9606 GN=CENPK PE=1 SV=1;tr|D6RC76|D6RC76_HUMAN Centromere protein K (Fragment) OS=Homo sapiens OX=9606 GN=C;;D6RHD3;Q9BS16;D6RC76;D6RJF0;D6RAX0;D6R984;D6RBN6;;Centromere protein K;;CENPK;;11.82;;6;6;4;4;2;1;1	D6RHD3	CENPK	Centromere protein K	15.8924	16.2341	0.302746	0.789141	0.498029	16.5251	15.8924	15.4287	16.0611	16.2341	16.2756	0.651905	-0.341645
4025;;tr|X6R9C8|X6R9C8_HUMAN Centromere protein P OS=Homo sapiens OX=9606 GN=CENPP PE=1 SV=1;sp|Q6IPU0-2|CENPP_HUMAN Isoform 2 of Centromere protein P OS=Homo sapiens OX=9606 GN=CENPP;sp|Q6IPU0|CENPP_HUMAN Centromere protein P OS=Homo sapiens OX=9606 GN=CENPP PE;;X6R9C8;Q6IPU0-2;Q6IPU0;;Centromere protein P;;CENPP;;2.6222;;1;1;1	X6R9C8	CENPP	Centromere protein P	12.0414	11.9856	0.29322	1.03943	0.509073	12.278	12.0268	12.0414			11.9856	0.659752	0.0557911
4152;;sp|Q7L2Z9|CENPQ_HUMAN Centromere protein Q OS=Homo sapiens OX=9606 GN=CENPQ PE=1 SV=1;;Q7L2Z9;;Centromere protein Q;;CENPQ;;6.9275;;2	Q7L2Z9	CENPQ	Centromere protein Q	15.7038	15.479	0.1714	1.16866	0.673907	16.0068	15.3227	15.7038	15.479	15.8623	15.3515	0.782142	0.224859
1570;;tr|H3BUW2|H3BUW2_HUMAN Centromere protein T (Fragment) OS=Homo sapiens OX=9606 GN=CENPT PE=1 SV=1;tr|H3BTR4|H3BTR4_HUMAN Centromere protein T OS=Homo sapiens OX=9606 GN=CENPT PE=1 SV=1;sp|Q96BT3-2|CENPT_HUMAN Isoform 2 of Centromere protein T OS=Homo sapie;;H3BUW2;H3BTR4;Q96BT3-2;Q96BT3;H3BQJ0;I3L4F8;H3BQ71;H3BMP6;H3BQS6;H3BN05;H3BTS2;Q96BT3-3;;Centromere protein T;;CENPT;;5.3379;;3;3;3;3;2…	H3BUW2	CENPT	Centromere protein T	13.735	14.0786	0.0184058	0.788105	0.958505	14.3963	13.6401	13.735	14.0786	14.2231	13.4126	0.917817	-0.343541
4131;;sp|Q71F23|CENPU_HUMAN Centromere protein U OS=Homo sapiens OX=9606 GN=CENPU PE=1 SV=1;tr|Q09GN1|Q09GN1_HUMAN Centromere protein U OS=Homo sapiens OX=9606 GN=CENPU PE=1 SV=1;sp|Q71F23-3|CENPU_HUMAN Isoform 3 of Centromere protein U OS=Homo sapiens OX=9606 G;;Q71F23;Q09GN1;Q71F23-3;D6R9S4;Q71F23-2;;Centromere protein U;;CENPU;MLF1IP;;8.9395;;5;3;3;2;2	Q71F23	CENPU	Centromere protein U	13.971	13.7851	0.228123	1.13749	0.591394	14.3644	13.831	13.971	13.7851	14.2203	13.7836	0.719165	0.185859
790;;tr|J3QRS1|J3QRS1_HUMAN Centromere protein X OS=Homo sapiens OX=9606 GN=CENPX PE=1 SV=1;sp|A8MT69|CENPX_HUMAN Centromere protein X OS=Homo sapiens OX=9606 GN=CENPX PE=1 SV=1;tr|J3QR01|J3QR01_HUMAN Centromere protein X (Fragment) OS=Homo sapiens OX=9606 GN=C;;J3QRS1;A8MT69;J3QR01;A8MT69-3;A8MT69-2;;Centromere protein X;;STRA13;;8.6222;;1;1;1;0;0	J3QRS1	CENPX	Centromere protein X	15.4958	15.5991	0.533893	0.930916	0.292487	15.6067	14.7821	15.4958	15.4785	15.8094	15.5991	0.485688	-0.103278
5553;;sp|Q9P2H0|CE126_HUMAN Centrosomal protein of 126 kDa OS=Homo sapiens OX=9606 GN=CEP126 PE=1 SV=3;;Q9P2H0;;Centrosomal protein of 126 kDa;;CEP126;;2.3321;;1	Q9P2H0	CEP126	Centrosomal protein of 126 kDa	14.0689	15.1337	0.249168	0.478012	0.56342	16.3846	14.0689	13.8854	15.86	15.1337	14.9508	0.698608	-1.06488
4119;;sp|Q6ZU80-1|CE128_HUMAN Isoform 1 of Centrosomal protein of 128 kDa OS=Homo sapiens OX=9606 GN=CEP128;sp|Q6ZU80|CE128_HUMAN Centrosomal protein of 128 kDa OS=Homo sapiens OX=9606 GN=CEP128 PE=1 SV=2;tr|H0YJE3|H0YJE3_HUMAN Centrosomal protein of 128 kDa (Fr;;Q6ZU80-1;Q6ZU80;H0YJE3;Q6ZU80-3;G3V3F4;H0YJH2;Q86TS1;H0YIZ9;;Centrosomal protein of 128 kDa;;CEP128;;10.767;;8;8;7;2;1;1;1;1	Q6ZU80	CEP128	Centrosomal protein of 128 kDa	17.8478	19.3541	1.45172	0.352001	0.0353415	18.1449	17.8478	16.4045	19.3541	19.3931	18.9019	0.155167	-1.50635
1638;;tr|I3L2J8|I3L2J8_HUMAN Centrosomal protein of 131 kDa OS=Homo sapiens OX=9606 GN=CEP131 PE=1 SV=1;sp|Q9UPN4-3|CP131_HUMAN Isoform 3 of Centrosomal protein of 131 kDa OS=Homo sapiens OX=9606 GN=CEP131;sp|Q9UPN4-2|CP131_HUMAN Isoform 2 of Centrosomal protein;;I3L2J8;Q9UPN4-3;Q9UPN4-2;Q9UPN4;I3L2X7;I3L4M5;I3L316;;Centrosomal protein of 131 kDa;;CEP131;;29.309;;13;13;13;13;8;5;3	I3L2J8	CEP131	Centrosomal protein of 131 kDa	15.8105	16.2362	0.650885	0.74452	0.223416	16.2433	15.457	15.8105	16.2362	16.3987	15.9862	0.419769	-0.425617
3926;;sp|Q5SW79|CE170_HUMAN Centrosomal protein of 170 kDa OS=Homo sapiens OX=9606 GN=CEP170 PE=1 SV=1;sp|Q5SW79-2|CE170_HUMAN Isoform 2 of Centrosomal protein of 170 kDa OS=Homo sapiens OX=9606 GN=CEP170;sp|Q5SW79-3|CE170_HUMAN Isoform 3 of Centrosomal protein ;;Q5SW79;Q5SW79-2;Q5SW79-3;H0Y2V6;E7EWM2;E7EMW0;Q96L14;H0Y4T4;E5RIH6;E5RJT5;E5RFU8;H0YB92;E5RG47;H0YB66;E5RGW7;;Centrosomal protein of 17…	Q5SW79	CEP170	Centrosomal protein of 170 kDa	17.9417	19.2632	2.14827	0.400121	0.00710766	18.4669	17.9082	17.9417	18.9713	19.359	19.2632	0.0802585	-1.32149
5953;;tr|A8MX07|A8MX07_HUMAN Centrosomal protein of 19 kDa OS=Homo sapiens OX=9606 GN=CEP19 PE=1 SV=2;sp|Q96LK0|CEP19_HUMAN Centrosomal protein of 19 kDa OS=Homo sapiens OX=9606 GN=CEP19 PE=1 SV=2;;REV__A8MX07;REV__Q96LK0;;;;;;-2;;1;1	A8MX07	CEP19	Centrosomal protein of 19 kDa	17.965	18.3405	0.261709	0.770848	0.547383	18.8272	17.965	17.2184	18.1299	18.4771	18.3405	0.687035	-0.375481
5021;;sp|Q9BV73-2|CP250_HUMAN Isoform 2 of Centrosome-associated protein CEP250 OS=Homo sapiens OX=9606 GN=CEP250;sp|Q9BV73|CP250_HUMAN Centrosome-associated protein CEP250 OS=Homo sapiens OX=9606 GN=CEP250 PE=1 SV=2;tr|H7C0P0|H7C0P0_HUMAN Centrosome-associated ;;Q9BV73-2;Q9BV73;H7C0P0;H7C0D6;;Centrosome-associated protein CEP250;;CEP250;;9.7406;;4;4;2;1	Q9BV73	CEP250	Centrosome-associated protein CEP250	13.5289	14.2981	1.08623	0.586746	0.0819919	13.9308	13.2627	13.5289	14.2981	14.8593	13.9067	0.24301	-0.769192
3964;;sp|Q5VT06|CE350_HUMAN Centrosome-associated protein 350 OS=Homo sapiens OX=9606 GN=CEP350 PE=1 SV=1;;Q5VT06;H0Y7F7;;Centrosome-associated protein 350;;CEP350;;-2;;4;1	Q5VT06	CEP350	Centrosome-associated protein 350	15.7571	15.8713	0.251404	0.923861	0.560526	16.0119	15.7571	15.6858	15.9112	15.8713	15.8626	0.696509	-0.114252
601;;sp|Q9BYV8|CEP41_HUMAN Centrosomal protein of 41 kDa OS=Homo sapiens OX=9606 GN=CEP41 PE=1 SV=1;tr|A0A6Q8PFB1|A0A6Q8PFB1_HUMAN Centrosomal protein of 41 kDa OS=Homo sapiens OX=9606 GN=CEP41 PE=1 SV=1;tr|A0A7I2PK71|A0A7I2PK71_HUMAN Centrosomal protein of 41 ;;Q9BYV8;A0A6Q8PFB1;A0A7I2PK71;Q9BYV8-2;A0A7I2SYM4;A0A6Q8PF12;A0A6Q8PFB5;A0A6Q8PH03;A0A6Q8PEV5;A0A6Q8PG60;F8WAV3;C9J6R3;A0A6Q8PGR4;Q9BYV8-…	Q9BYV8	CEP41	Centrosomal protein of 41 kDa	15.009	14.6634	0.768977	1.27065	0.170225	14.6729	15.0586	15.009	14.2894	14.8059	14.6634	0.362741	0.345562
3862;;sp|Q53EZ4|CEP55_HUMAN Centrosomal protein of 55 kDa OS=Homo sapiens OX=9606 GN=CEP55 PE=1 SV=3;sp|Q53EZ4-2|CEP55_HUMAN Isoform 2 of Centrosomal protein of 55 kDa OS=Homo sapiens OX=9606 GN=CEP55;tr|H0Y432|H0Y432_HUMAN Centrosomal protein of 55 kDa (Fragmen;;Q53EZ4;Q53EZ4-2;H0Y432;;Centrosomal protein of 55 kDa;;CEP55;;29.049;;6;6;5	Q53EZ4	CEP55	Centrosomal protein of 55 kDa	16.6481	17.1112	0.374143	0.725436	0.42253	17.3729	16.6481	16.6187	16.954	17.2819	17.1112	0.596363	-0.463079
478;;tr|D6R9Q4|D6R9Q4_HUMAN Centrosomal protein of 63 kDa (Fragment) OS=Homo sapiens OX=9606 GN=CEP63 PE=1 SV=1;tr|A0A3B3IT05|A0A3B3IT05_HUMAN Centrosomal protein of 63 kDa OS=Homo sapiens OX=9606 GN=CEP63 PE=1 SV=1;tr|D6RAY6|D6RAY6_HUMAN Centrosomal protein of;;D6R9Q4;A0A3B3IT05;D6RAY6;Q96MT8-4;Q96MT8-3;Q96MT8-2;Q96MT8;;Centrosomal protein of 63 kDa;;CEP63;;2.3745;;1;1;1;1;1;1;1	D6R9Q4	CEP63	Centrosomal protein of 63 kDa	13.6633	14.0784	1.0511	0.749986	0.0888993	13.6633	13.3281	13.6701	14.0784	14.6076	13.7752	0.254008	-0.415065
243;;tr|K7EQI2|K7EQI2_HUMAN Centrosomal protein of 89 kDa (Fragment) OS=Homo sapiens OX=9606 GN=CEP89 PE=1 SV=1;tr|A0A0C4DGP8|A0A0C4DGP8_HUMAN Centrosomal protein of 89 kDa OS=Homo sapiens OX=9606 GN=CEP89 PE=1 SV=1;tr|K7EJF0|K7EJF0_HUMAN Centrosomal protein of;;K7EQI2;A0A0C4DGP8;K7EJF0;Q96ST8-3;Q96ST8;;Centrosomal protein of 89 kDa;;CEP89;;4.2096;;1;1;1;1;1	K7EQI2	CEP89	Centrosomal protein of 89 kDa	13.9967	14.154	0.978867	0.896654	0.104986	14.0901	13.9268	13.9967	14.1777	14.154	14.0574	0.278276	-0.157377
245;;tr|A0A0C4DGS9|A0A0C4DGS9_HUMAN Choline/ethanolaminephosphotransferase 1 OS=Homo sapiens OX=9606 GN=CEPT1 PE=1 SV=1;sp|Q9Y6K0|CEPT1_HUMAN Choline/ethanolaminephosphotransferase 1 OS=Homo sapiens OX=9606 GN=CEPT1 PE=1 SV=1;;A0A0C4DGS9;Q9Y6K0;;Choline/ethanolaminephosphotransferase 1;;CEPT1;;2.2344;;1;1	A0A0C4DGS9	CEPT1	Choline/ethanolaminephosphotransferase 1	16.5871	15.6497	0.956862	1.91507	0.110443	15.7319	17.1415	16.5871	15.7669	14.4689	15.6497	0.286137	0.937397
4744;;sp|Q96G23|CERS2_HUMAN Ceramide synthase 2 OS=Homo sapiens OX=9606 GN=CERS2 PE=1 SV=1;tr|Q5SZE1|Q5SZE1_HUMAN Ceramide synthase 2 (Fragment) OS=Homo sapiens OX=9606 GN=CERS2 PE=1 SV=2;tr|H0YNU7|H0YNU7_HUMAN Ceramide synthase 2 OS=Homo sapiens OX=9606 GN=CERS;;Q96G23;Q5SZE1;H0YNU7;Q5SZE3;H0YKH6;Q5SZE4;Q5SZE2;H0YLQ6;;Ceramide synthase 2;;CERS2;;38.005;;8;7;7;5;5;5;4;3	Q96G23	CERS2	Ceramide synthase 2	17.4397	18.6402	2.42745	0.435138	0.00373722	17.4397	17.5429	17.1286	18.879	18.3177	18.6402	0.0618077	-1.20045
4112;;sp|Q6ZMG9|CERS6_HUMAN Ceramide synthase 6 OS=Homo sapiens OX=9606 GN=CERS6 PE=1 SV=1;sp|Q6ZMG9-2|CERS6_HUMAN Isoform 2 of Ceramide synthase 6 OS=Homo sapiens OX=9606 GN=CERS6;;Q6ZMG9;Q6ZMG9-2;Q49AQ3;H0YI10;F8VXY1;Q8N5B7-2;Q8N5B7;;Ceramide synthase 6;;CERS6;;7.6017;;5;5;1;1;1;1;1	Q6ZMG9	CERS6	Ceramide synthase 6	16.4078	16.6666	0.0485356	0.835759	0.894261	17.0012	16.4004	16.4078	17.1649	16.6666	16.1303	0.908965	-0.258841
410;;sp|Q9Y5P4-3|CERT_HUMAN Isoform 3 of Ceramide transfer protein OS=Homo sapiens OX=9606 GN=CERT1;tr|A0A2R8Y7Q9|A0A2R8Y7Q9_HUMAN Ceramide transfer protein OS=Homo sapiens OX=9606 GN=CERT1 PE=1 SV=1;tr|A0A2R8Y5S9|A0A2R8Y5S9_HUMAN Ceramide transfer protein OS=H;;Q9Y5P4-3;A0A2R8Y7Q9;A0A2R8Y5S9;A0A2R8YEK8;A0A2R8Y5H3;Q9Y5P4-2;Q9Y5P4;A0A2U3TZL3;A0A2R8YE18;A0A2R8Y7C5;A0A2R8YFI2;A0A2R8YEA4;A0A2R8YE59;A…	Q9Y5P4	CERT1	Ceramide transfer protein	15.6944	14.9655	2.23027	1.65739	0.00588479	15.6944	15.9714	15.5011	14.9256	14.9655	15.0308	0.0744932	0.728916
2884;;sp|P41208|CETN2_HUMAN Centrin-2 OS=Homo sapiens OX=9606 GN=CETN2 PE=1 SV=1;;P41208;Q12798;;Centrin-2;;CETN2;;40.561;;7;2	P41208	CETN2	Centrin-2	18.6581	19.0521	0.962902	0.761052	0.108918	19.0427	18.5281	18.6581	19.0521	19.2787	18.9924	0.283957	-0.393932
1128;;tr|E5RK82|E5RK82_HUMAN Centrin-3 OS=Homo sapiens OX=9606 GN=CETN3 PE=1 SV=1;tr|E5RJF8|E5RJF8_HUMAN Centrin-3 OS=Homo sapiens OX=9606 GN=CETN3 PE=1 SV=1;sp|O15182|CETN3_HUMAN Centrin-3 OS=Homo sapiens OX=9606 GN=CETN3 PE=1 SV=2;tr|E5RFM2|E5RFM2_HUMAN Centri;;E5RK82;E5RJF8;O15182;E5RFM2;H0YBL5;E5RH67;;Centrin-3;;CETN3;;4.6352;;3;3;3;2;1;1	E5RK82	CETN3	Centrin-3	13.6466	14.4058	1.0681	0.590804	0.0854862	14.0861	13.6466	13.3105	14.1606	15.3112	14.4058	0.248622	-0.759248
5901;;sp|Q9Y6A4|CFA20_HUMAN Cilia- and flagella-associated protein 20 OS=Homo sapiens OX=9606 GN=CFAP20 PE=1 SV=1;;Q9Y6A4;;Cilia- and flagella-associated protein 20;;CFAP20;;2.0742;;2	Q9Y6A4	CFAP20	Cilia- and flagella-associated protein 20	14.2431	13.9215	0.377505	1.24974	0.419271	14.1351	14.2431	14.9997	14.6553	13.9215	13.7542	0.59384	0.321631
871;;tr|B5MCA1|B5MCA1_HUMAN Cilia- and flagella-associated protein 36 OS=Homo sapiens OX=9606 GN=CFAP36 PE=1 SV=1;sp|Q96G28|CFA36_HUMAN Cilia- and flagella-associated protein 36 OS=Homo sapiens OX=9606 GN=CFAP36 PE=1 SV=2;sp|Q96G28-2|CFA36_HUMAN Isoform 2 of Ci;;B5MCA1;Q96G28;Q96G28-2;B5MC35;B5MD16;;Cilia- and flagella-associated protein 36;;CFAP36;;8.4658;;4;4;4;3;3	B5MCA1	CFAP36	Cilia- and flagella-associated protein 36	14.7301	15.4854	0.744996	0.59244	0.179889	14.7301	14.9883	14.5132	14.6889	15.4854	15.6449	0.373738	-0.755259
5589;;sp|Q9UEE9|CFDP1_HUMAN Craniofacial development protein 1 OS=Homo sapiens OX=9606 GN=CFDP1 PE=1 SV=1;;Q9UEE9;;Craniofacial development protein 1;;CFDP1;;3.9178;;2	Q9UEE9	CFDP1	Craniofacial development protein 1	15.5561	15.1625	1.37382	1.31362	0.0422842	15.9019	15.456	15.5561	15.0387	15.1625	15.3202	0.170066	0.393548
2672;;sp|P23528|COF1_HUMAN Cofilin-1 OS=Homo sapiens OX=9606 GN=CFL1 PE=1 SV=3;tr|G3V1A4|G3V1A4_HUMAN Cofilin, non-muscle isoform OS=Homo sapiens OX=9606 GN=CFL1 PE=1 SV=1;tr|E9PP50|E9PP50_HUMAN Cofilin, non-muscle isoform (Fragment) OS=Homo sapiens OX=9606 GN=C;;P23528;G3V1A4;E9PP50;E9PK25;E9PQB7;E9PLJ3;E9PS23;;Cofilin-1;;CFL1;;323.31;;18;17;17;17;12;12;13	P23528	CFL1	Cofilin-1	20.5454	20.8811	0.273872	0.792409	0.532265	20.8991	20.4103	20.5454	20.486	20.8811	20.8927	0.676231	-0.335683
5754;;sp|Q9Y281-3|COF2_HUMAN Isoform 3 of Cofilin-2 OS=Homo sapiens OX=9606 GN=CFL2;sp|Q9Y281|COF2_HUMAN Cofilin-2 OS=Homo sapiens OX=9606 GN=CFL2 PE=1 SV=1;;Q9Y281-3;Q9Y281;;Cofilin-2;;CFL2;;43.536;;4;4	Q9Y281	CFL2	Cofilin-2	18.9024	19.2696	0.1855	0.775301	0.65238	19.3711	18.9024	18.8997	18.9136	19.2696	19.2779	0.765536	-0.367172
5597;;sp|Q9UFW8|CGBP1_HUMAN CGG triplet repeat-binding protein 1 OS=Homo sapiens OX=9606 GN=CGGBP1 PE=1 SV=2;tr|C9JUJ0|C9JUJ0_HUMAN CGG triplet repeat-binding protein 1 (Fragment) OS=Homo sapiens OX=9606 GN=CGGBP1 PE=1 SV=1;;Q9UFW8;C9JUJ0;;CGG triplet repeat-binding protein 1;;CGGBP1;;3.3891;;4;3	Q9UFW8	CGGBP1	CGG triplet repeat-binding protein 1	15.0966	14.6975	0.455942	1.31868	0.349992	14.7965	15.0966	16.1895	14.6255	15.2695	14.6975	0.53696	0.399094
3507;;sp|Q13111|CAF1A_HUMAN Chromatin assembly factor 1 subunit A OS=Homo sapiens OX=9606 GN=CHAF1A PE=1 SV=3;sp|Q13111-3|CAF1A_HUMAN Isoform 3 of Chromatin assembly factor 1 subunit A OS=Homo sapiens OX=9606 GN=CHAF1A;sp|Q13111-2|CAF1A_HUMAN Isoform 2 of Chroma;;Q13111;Q13111-3;Q13111-2;K7EJF1;K7EPA1;;Chromatin assembly factor 1 subunit A;;CHAF1A;;29.483;;14;11;8;3;2	Q13111	CHAF1A	Chromatin assembly factor 1 subunit A	17.1451	17.2104	0.0784975	0.955753	0.834646	17.5197	16.7998	17.1451	17.2104	17.271	16.8145	0.88683	-0.0652897
3508;;sp|Q13112|CAF1B_HUMAN Chromatin assembly factor 1 subunit B OS=Homo sapiens OX=9606 GN=CHAF1B PE=1 SV=1;;Q13112;;Chromatin assembly factor 1 subunit B;;CHAF1B;;17.48;;4	Q13112	CHAF1B	Chromatin assembly factor 1 subunit B	16.0032	16.7632	1.30247	0.590506	0.0498345	16.58	16.0032	15.8507	16.7632	16.7941	16.7344	0.185478	-0.759976
4791;;sp|Q96JM3|CHAP1_HUMAN Chromosome alignment-maintaining phosphoprotein 1 OS=Homo sapiens OX=9606 GN=CHAMP1 PE=1 SV=2;;Q96JM3;A0A2R8Y4S6;S4R3K0;A0A2R8Y735;;Chromosome alignment-maintaining phosphoprotein 1;;CHAMP1;;35.507;;7;1;1;1	Q96JM3	CHAMP1	Chromosome alignment-maintaining phosphoprotein 1	17.8729	18.4304	1.76351	0.679452	0.017238	18.0198	17.5087	17.8729	18.4304	18.5014	18.3396	0.1125	-0.557557
4674;;sp|Q96BP2|CHCH1_HUMAN Coiled-coil-helix-coiled-coil-helix domain-containing protein 1 OS=Homo sapiens OX=9606 GN=CHCHD1 PE=1 SV=1;;Q96BP2;;Coiled-coil-helix-coiled-coil-helix domain-containing protein 1;;CHCHD1;;17.407;;2	Q96BP2	CHCHD1	Coiled-coil-helix-coiled-coil-helix domain-containing protein 1	17.1009	16.5244	1.24075	1.49125	0.0574446	17.1009	16.9669	17.3395	16.331	16.9229	16.5244	0.200207	0.576525
3935;;sp|Q9Y6H1|CHCH2_HUMAN Coiled-coil-helix-coiled-coil-helix domain-containing protein 2 OS=Homo sapiens OX=9606 GN=CHCHD2 PE=1 SV=1;sp|Q5T1J5|CHCH9_HUMAN Putative coiled-coil-helix-coiled-coil-helix domain-containing protein CHCHD2P9, mitochondrial OS=Homo s;;Q9Y6H1;Q5T1J5;;Coiled-coil-helix-coiled-coil-helix domain-containing protein 2;Putative coiled-coil-helix-coiled-coil-helix domain-cont…	Q9Y6H1	CHCHD2	Coiled-coil-helix-coiled-coil-helix domain-containing protein 2;Putative coiled-coil-helix-coiled-coil-helix domain-containing protein CHCHD2P9, mitochondrial	21.2042	20.8823	0.449172	1.24999	0.355491	21.37	20.8251	21.2042	20.8823	21.0939	20.8689	0.541691	0.321913
987;;tr|C9JRZ6|C9JRZ6_HUMAN MICOS complex subunit MIC19 OS=Homo sapiens OX=9606 GN=CHCHD3 PE=1 SV=2;sp|Q9NX63|MIC19_HUMAN MICOS complex subunit MIC19 OS=Homo sapiens OX=9606 GN=CHCHD3 PE=1 SV=1;tr|F8WAR4|F8WAR4_HUMAN MICOS complex subunit MIC19 OS=Homo sapiens ;;C9JRZ6;Q9NX63;F8WAR4;A0A286YEX5;;MICOS complex subunit MIC19;;CHCHD3;;179.14;;19;19;17;10	C9JRZ6	CHCHD3	MICOS complex subunit MIC19	20.8252	20.8605	0.0696837	0.975839	0.851758	21.4468	20.6475	20.8252	20.8605	21.1417	20.7569	0.893945	-0.0352849
4354;;sp|Q8N4Q1|MIA40_HUMAN Mitochondrial intermembrane space import and assembly protein 40 OS=Homo sapiens OX=9606 GN=CHCHD4 PE=1 SV=1;sp|Q8N4Q1-2|MIA40_HUMAN Isoform 2 of Mitochondrial intermembrane space import and assembly protein 40 OS=Homo sapiens OX=9606;;Q8N4Q1;Q8N4Q1-2;;Mitochondrial intermembrane space import and assembly protein 40;;CHCHD4;;74.955;;1;1	Q8N4Q1	CHCHD4	Mitochondrial intermembrane space import and assembly protein 40	17.7489	18.3797	0.868472	0.645839	0.135372	18.2433	17.3269	17.7489	18.3849	18.3797	18.1176	0.320051	-0.630753
1700;;tr|J3QTA6|J3QTA6_HUMAN MICOS complex subunit MIC25 OS=Homo sapiens OX=9606 GN=CHCHD6 PE=1 SV=1;sp|Q9BRQ6|MIC25_HUMAN MICOS complex subunit MIC25 OS=Homo sapiens OX=9606 GN=CHCHD6 PE=1 SV=1;tr|J3QTB2|J3QTB2_HUMAN MICOS complex subunit MIC25 OS=Homo sapiens ;;J3QTA6;Q9BRQ6;J3QTB2;H0Y922;;MICOS complex subunit MIC25;;CHCHD6;;31.87;;5;5;4;4	J3QTA6	CHCHD6	MICOS complex subunit MIC25	15.8082	15.9018	0.0140193	0.937198	0.968235	16.4692	15.353	15.8082	15.9018	16.0455	15.6393	0.917817	-0.0935745
1853;;sp|O14646-2|CHD1_HUMAN Isoform 2 of Chromodomain-helicase-DNA-binding protein 1 OS=Homo sapiens OX=9606 GN=CHD1;sp|O14646|CHD1_HUMAN Chromodomain-helicase-DNA-binding protein 1 OS=Homo sapiens OX=9606 GN=CHD1 PE=1 SV=2;;O14646-2;O14646;;Chromodomain-helicase-DNA-binding protein 1;;CHD1;;50.67;;19;19	O14646	CHD1	Chromodomain-helicase-DNA-binding protein 1	15.8859	16.0696	0.439731	0.880396	0.363303	16.2432	15.7808	15.8859	16.403	16.0696	16.0091	0.548353	-0.183775
156;;tr|A0A494C179|A0A494C179_HUMAN Chromodomain-helicase-DNA-binding protein 1-like OS=Homo sapiens OX=9606 GN=CHD1L PE=1 SV=1;tr|A0A0A0MRH8|A0A0A0MRH8_HUMAN Chromodomain-helicase-DNA-binding protein 1-like OS=Homo sapiens OX=9606 GN=CHD1L PE=1 SV=2;tr|A0A494C;;A0A494C179;A0A0A0MRH8;A0A494C1P7;A0A0A0MSH9;A0A494C1F7;Q86WJ1-5;Q86WJ1-3;Q86WJ1-4;Q86WJ1-2;Q86WJ1;;Chromodomain-helicase-DNA-binding pro…	A0A494C179	CHD1L	Chromodomain-helicase-DNA-binding protein 1-like	13.9595	15.1167	1.18841	0.448366	0.0648017	14.4451	13.9595	12.8889	14.6468	15.1167	15.643	0.213735	-1.15725
1854;;sp|O14647-2|CHD2_HUMAN Isoform 2 of Chromodomain-helicase-DNA-binding protein 2 OS=Homo sapiens OX=9606 GN=CHD2;sp|O14647|CHD2_HUMAN Chromodomain-helicase-DNA-binding protein 2 OS=Homo sapiens OX=9606 GN=CHD2 PE=1 SV=2;tr|A0A1B0GTU9|A0A1B0GTU9_HUMAN DNA he;;O14647-2;O14647;A0A1B0GTU9;A0A0D9SEP7;;Chromodomain-helicase-DNA-binding protein 2;;CHD2;;6.7761;;4;4;3;1	O14647	CHD2	Chromodomain-helicase-DNA-binding protein 2	14.7262	15.6813	0.637859	0.515795	0.230219	15.8925	14.0902	14.7262	15.6813	15.4859	15.8176	0.426557	-0.95513
240;;tr|A0A2R8Y425|A0A2R8Y425_HUMAN DNA helicase (Fragment) OS=Homo sapiens OX=9606 GN=CHD4 PE=1 SV=1;tr|A0A2U3TZM0|A0A2U3TZM0_HUMAN DNA helicase OS=Homo sapiens OX=9606 GN=CHD4 PE=1 SV=1;tr|F5GWX5|F5GWX5_HUMAN DNA helicase OS=Homo sapiens OX=9606 GN=CHD4 PE=1 ;;A0A2R8Y425;A0A2U3TZM0;F5GWX5;A0A2R8Y212;A0A2R8Y521;A0A0C4DGG9;A0A2R8YFK9;A0A2R8Y5J0;Q14839-2;Q14839;A0A2R8YFD8;A0A2R8YDJ9;A0A2R8YD40;A0A…	A0A2R8Y425	CHD4	Chromodomain-helicase-DNA-binding protein 4	17.3773	17.8992	1.90503	0.696433	0.0124442	17.6193	17.3773	17.3457	18.0029	17.8992	17.7979	0.0992217	-0.521944
3838;;sp|Q3L8U1-2|CHD9_HUMAN Isoform 2 of Chromodomain-helicase-DNA-binding protein 9 OS=Homo sapiens OX=9606 GN=CHD9;sp|Q3L8U1-3|CHD9_HUMAN Isoform 3 of Chromodomain-helicase-DNA-binding protein 9 OS=Homo sapiens OX=9606 GN=CHD9;sp|Q3L8U1|CHD9_HUMAN Chromodomai;;Q3L8U1-2;Q3L8U1-3;Q3L8U1;H3BTW3;H3BSP3;;Chromodomain-helicase-DNA-binding protein 9;;CHD9;;-2;;3;3;3;2;1	Q3L8U1	CHD9	Chromodomain-helicase-DNA-binding protein 9	15.9958	16.1997	0.201501	0.868201	0.62878	16.0174		15.9741	16.5596		15.8397	0.747392	-0.2039
1681;;tr|J3QK89|J3QK89_HUMAN Calcium homeostasis endoplasmic reticulum protein OS=Homo sapiens OX=9606 GN=CHERP PE=1 SV=1;sp|Q8IWX8|CHERP_HUMAN Calcium homeostasis endoplasmic reticulum protein OS=Homo sapiens OX=9606 GN=CHERP PE=1 SV=3;;J3QK89;Q8IWX8;;Calcium homeostasis endoplasmic reticulum protein;;CHERP;;93.928;;16;16	J3QK89	CHERP	Calcium homeostasis endoplasmic reticulum protein	17.9715	18.2447	0.515803	0.82749	0.304927	18.1752	17.7208	17.9715	18.3083	18.2447	17.9328	0.497032	-0.273187
5967;;tr|F5GWH4|F5GWH4_HUMAN E3 ubiquitin-protein ligase CHFR (Fragment) OS=Homo sapiens OX=9606 GN=CHFR PE=1 SV=1;sp|Q96EP1-5|CHFR_HUMAN Isoform 5 of E3 ubiquitin-protein ligase CHFR OS=Homo sapiens OX=9606 GN=CHFR;sp|Q96EP1-3|CHFR_HUMAN Isoform 3 of E3 ubiquit;;REV__F5GWH4;REV__Q96EP1-5;REV__Q96EP1-3;REV__Q96EP1-2;REV__Q96EP1-4;REV__Q96EP1;;;;;;-2;;2;2;2;2;2;2	F5GWH4	CHFR	Checkpoint with forkhead and ring finger domains	17.7329	17.9141	0.432178	0.881979	0.369677	13.5488	18.0691	17.7329	18.0179	17.9141	17.8271	0.553735	-0.181184
[truncated: 5,052 more rows]

## Sheet: DEPs U87MUT vs U87WT
ID	Uniprot	Gene	Protein	Fcmedian U87MUT	Fcmedian U87WT	PValueMinusLog10	FoldChange median	TtestPval	U87MUT repl 1	U87MUT repl 2	U87MUT repl 3	U87WT repl 1	U87WT repl 2	U87WT repl 3	MUTCtrlWTCtrlqobj.lfdr	FDR	Log2MedianChange
5204;;sp|Q9H568|ACTL8_HUMAN Actin-like protein 8 OS=Homo sapiens OX=9606 GN=ACTL8 PE=1 SV=1;;Q9H568;;Actin-like protein 8;;ACTL8;;1.4982;;2	Q9H568	ACTL8	Actin-like protein 8	0	15.1088	5	0.01	0				14.1495	15.1088	15.2058	9.88122e-07	0	-15.1088
[truncated: 903 more rows]
